# Supplementary material for: Proteomic analysis of human mesenchymal stromal cell secretomes: a systematic comparison of the angiogenic potential
Source: NPJ Regen Med. 2019 Apr 16;4:8. doi: 10.1038/s41536-019-0070-y (PMC6467904; doi:10.1038/s41536-019-0070-y)
Supplement: Supplementary file 3 — Supplementary Protein List L1 [file 41536_2019_70_MOESM3_ESM.xlsx]

## Sheet: all proteins 
												control hADSC			hADSC					control hBMSC			hBMSC					control hWJSC			hWJSC
gene	Leading.razor.protein	Description	GN	Location	Majority.protein.IDs	Razor.+.unique.peptides	Sequence. coverage.[%]	Mol..weight.[kDa]	Q-value	Score	iBAQ	Top3.i.A1	Top3.i.A2	Top3.i.A3	Top3.i.AD2	Top3.i.AD5	Top3.i.AD6	Top3.i.AD7	Top3.i.AD8	Top3.i.B1	Top3.i.B2	Top3.i.B3	Top3.i.BM1	Top3.i.BM2	Top3.i.BM5	Top3.i.BM7	Top3.i.BM8	Top3.i.W1	Top3.i.W2	Top3.i.W3	Top3.i.WJ1	Top3.i.WJ2	Top3.i.WJ4	Top3.i.WJ5	Top3.i.WJ6	Difference.AD_BM	Difference.AD_ctrl.A	Difference.AD_WJ	Difference.BM_ctrl.B	Difference.BM_WJ	Difference.WJ_ctrl.W	p.(-Log).AD_BM	p.(-Log).AD_ctrl.A	p.(-Log).AD_WJ	p.(-Log).BM_ctrl.B	p.(-Log).BM_WJ	p.(-Log).WJ_ctrl.W	q-value.AD_BM	q-value.AD_ctrl.A
14	sp|Q13685|AAMP_HUMAN	Angio-associated migratory cell protein OS=Homo sapiens	AAMP		sp|Q13685|AAMP_HUMAN	3	9.7	46.75	0	10.03	1126300	0	0	0	18.0707	20.304	19.2631	17.9113	19.4931	0	0	0	0	0	0	0	0	0	0	0	20.9455	21.7429	21.6606	21.5872	21.714	19.0084	19.0084	-2.52157	0	-21.53	21.53	9.95878	7.17862	3.14518	0	14.2413	10.3891	0	0
60496	sp|Q9NRN7|ADPPT_HUMAN	L-aminoadipate-semialdehyde dehydrogenase-phosphopantetheinyl transferase OS=Homo sapiens	AASDHPPT		sp|Q9NRN7|ADPPT_HUMAN;sp|Q9NRN7-2|ADPPT_HUMAN	3	10	35.776	0	8.9834	6232000	0	0	0	22.1101	22.0184	21.5647	20.2771	19.4927	0	0	0	20.0783	21.3695	21.3678	19.6588	20.6903	0	0	0	20.8963	24.27	23.5021	23.1457	23.8959	0.459661	21.0926	-2.0494	20.6329	-2.50906	23.142	0.319218	7.09362	1.50523	8.10589	2.19903	6.98068	0.495375	0
23	sp|Q8NE71-2|ABCF1_HUMAN	Isoform 2 of ATP-binding cassette sub-family F member 1 OS=Homo sapiens	ABCF1		sp|Q8NE71-2|ABCF1_HUMAN;sp|Q8NE71|ABCF1_HUMAN	2	2.6	91.679	0.0064154	1.5649	501410	0	0	0	20.5861	21.1707	20.9836	18.3281	17.5403	0	0	0	0	0	0	0	0	0	0	0	19.6507	21.7818	21.5868	20.1395	21.0115	19.7217	19.7217	-1.1123	0	-20.834	20.834	8.34475	5.97047	0.642025	0	10.5947	7.6551	0	0
55347	sp|Q9NUJ1|ABHDA_HUMAN	Mycophenolic acid acyl-glucuronide esterase, mitochondrial OS=Homo sapiens	ABHD10		sp|Q9NUJ1|ABHDA_HUMAN;sp|Q9NUJ1-2|ABHDA_HUMAN;sp|Q9NUJ1-3|ABHDA_HUMAN	3	14.4	33.932	0	7.8811	1367700	0	0	0	0	0	0	0	0	0	0	0	22.6745	19.3534	19.2021	20.1636	20.4539	0	0	0	21.2778	21.5298	21.5102	21.6818	19.2412	-20.3695	0	-21.0481	20.3695	-0.67865	21.0481	9.07949	0	10.2681	6.52017	0.392505	7.41037	0	0.821677
83451	sp|Q8NFV4-6|ABHDB_HUMAN	Isoform 6 of Protein ABHD11 OS=Homo sapiens	ABHD11		sp|Q8NFV4-6|ABHDB_HUMAN;sp|Q8NFV4-4|ABHDB_HUMAN;sp|Q8NFV4|ABHDB_HUMAN;sp|Q8NFV4-3|ABHDB_HUMAN;sp|Q8NFV4-2|ABHDB_HUMAN;sp|Q8NFV4-5|ABHDB_HUMAN	2	13.2	28.473	0	5.0612	1119100	0	0	0	0	0	0	0	0	0	0	0	0	0	0	0	0	0	0	0	22.6549	21.4967	20.3929	22.156	20.0596	0	0	-21.352	0	-21.352	21.352	0	0	10.017	0	10.017	7.22222	0.927947	0.855622
10006	sp|Q8IZP0-10|ABI1_HUMAN	Isoform 10 of Abl interactor 1 OS=Homo sapiens	ABI1		sp|Q8IZP0-10|ABI1_HUMAN;sp|Q8IZP0-8|ABI1_HUMAN;sp|Q8IZP0-7|ABI1_HUMAN;sp|Q8IZP0-2|ABI1_HUMAN;sp|Q8IZP0-4|ABI1_HUMAN;sp|Q8IZP0-3|ABI1_HUMAN;sp|Q8IZP0-5|ABI1_HUMAN;sp|Q8IZP0-6|ABI1_HUMAN;sp|Q8IZP0-9|ABI1_HUMAN;sp|Q8IZP0-12|ABI1_HUMAN;sp|Q8IZP0|ABI1_HUMAN;sp|Q8IZP0-11|ABI1_HUMAN	2	7	42.667	0.00044053	3.3804	1222200	0	0	0	0	0	0	0	0	0	0	0	19.0181	19.7487	20.721	21.0379	20.4731	0	0	0	22.0842	22.2563	21.8047	20.5755	19.7141	-20.1997	0	-21.2869	20.1997	-1.08721	21.2869	10.9097	0	10.0531	7.89116	0.946283	7.24926	0	0.859281
10449	sp|P42765|THIM_HUMAN	3-ketoacyl-CoA thiolase, mitochondrial OS=Homo sapiens	ACAA2		sp|P42765|THIM_HUMAN	15	48.9	41.924	0	106.81	67663000	0	0	0	24.4203	24.3091	24.0036	23.2552	24.8376	0	0	0	26.8108	24.6677	24.8283	25.5776	24.4321	0	0	0	26.2568	25.5071	25.9523	25.7616	26.0235	-1.09812	24.1652	-1.73511	25.2633	-0.636984	25.9003	1.20904	9.19365	3.45736	8.02808	0.71107	11.2938	0.0593209	0
34	sp|P11310|ACADM_HUMAN	Medium-chain specific acyl-CoA dehydrogenase, mitochondrial OS=Homo sapiens	ACADM		sp|P11310|ACADM_HUMAN;sp|P11310-2|ACADM_HUMAN	2	8.1	46.588	0.00044603	3.5975	1767700	0	0	0	0	0	0	0	0	0	0	0	0	0	0	0	0	0	0	0	21.1457	24.5889	21.5652	18.8781	19.3476	0	0	-21.1051	0	-21.1051	21.1051	0	0	7.53998	0	7.53998	5.36919	0.97848	0.956211
38	sp|P24752|THIL_HUMAN	Acetyl-CoA acetyltransferase, mitochondrial OS=Homo sapiens	ACAT1		sp|P24752|THIL_HUMAN;sp|P24752-2|THIL_HUMAN	8	28.3	45.199	0	10.837	6424500	0	0	0	18.246	23.3986	22.9576	18.2193	22.8861	0	0	0	18.9233	18.5779	20.6174	20.3091	19.1344	0	0	0	24.2563	24.8995	23.8522	22.8893	22.3481	1.62914	21.1415	-2.50755	19.5124	-4.13669	23.6491	0.636492	4.95483	1.06991	7.54797	3.84836	7.68854	0.193182	0
64746	sp|Q9H3P7|GCP60_HUMAN	Golgi resident protein GCP60 OS=Homo sapiens	ACBD3		sp|Q9H3P7|GCP60_HUMAN	9	23.1	60.593	0	33.078	7428500	0	0	0	20.2884	22.8655	22.9033	20.3737	21.1267	0	0	0	20.0404	22.2834	23.4137	24.1034	23.5437	0	0	0	23.4813	24.0481	23.6524	23.3086	22.8892	-1.16539	21.5115	-1.96439	22.6769	-0.798994	23.4759	0.613283	6.84896	1.91273	6.41442	0.500142	9.95727	0.215423	0
10965	sp|Q86TX2|ACOT1_HUMAN	Acyl-coenzyme A thioesterase 1 OS=Homo sapiens	ACOT1		sp|Q86TX2|ACOT1_HUMAN;sp|P49753|ACOT2_HUMAN	5	18.8	46.277	0	14.372	2536500	0	0	0	17.1133	21.6961	21.1334	18.9227	18.2243	0	0	0	21.8423	19.759	18.9333	20.435	18.6848	0	0	0	23.8118	23.1162	22.662	23.7218	22.286	-0.51292	19.418	-3.70161	19.9309	-3.18869	23.1196	0.197311	5.53936	2.42254	6.6954	2.96155	8.78383	0.779992	0
10120	sp|P42025|ACTY_HUMAN	Beta-centractin OS=Homo sapiens	ACTR1B		sp|P42025|ACTY_HUMAN	2	34.6	42.293	0.00047916	4.9255	697130	0	0	0	18.3903	21.9329	21.4395	18.1745	20.627	0	0	0	20.7897	22.1881	19.3828	19.5045	19.2373	0	0	0	0	0	0	0	0	-0.10767	20.1128	20.1128	20.2205	20.2205	0	0.0393024	5.9188	8.27565	6.75456	9.39257	0	0.957786	0
95	sp|Q03154-2|ACY1_HUMAN	Isoform 2 of Aminoacylase-1 OS=Homo sapiens	ACY1		sp|Q03154-2|ACY1_HUMAN;sp|Q03154|ACY1_HUMAN;sp|Q03154-4|ACY1_HUMAN;sp|Q03154-3|ACY1_HUMAN	7	28	37.596	0	9.5503	4976000	0	0	0	19.4004	22.9969	22.2805	19.6124	22.0318	0	0	0	23.4213	23.2219	19.2634	23.1972	22.0053	0	0	0	20.9944	18.935	23.4596	22.3623	23.446	-0.957439	21.2644	-0.57506	22.2218	0.38238	21.8395	0.399936	6.20112	0.204814	6.16182	0.125101	5.88246	0.350936	0
97	sp|P07311|ACYP1_HUMAN	Acylphosphatase-1 OS=Homo sapiens	ACYP1		sp|P07311|ACYP1_HUMAN	3	35.4	11.261	0.00046339	4.2949	2237200	0	0	0	18.4837	21.1344	20.4587	16.6763	19.9438	0	0	0	22.0753	19.4343	18.779	22.0061	21.2106	0	0	0	0	0	0	0	0	-1.36168	19.3394	19.3394	20.7011	20.7011	0	0.640993	5.75544	8.05711	6.34873	8.85042	0	0.196548	0
102	sp|O14672|ADA10_HUMAN	Disintegrin and metalloproteinase domain-containing protein 10 OS=Homo sapiens	ADAM10		sp|O14672|ADA10_HUMAN	20	37.6	84.141	0	165.89	33787000	0	0	0	18.8646	23.7348	24.5361	23.6077	24.1014	0	0	0	24.5124	25.0242	24.8198	24.9211	24.4946	0	0	0	25.123	25.6194	25.7674	25.7643	25.3307	-1.78548	22.9689	-2.55202	24.7544	-0.766538	25.521	0.900747	5.51351	1.39092	11.5957	2.75616	11.2335	0.0981534	0
6868	sp|P78536-2|ADA17_HUMAN	Isoform B of Disintegrin and metalloproteinase domain-containing protein 17 OS=Homo sapiens	ADAM17		sp|P78536-2|ADA17_HUMAN;sp|P78536|ADA17_HUMAN	2	4.2	78.542	0.00046168	4.2047	972020	0	0	0	0	0	0	0	0	0	0	0	20.0925	20.7575	19.1487	20.1622	20.4279	0	0	0	22.7006	22.426	22.8633	22.7832	22.3829	-20.1178	0	-22.6312	20.1178	-2.51346	22.6312	11.9437	0	15.919	8.66628	4.65941	11.6472	0	0.90618
8728	sp|Q9H013-2|ADA19_HUMAN	Isoform B of Disintegrin and metalloproteinase domain-containing protein 19 OS=Homo sapiens	ADAM19		sp|Q9H013-2|ADA19_HUMAN;sp|Q9H013|ADA19_HUMAN	8	11.1	100.85	0	48.588	17751000	0	0	0	21.3029	22.4509	22.7772	22.2202	18.4727	0	0	0	19.389	19.4976	20.6489	20.6609	21.1974	0	0	0	27.3025	26.025	26.3226	26.1425	26.2669	1.16603	21.4448	-4.9671	20.2787	-6.13314	26.4119	0.673898	6.06456	3.53556	7.96136	6.30244	9.79927	0.189063	0
9509	sp|O95450|ATS2_HUMAN	A disintegrin and metalloproteinase with thrombospondin motifs 2 OS=Homo sapiens	ADAMTS2		sp|O95450|ATS2_HUMAN;sp|O95450-2|ATS2_HUMAN	6	7.9	134.75	0	10.917	1133100	0	0	0	18.6997	22.7038	22.6223	22.2535	18.3139	0	0	0	21.1337	23.9671	18.5594	23.3649	23.6372	0	0	0	21.262	20.33	20.4456	21.3471	20.549	-1.21382	20.9186	0.131904	22.1325	1.34572	20.7867	0.378373	5.39883	0.04597	5.45874	0.631214	9.33879	0.361095	0
11173	sp|Q9UKP4|ATS7_HUMAN	A disintegrin and metalloproteinase with thrombospondin motifs 7 OS=Homo sapiens	ADAMTS7		sp|Q9UKP4|ATS7_HUMAN	3	2.8	184.09	0	4.9788	248040	0	0	0	18.3173	18.741	19.7474	19.0178	19.6316	0	0	0	23.1685	19.9797	19.4948	20.8114	20.1977	0	0	0	21.4671	20.8304	21.7026	20.2216	19.9736	-1.63941	19.091	-1.74806	20.7304	-0.108648	20.8391	1.32752	8.52783	2.4356	6.47439	0.0530406	8.17228	0.0369723	0
118	sp|P35611-5|ADDA_HUMAN	Isoform 5 of Alpha-adducin OS=Homo sapiens	ADD1		sp|P35611-5|ADDA_HUMAN;sp|P35611-2|ADDA_HUMAN;sp|P35611-6|ADDA_HUMAN;sp|P35611-4|ADDA_HUMAN;sp|P35611|ADDA_HUMAN;sp|P35611-3|ADDA_HUMAN	4	11.4	56.285	0	10.3	1770300	0	0	0	0	0	0	0	0	0	0	0	18.5379	19.8718	18.2909	21.042	19.9637	0	0	0	22.9795	23.1464	22.812	21.2251	19.5064	-19.5413	0	-21.9339	19.5413	-2.39265	21.9339	9.65722	0	8.94404	6.95274	1.61961	6.41879	0	0.933117
120	sp|Q9UEY8-2|ADDG_HUMAN	Isoform 1 of Gamma-adducin OS=Homo sapiens	ADD3		sp|Q9UEY8-2|ADDG_HUMAN;sp|Q9UEY8|ADDG_HUMAN	2	2.8	75.67	0.0052803	1.7649	139390	0	0	0	18.0054	19.7871	19.3666	16.9973	19.5492	0	0	0	19.859	18.7794	20.7191	20.2631	19.1448	0	0	0	0	0	0	0	0	-1.01192	18.7411	18.7411	19.7531	19.7531	0	0.813524	6.69848	9.31767	7.89627	10.9165	0	0.143733	0
22859	sp|O95490-4|AGRL2_HUMAN	Isoform 4 of Adhesion G protein-coupled receptor L2 OS=Homo sapiens	ADGRL2		sp|O95490-4|AGRL2_HUMAN;sp|O95490-2|AGRL2_HUMAN;sp|O95490-5|AGRL2_HUMAN;sp|O95490|AGRL2_HUMAN;sp|O95490-7|AGRL2_HUMAN;sp|O95490-6|AGRL2_HUMAN;sp|O95490-3|AGRL2_HUMAN;sp|Q9HAR2-2|AGRL3_HUMAN;sp|Q9HAR2|AGRL3_HUMAN;sp|Q9HAR2-4|AGRL3_HUMAN;sp|O94910-2|AGRL1_HUMAN;sp|O94910|AGRL1_HUMAN	2	1.8	132.24	0.0037083	2.042	32897	0	0	0	0	0	0	0	0	0	0	0	19.3819	18.9761	20.2805	18.6199	20.5197	0	0	0	0	0	0	0	0	-19.5556	0	0	19.5556	19.5556	0	10.7663	0	0	7.78367	10.7663	0	0	0.975243
55256	sp|Q9BV57|MTND_HUMAN	1,2-dihydroxy-3-keto-5-methylthiopentene dioxygenase OS=Homo sapiens	ADI1		sp|Q9BV57|MTND_HUMAN;sp|Q9BV57-2|MTND_HUMAN	2	15.6	21.498	0.00087146	3.2265	3983500	0	0	0	0	0	0	0	0	0	0	0	20.2959	20.521	19.9082	20.3917	19.9314	0	0	0	22.6481	23.2052	22.6132	22.541	23.1636	-20.2096	0	-22.8342	20.2096	-2.62458	22.8342	14.6579	0	14.5493	10.7015	6.13874	10.6201	0	0.83361
132	sp|P55263|ADK_HUMAN	Adenosine kinase OS=Homo sapiens	ADK		sp|P55263|ADK_HUMAN;sp|P55263-3|ADK_HUMAN;sp|P55263-4|ADK_HUMAN;sp|P55263-2|ADK_HUMAN	6	17.7	40.545	0	7.4592	3121200	0	0	0	17.8297	22.3129	21.1991	17.9873	22.0543	0	0	0	22.517	21.1578	22.1629	22.4321	20.3506	0	0	0	22.7029	23.7607	23.1527	20.022	20.8428	-1.4474	20.2767	-1.81954	21.7241	-0.372134	22.0962	0.671017	5.33199	0.763063	7.70712	0.177547	6.38597	0.182305	0
83440	sp|Q9BRR6-4|ADPGK_HUMAN	Isoform 4 of ADP-dependent glucokinase OS=Homo sapiens	ADPGK		sp|Q9BRR6-4|ADPGK_HUMAN;sp|Q9BRR6-3|ADPGK_HUMAN;sp|Q9BRR6-2|ADPGK_HUMAN;sp|Q9BRR6|ADPGK_HUMAN	3	23	24.13	0	12.043	7007100	0	0	0	0	0	0	0	0	0	0	0	0	0	0	0	0	0	0	0	19.4413	24.6526	23.634	19.6482	21.4216	0	0	-21.7595	0	-21.7595	21.7595	0	0	7.52846	0	7.52846	5.36059	0.91499	0.835691
54936	sp|Q9NX46|ARHL2_HUMAN	Poly(ADP-ribose) glycohydrolase ARH3 OS=Homo sapiens	ADPRHL2		sp|Q9NX46|ARHL2_HUMAN	5	17.9	38.946	0	6.5868	6739100	0	0	0	21.0563	22.2254	22.5307	21.5338	19.15	0	0	0	23.0748	23.1195	22.7574	22.7512	23.2766	0	0	0	22.9974	22.5835	22.8928	22.6943	22.8671	-1.69668	21.2992	-1.5078	22.9959	0.18888	22.807	1.637	6.74868	1.43922	11.485	0.74998	12.3493	0.0187921	0
158	sp|P30566|PUR8_HUMAN	Adenylosuccinate lyase OS=Homo sapiens	ADSL		sp|P30566|PUR8_HUMAN;sp|P30566-2|PUR8_HUMAN	11	35.7	54.889	0	58.668	18372000	0	0	0	17.9076	24.0844	23.2024	22.3976	22.9057	0	0	0	22.4867	22.3389	24.2307	23.5074	22.3119	0	0	0	24.7711	25.1873	25.213	25.0638	25.2189	-0.875582	22.0995	-2.99126	22.9751	-2.11568	25.0908	0.329799	5.30795	1.6031	8.08876	3.18227	12.25	0.428497	0
159	sp|P30520|PURA2_HUMAN	Adenylosuccinate synthetase isozyme 2 OS=Homo sapiens	ADSS		sp|P30520|PURA2_HUMAN	12	30.9	50.097	0	31.332	24103000	0	0	0	21.1683	23.8188	23.8862	22.4667	23.1553	0	0	0	23.5309	22.4411	24.3425	23.2563	24.0103	0	0	0	25.2189	25.1477	25.2859	24.6862	25.408	-0.617189	22.899	-2.25032	23.5162	-1.63313	25.1494	0.475816	7.37427	2.60668	8.55715	2.79015	11.2752	0.318224	0
8540	sp|O00116|ADAS_HUMAN	Alkyldihydroxyacetonephosphate synthase, peroxisomal OS=Homo sapiens	AGPS		sp|O00116|ADAS_HUMAN	2	4.9	72.911	0	17.38	239920	0	0	0	0	0	0	0	0	0	0	0	0	0	0	0	0	0	0	0	19.518	22.748	19.2231	19.5935	20.3339	0	0	-20.2833	0	-20.2833	20.2833	0	0	8.95595	0	8.95595	6.4277	0.997761	0.997517
10768	sp|O43865-2|SAHH2_HUMAN	Isoform 2 of Adenosylhomocysteinase 2 OS=Homo sapiens	AHCYL1		sp|O43865-2|SAHH2_HUMAN;sp|Q96HN2-4|SAHH3_HUMAN;sp|Q96HN2-3|SAHH3_HUMAN;sp|O43865|SAHH2_HUMAN;sp|Q96HN2-2|SAHH3_HUMAN;sp|Q96HN2|SAHH3_HUMAN	2	4.6	53.753	0.0016667	2.2893	648420	0	0	0	0	0	0	0	0	0	0	0	0	0	0	0	0	0	0	0	18.3065	23.0757	21.6957	20.2691	19.8486	0	0	-20.6391	0	-20.6391	20.6391	0	0	8.20212	0	8.20212	5.86383	0.991544	0.987224
10598	sp|O95433|AHSA1_HUMAN	Activator of 90 kDa heat shock protein ATPase homolog 1 OS=Homo sapiens	AHSA1		sp|O95433|AHSA1_HUMAN;sp|O95433-2|AHSA1_HUMAN	8	29.9	38.274	0	24.4	7985300	0	0	0	18.2233	22.3925	23.0309	19.2347	17.9487	0	0	0	20.674	20.8848	23.3577	22.5016	24.0965	0	0	0	24.23	24.8425	23.8822	23.4555	24.1546	-2.13688	20.166	-3.94694	22.3029	-1.81005	24.113	0.891572	5.116	2.16957	6.55775	1.46719	9.57637	0.0963027	0
64853	sp|Q96BJ3|AIDA_HUMAN	Axin interactor, dorsalization-associated protein OS=Homo sapiens	AIDA		sp|Q96BJ3|AIDA_HUMAN	5	20.9	35.023	0	8.282	3541800	0	0	0	20.4441	22.196	22.4939	19.8366	18.4075	0	0	0	21.851	22.4761	22.5077	22.5801	22.2552	0	0	0	20.4416	21.1775	21.5627	19.4141	21.1483	-1.65837	20.6756	-0.0731842	22.334	1.58518	20.7488	1.19714	6.04888	0.0299363	10.7846	2.36893	7.85126	0.0490969	0
9255	sp|Q12904|AIMP1_HUMAN	Aminoacyl tRNA synthase complex-interacting multifunctional protein 1 OS=Homo sapiens	AIMP1		sp|Q12904|AIMP1_HUMAN;sp|Q12904-2|AIMP1_HUMAN	11	51.3	34.352	0	70.758	43063000	0	0	0	24.5993	25.0387	24.8407	23.9632	19.9746	0	0	0	25.3278	25.2963	24.4675	25.0219	24.6667	0	0	0	24.4249	25.088	25.057	24.813	24.72	-1.27274	23.6833	-1.1373	24.956	0.13544	24.8206	0.654657	5.8352	0.574077	10.416	0.271334	11.2875	0.193126	0
7965	sp|Q13155|AIMP2_HUMAN	Aminoacyl tRNA synthase complex-interacting multifunctional protein 2 OS=Homo sapiens	AIMP2		sp|Q13155|AIMP2_HUMAN	4	15.9	35.348	0	8.0625	10046000	0	0	0	21.2325	23.5187	23.5977	18.215	21.0387	0	0	0	20.9201	23.3949	22.9591	23.7838	23.0161	0	0	0	23.6833	24.5612	24.0124	24.1222	23.6597	-1.29432	21.5205	-2.48727	22.8148	-1.19296	24.0078	0.559607	5.4733	1.4199	7.40146	1.28376	10.3956	0.240233	0
9049	sp|O00170|AIP_HUMAN	AH receptor-interacting protein OS=Homo sapiens	AIP		sp|O00170|AIP_HUMAN	2	8.8	37.636	0.004898	1.8394	194670	0	0	0	18.5425	19.9255	20.2877	19.5617	18.8107	0	0	0	0	0	0	0	0	0	0	0	0	0	0	0	0	19.4256	19.4256	19.4256	0	0	0	11.12	8.04875	11.12	0	0	0	0	0
10327	sp|P14550|AK1A1_HUMAN	Alcohol dehydrogenase [NADP(+)] OS=Homo sapiens	AKR1A1		sp|P14550|AK1A1_HUMAN	19	65.2	36.573	0	185.81	74695000	0	0	0	23.3887	24.3694	23.8564	23.0612	21.7706	0	0	0	26.0238	25.9561	25.6984	25.7969	25.4117	0	0	0	25.536	25.5477	26.0762	26.2315	25.8073	-2.48814	23.2892	-2.55053	25.7774	-0.062392	25.8398	3.24247	7.77278	3.25988	11.6895	0.135226	11.0317	0.0005568	0
1645	sp|Q04828|AK1C1_HUMAN	Aldo-keto reductase family 1 member C1 OS=Homo sapiens	AKR1C1		sp|Q04828|AK1C1_HUMAN;sp|P52895|AK1C2_HUMAN	2	29.4	36.788	0	5.2816	2656900	0	0	0	21.0598	20.1134	17.511	18.3551	18.08	0	0	0	23.1689	20.1767	23.1838	24.0972	19.5813	0	0	0	0	0	0	0	0	-3.01771	19.0239	19.0239	22.0416	22.0416	0	1.5564	6.15811	8.59564	5.76479	8.06962	0	0.0168889	0
8644	sp|P42330|AK1C3_HUMAN	Aldo-keto reductase family 1 member C3 OS=Homo sapiens	AKR1C3		sp|P42330|AK1C3_HUMAN;sp|P42330-2|AK1C3_HUMAN	12	53.3	36.853	0	245.01	19066000	0	0	0	22.972	22.5223	22.6371	22.6455	21.9242	0	0	0	24.9827	23.3522	23.1691	24.8602	23.0881	0	0	0	21.453	21.6118	21.6	20.8212	21.4605	-1.35025	22.5402	1.15092	23.8905	2.50117	21.3893	1.73829	10.1372	3.03968	7.93296	3.28389	10.4183	0.0182101	0
207	sp|P31749-2|AKT1_HUMAN	Isoform 2 of RAC-alpha serine/threonine-protein kinase OS=Homo sapiens	AKT1		sp|P31749-2|AKT1_HUMAN;sp|P31749|AKT1_HUMAN	2	6.5	48.346	0	14.892	620760	0	0	0	0	0	0	0	0	0	0	0	0	0	0	0	0	0	0	0	20.2459	22.4226	20.872	20.5394	22.4093	0	0	-21.2978	0	-21.2978	21.2978	0	0	10.2282	0	10.2282	7.38044	0.968696	0.935289
126133	sp|Q8IZ83|A16A1_HUMAN	Aldehyde dehydrogenase family 16 member A1 OS=Homo sapiens	ALDH16A1		sp|Q8IZ83|A16A1_HUMAN;sp|Q8IZ83-3|A16A1_HUMAN	7	11.5	85.126	0	14.95	5979600	0	0	0	17.0857	21.8085	21.2419	20.4562	19.4554	0	0	0	21.7005	18.9832	20.8741	19.7487	21.7089	0	0	0	23.4813	24.3208	24.1942	23.9034	23.3462	-0.593521	20.0095	-3.83964	20.6031	-3.24612	23.8492	0.247162	5.73174	2.70007	6.91358	3.32055	9.99477	0.655582	0
216	sp|P00352|AL1A1_HUMAN	Retinal dehydrogenase 1 OS=Homo sapiens	ALDH1A1		sp|P00352|AL1A1_HUMAN	20	47.5	54.861	0	41.532	70454000	0	0	0	0	0	0	0	0	0	0	0	0	0	0	0	0	0	0	0	27.3752	23.7351	26.3987	28.1328	26.9081	0	0	-26.51	0	-26.51	26.51	0	0	9.34712	0	9.34712	6.72053	0.984099	0.970063
220	sp|P47895|AL1A3_HUMAN	Aldehyde dehydrogenase family 1 member A3 OS=Homo sapiens	ALDH1A3		sp|P47895|AL1A3_HUMAN	4	9.6	56.108	0.00046577	4.4016	2442900	0	0	0	0	0	0	0	0	0	0	0	0	0	0	0	0	0	0	0	23.0751	23.8973	22.9762	23.2909	24.0626	0	0	-23.4604	0	-23.4604	23.4604	0	0	13.1805	0	13.1805	9.59356	0.962835	0.924954
223	sp|P49189|AL9A1_HUMAN	4-trimethylaminobutyraldehyde dehydrogenase OS=Homo sapiens	ALDH9A1		sp|P49189|AL9A1_HUMAN;sp|P49189-2|AL9A1_HUMAN	18	37.9	53.801	0	71.311	50370000	0	0	0	22.2479	24.7037	24.2299	23.547	24.7933	0	0	0	24.7508	23.8762	25.1474	24.1561	24.5044	0	0	0	25.0034	25.4993	25.7338	25.0571	25.0763	-0.582602	23.9044	-1.36959	24.487	-0.78699	25.274	0.530869	7.66734	1.62616	9.67358	1.74369	10.8661	0.294157	0
230	sp|P09972|ALDOC_HUMAN	Fructose-bisphosphate aldolase C OS=Homo sapiens	ALDOC		sp|P09972|ALDOC_HUMAN	6	35.2	39.455	0	17.475	4638300	0	0	0	17.8554	22.249	22.889	17.9602	22.0348	0	0	0	24.1512	23.3107	23.0663	23.3434	23.3712	0	0	0	22.8457	20.3698	22.4098	23.2975	21.9797	-2.85085	20.5977	-1.58282	23.4485	1.26803	22.1805	1.45956	5.07321	0.639574	10.0561	1.34267	7.2933	0.0215347	0
347902	sp|Q86SJ2|AMGO2_HUMAN	Amphoterin-induced protein 2 OS=Homo sapiens	AMIGO2		sp|Q86SJ2|AMGO2_HUMAN	3	6.7	57.933	0	6.3047	4277000	0	0	0	0	0	0	0	0	0	0	0	0	0	0	0	0	0	0	0	24.0055	23.8376	24.6985	24.6299	22.8351	0	0	-24.0013	0	-24.0013	24.0013	0	0	11.7767	0	11.7767	8.54107	0.931438	0.862602
271	sp|Q01433-3|AMPD2_HUMAN	Isoform Ex1A-3 of AMP deaminase 2 OS=Homo sapiens	AMPD2		sp|Q01433-3|AMPD2_HUMAN;sp|Q01433-5|AMPD2_HUMAN;sp|Q01433-2|AMPD2_HUMAN;sp|Q01433-4|AMPD2_HUMAN;sp|Q01433|AMPD2_HUMAN	5	7	88.197	0	5.2768	1774000	0	0	0	19.2513	22.0944	22.0454	21.2966	19.3111	0	0	0	0	0	0	0	0	0	0	0	23.1105	22.7571	23.5669	22.9661	22.8264	20.7998	20.7998	-2.24561	0	-23.0454	23.0454	9.07958	6.52024	2.05705	0	14.59	10.6506	0	0
283	sp|P03950|ANGI_HUMAN	Angiogenin OS=Homo sapiens	ANG		sp|P03950|ANGI_HUMAN	2	18.4	16.55	0.0016821	2.4778	3794700	0	0	0	18.9133	21.0654	20.3413	18.3	21.1397	0	0	0	21.8905	20.4079	20.7723	22.0748	21.3822	0	0	0	23.0456	20.4127	20.1482	19.6781	21.4823	-1.35358	19.9519	-1.00142	21.3055	0.352157	20.9534	1.13417	6.67357	0.580101	8.37537	0.208542	6.68529	0.0622719	0
284	sp|Q15389-2|ANGP1_HUMAN	Isoform 2 of Angiopoietin-1 OS=Homo sapiens	ANGPT1		sp|Q15389-2|ANGP1_HUMAN;sp|Q15389|ANGP1_HUMAN	7	18.5	57.455	0	24.408	3952600	0	0	0	0	0	0	0	0	0	0	0	23.8838	23.4683	22.9548	24.2832	23.8697	0	0	0	21.6254	21.6067	21.3965	20.3093	20.7562	-23.6919	0	-21.1388	23.6919	2.55311	21.1388	13.1333	0	12.2277	9.55818	4.1264	8.87919	0	0.883465
51129	sp|Q9BY76|ANGL4_HUMAN	Angiopoietin-related protein 4 OS=Homo sapiens	ANGPTL4		sp|Q9BY76|ANGL4_HUMAN;sp|Q9BY76-2|ANGL4_HUMAN;sp|Q9BY76-3|ANGL4_HUMAN	12	37.2	45.214	0	84.306	76456000	0	0	0	19.4181	22.9183	22.5848	20.1542	21.4987	0	0	0	26.027	24.7451	26.9362	26.5766	26.0138	0	0	0	26.1099	22.9084	23.0776	24.2392	26.595	-4.74496	21.3148	-3.2712	26.0598	1.47376	24.586	3.55933	6.42243	1.90772	8.49646	0.921169	6.49008	0.000168421	0
51479	sp|Q9P2R3|ANFY1_HUMAN	Rabankyrin-5 OS=Homo sapiens	ANKFY1		sp|Q9P2R3|ANFY1_HUMAN;sp|Q9P2R3-2|ANFY1_HUMAN;sp|Q9P2R3-4|ANFY1_HUMAN	5	5.2	128.4	0	7.5111	977940	0	0	0	18.1173	22.0079	20.7294	17.2215	21.3324	0	0	0	20.1183	19.7426	19.9784	21.6776	21.673	0	0	0	22.5293	22.8612	22.7535	22.7014	21.7678	-0.756282	19.8817	-2.64096	20.638	-1.88468	22.5227	0.315602	5.40992	1.60818	7.52736	2.4066	9.78191	0.459883	0
3730	sp|P23352|KALM_HUMAN	Anosmin-1 OS=Homo sapiens	ANOS1		sp|P23352|KALM_HUMAN	7	12.1	76.111	0	7.8471	2178000	0	0	0	0	0	0	0	0	0	0	0	18.799	22.9538	19.2097	21.5135	22.416	0	0	0	24.1192	21.2558	23.3467	19.9075	24.0633	-20.9784	0	-22.5385	20.9784	-1.56008	22.5385	8.14805	0	8.40554	5.82341	0.647513	6.01593	0	0.94275
10541	sp|Q92688-2|AN32B_HUMAN	Isoform 2 of Acidic leucine-rich nuclear phosphoprotein 32 family member B OS=Homo sapiens	ANP32B		sp|Q92688-2|AN32B_HUMAN;sp|Q92688|AN32B_HUMAN	9	46.7	22.276	0	17.421	115750000	0	0	0	24.1899	25.5492	25.2603	23.5123	25.4789	0	0	0	24.5243	23.8628	26.1364	23.9218	25.2879	0	0	0	25.7084	26.5004	26.4537	25.4902	24.854	0.0514538	24.7981	-1.00325	24.7467	-1.0547	25.8014	0.0301975	8.15244	1.07463	7.97196	1.0833	8.94781	0.970133	0
81611	sp|Q9BTT0-3|AN32E_HUMAN	Isoform 3 of Acidic leucine-rich nuclear phosphoprotein 32 family member E OS=Homo sapiens	ANP32E		sp|Q9BTT0-3|AN32E_HUMAN;sp|Q9BTT0|AN32E_HUMAN	5	28.2	25.125	0	18.175	16056000	0	0	0	21.4277	22.0265	22.6052	20.0782	20.0472	0	0	0	0	0	0	0	0	0	0	0	23.7461	23.434	24.4696	24.2309	24.2276	21.237	21.237	-2.78466	0	-24.0216	24.0216	9.88513	7.12345	3.02345	0	13.7999	10.0581	0	0
164	sp|O43747|AP1G1_HUMAN	AP-1 complex subunit gamma-1 OS=Homo sapiens	AP1G1		sp|O43747|AP1G1_HUMAN;sp|O43747-2|AP1G1_HUMAN	8	10	91.35	0	11.782	7687500	0	0	0	18.9311	22.2588	23.0075	20.5879	21.529	0	0	0	22.1361	22.0486	22.6381	23.1954	23.3693	0	0	0	24.5271	24.2948	24.5962	24.3149	24.5384	-1.41464	21.2629	-3.19141	22.6775	-1.77677	24.4543	1.00749	6.30336	2.69631	8.9871	3.70589	12.9881	0.0815056	0
1175	sp|P53680|AP2S1_HUMAN	AP-2 complex subunit sigma OS=Homo sapiens	AP2S1		sp|P53680|AP2S1_HUMAN;sp|P53680-2|AP2S1_HUMAN	4	25.4	17.018	0.00043879	3.3059	11338000	0	0	0	19.091	21.7776	22.8916	17.9374	22.5364	0	0	0	22.1012	21.4722	21.3081	23.3328	22.8476	0	0	0	24.4533	20.2617	19.4055	21.5098	21.2061	-1.36558	20.8468	-0.520483	22.2124	0.845094	21.3673	0.631158	5.39852	0.154546	7.96026	0.403449	5.82529	0.20172	0
8943	sp|O14617-4|AP3D1_HUMAN	Isoform 4 of AP-3 complex subunit delta-1 OS=Homo sapiens	AP3D1		sp|O14617-4|AP3D1_HUMAN;sp|O14617|AP3D1_HUMAN;sp|O14617-5|AP3D1_HUMAN;sp|O14617-3|AP3D1_HUMAN;sp|O14617-2|AP3D1_HUMAN	5	7.6	114.71	0	6.285	1077900	0	0	0	19.0693	20.3871	22.0687	18.3036	21.016	0	0	0	19.1278	18.74	19.8975	18.5649	20.0057	0	0	0	22.2493	23.5146	23.3533	21.83	22.7461	0.901774	20.1689	-2.56972	19.2672	-3.47149	22.7387	0.594187	6.29389	2.05952	8.31932	4.35473	8.53499	0.237317	0
334	sp|Q06481-4|APLP2_HUMAN	Isoform 4 of Amyloid-like protein 2 OS=Homo sapiens	APLP2		sp|Q06481-4|APLP2_HUMAN;sp|Q06481-2|APLP2_HUMAN;sp|Q06481-3|APLP2_HUMAN;sp|Q06481-6|APLP2_HUMAN;sp|Q06481|APLP2_HUMAN;sp|Q06481-5|APLP2_HUMAN	9	19	79.237	0	150.36	11098000	0	0	0	19.0995	19.3523	19.0678	20.8402	18.4986	0	0	0	19.0896	21.9894	21.0162	21.6316	21.2832	0	0	0	24.908	25.4667	25.1385	24.9102	25.1257	-1.63034	19.3717	-5.73814	21.002	-4.1078	25.1098	1.4644	7.58417	6.21528	7.14003	4.34693	11.7628	0.0274805	0
128240	sp|Q8NCW5-2|NNRE_HUMAN	Isoform 2 of NAD(P)H-hydrate epimerase OS=Homo sapiens	APOA1BP		sp|Q8NCW5-2|NNRE_HUMAN;sp|Q8NCW5|NNRE_HUMAN	8	58.4	20.43	0	31.57	42239000	0	0	0	22.0261	23.4305	23.4809	22.5526	19.9825	0	0	0	24.9375	24.0508	24.229	25.0146	24.4482	0	0	0	24.9891	24.9302	24.9019	24.1954	24.4603	-2.2415	22.2945	-2.40086	24.536	-0.15936	24.6954	2.00192	6.68475	2.18509	10.078	0.270555	10.6115	0.00753285	0
26060	sp|Q9UKG1|DP13A_HUMAN	DCC-interacting protein 13-alpha OS=Homo sapiens	APPL1		sp|Q9UKG1|DP13A_HUMAN	3	6.6	79.663	0	5.9327	536530	0	0	0	18.6864	22.7984	22.5438	20.0117	21.2187	0	0	0	0	0	0	0	0	0	0	0	0	0	0	0	0	21.0518	21.0518	21.0518	0	0	0	8.44395	6.04465	8.44395	0	0	0	0	0
93663	sp|Q8N392-2|RHG18_HUMAN	Isoform 2 of Rho GTPase-activating protein 18 OS=Homo sapiens	ARHGAP18		sp|Q8N392-2|RHG18_HUMAN;sp|Q8N392|RHG18_HUMAN	2	3.6	70.163	0.0052846	1.7721	181150	0	0	0	18.9946	19.2545	19.7337	17.6629	19.9789	0	0	0	0	0	0	0	0	0	0	0	21.467	20.6367	19.8038	19.548	20.5647	19.1249	19.1249	-1.2791	0	-20.404	20.404	10.3544	7.47505	1.38025	0	11.187	8.09896	0	0
9181	sp|Q92974-3|ARHG2_HUMAN	Isoform 3 of Rho guanine nucleotide exchange factor 2 OS=Homo sapiens	ARHGEF2		sp|Q92974-3|ARHG2_HUMAN;sp|Q92974-2|ARHG2_HUMAN;sp|Q92974|ARHG2_HUMAN	3	5.1	108.24	0.0012793	2.7772	329310	0	0	0	0	0	0	0	0	0	0	0	0	0	0	0	0	0	0	0	21.9496	23.7347	18.8106	19.6049	19.5769	0	0	-20.7353	0	-20.7353	20.7353	0	0	7.81209	0	7.81209	5.57237	0.924098	0.849112
400	sp|P40616-2|ARL1_HUMAN	Isoform 2 of ADP-ribosylation factor-like protein 1 OS=Homo sapiens	ARL1		sp|P40616-2|ARL1_HUMAN;sp|P40616|ARL1_HUMAN	2	15.9	18.565	0.0016863	2.5201	1935900	0	0	0	0	0	0	0	0	0	0	0	0	0	0	0	0	0	0	0	20.5041	23.1161	21.2438	19.4673	20.5241	0	0	-20.9711	0	-20.9711	20.9711	0	0	9.27207	0	9.27207	6.66433	0.966594	0.930093
403	sp|P36405|ARL3_HUMAN	ADP-ribosylation factor-like protein 3 OS=Homo sapiens	ARL3		sp|P36405|ARL3_HUMAN	9	59.9	20.455	0	48.912	44896000	0	0	0	21.1194	23.5993	23.945	18.3374	22.4842	0	0	0	23.7237	23.53	24.0903	24.2264	22.762	0	0	0	25.4726	25.9416	25.6335	25.5728	25.6192	-1.76944	21.897	-3.75089	23.6665	-1.98145	25.6479	0.884691	5.44375	2.20306	9.19569	4.09369	12.5019	0.102494	0
10550	sp|O75915|PRAF3_HUMAN	PRA1 family protein 3 OS=Homo sapiens	ARL6IP5		sp|O75915|PRAF3_HUMAN	2	16	21.614	0.00046751	4.4626	2535800	0	0	0	0	0	0	0	0	0	0	0	21.1667	20.4177	21.7761	20.6994	20.8593	0	0	0	20.8988	20.1354	21.6267	20.6973	20.2911	-20.9838	0	-20.7298	20.9838	0.253986	20.7298	12.601	0	12.1304	9.15905	0.31034	8.80621	0	0.981436
79624	sp|Q9H993|ARMT1_HUMAN	Protein-glutamate O-methyltransferase OS=Homo sapiens	ARMT1		sp|Q9H993|ARMT1_HUMAN	6	18.6	51.172	0	36.604	7446800	0	0	0	19.661	22.3087	22.3673	19.7985	21.3843	0	0	0	21.8974	22.0104	19.2914	21.96	22.2719	0	0	0	24.3237	23.8449	24.5945	24.5542	24.2284	-0.38228	21.104	-3.20518	21.4862	-2.8229	24.3091	0.188258	6.76084	3.14493	6.96851	2.95831	10.9568	0.802279	0
10552	sp|Q92747|ARC1A_HUMAN	Actin-related protein 2/3 complex subunit 1A OS=Homo sapiens	ARPC1A		sp|Q92747|ARC1A_HUMAN;sp|Q92747-2|ARC1A_HUMAN	8	31.9	41.569	0	56.322	22392000	0	0	0	21.9391	22.4551	22.5734	21.1653	21.9222	0	0	0	24.1633	23.409	24.3439	23.4295	24.0096	0	0	0	25.2857	26.2828	25.2442	24.7425	25.3778	-1.86004	22.011	-3.37556	23.8711	-1.51553	25.3866	3.44846	9.09949	4.92775	9.99038	2.87355	9.46363	0.000591415	0
81873	sp|Q9BPX5|ARP5L_HUMAN	Actin-related protein 2/3 complex subunit 5-like protein OS=Homo sapiens	ARPC5L		sp|Q9BPX5|ARP5L_HUMAN	3	34	16.941	0	26.523	4798700	0	0	0	18.5547	20.0112	20.3466	19.1398	21.0898	0	0	0	22.5296	22.8042	22.5539	23.4053	22.8092	0	0	0	0	0	0	0	0	-2.992	19.8284	19.8284	22.8204	22.8204	0	3.64073	7.31133	10.1359	10.3825	14.2326	0	0.000213793	0
440	sp|P08243-2|ASNS_HUMAN	Isoform 2 of Asparagine synthetase [glutamine-hydrolyzing] OS=Homo sapiens	ASNS		sp|P08243-2|ASNS_HUMAN;sp|P08243|ASNS_HUMAN;sp|P08243-3|ASNS_HUMAN	12	28.7	62.168	0	35.102	25675000	0	0	0	17.904	24.1566	23.5525	22.8075	23.6912	0	0	0	23.983	23.0853	23.4027	24.1179	24.0637	0	0	0	25.0252	25.9299	24.6655	25.0582	25.6758	-1.30816	22.4224	-2.84857	23.7305	-1.54041	25.2709	0.529598	5.19212	1.38373	9.79088	2.96306	9.6524	0.255953	0
25923	sp|Q6DD88|ATLA3_HUMAN	Atlastin-3 OS=Homo sapiens	ATL3		sp|Q6DD88|ATLA3_HUMAN	12	31.8	60.541	0	38.512	8401400	0	0	0	17.112	20.6835	19.9517	18.8423	20.3013	0	0	0	22.6591	21.4245	24.3898	23.1834	22.9958	0	0	0	22.3197	25.267	23.6209	22.4146	23.6447	-3.55234	19.3782	-4.0752	22.9305	-0.522868	23.4534	2.65948	6.303	2.90458	7.5208	0.313222	7.27993	0.00133733	0
475	sp|O00244|ATOX1_HUMAN	Copper transport protein ATOX1 OS=Homo sapiens	ATOX1		sp|O00244|ATOX1_HUMAN	3	42.6	7.4016	0.001675	2.3692	6359700	0	0	0	21.6924	18.5724	18.1179	18.2526	18.176	0	0	0	22.1139	22.3581	21.0369	22.6146	22.6515	0	0	0	0	0	0	0	0	-3.19276	18.9622	18.9622	22.155	22.155	0	2.56368	6.08236	8.49437	8.66945	11.948	0	0.00172006	0
488	sp|P16615|AT2A2_HUMAN	Sarcoplasmic/endoplasmic reticulum calcium ATPase 2 OS=Homo sapiens	ATP2A2		sp|P16615|AT2A2_HUMAN;sp|P16615-5|AT2A2_HUMAN;sp|P16615-2|AT2A2_HUMAN;sp|P16615-3|AT2A2_HUMAN;sp|P16615-4|AT2A2_HUMAN	16	19.9	114.76	0	59.851	5487300	0	0	0	0	0	0	0	0	0	0	0	0	0	0	0	0	0	0	0	20.6051	26.1481	24.0864	20.1953	22.0585	0	0	-22.6187	0	-22.6187	22.6187	0	0	7.43929	0	7.43929	5.29405	0.976337	0.951682
490	sp|P20020-5|AT2B1_HUMAN	Isoform E of Plasma membrane calcium-transporting ATPase 1 OS=Homo sapiens	ATP2B1		sp|P20020-5|AT2B1_HUMAN;sp|P20020-2|AT2B1_HUMAN;sp|P20020-6|AT2B1_HUMAN;sp|P20020-3|AT2B1_HUMAN;sp|P20020-4|AT2B1_HUMAN;sp|P20020|AT2B1_HUMAN;sp|Q16720-8|AT2B3_HUMAN;sp|Q16720-7|AT2B3_HUMAN;sp|Q16720-6|AT2B3_HUMAN;sp|Q16720-3|AT2B3_HUMAN;sp|Q16720-5|AT2B3_HUMAN;sp|Q16720-2|AT2B3_HUMAN;sp|Q16720-4|AT2B3_HUMAN;sp|Q16720|AT2B3_HUMAN	2	12	129.15	0.0067973	1.4716	581020	0	0	0	23.5463	19.2055	20.2957	18.4364	18.1983	0	0	0	20.2116	19.0045	18.9951	19.2632	21.0874	0	0	0	21.3522	21.652	21.116	18.5591	22.5777	0.224066	19.9364	-1.11499	19.7124	-1.33906	21.0514	0.0770968	5.3168	0.427951	7.51985	0.896803	6.41393	0.914285	0
493	sp|P23634-7|AT2B4_HUMAN	Isoform ZB of Plasma membrane calcium-transporting ATPase 4 OS=Homo sapiens	ATP2B4		sp|P23634-7|AT2B4_HUMAN;sp|P23634-6|AT2B4_HUMAN;sp|P23634-8|AT2B4_HUMAN;sp|P23634|AT2B4_HUMAN;sp|P23634-5|AT2B4_HUMAN;sp|P23634-4|AT2B4_HUMAN;sp|P23634-3|AT2B4_HUMAN;sp|P23634-2|AT2B4_HUMAN	13	16.6	132.59	0	16.27	2463400	0	0	0	0	0	0	0	0	0	0	0	19.8087	17.8952	19.5765	20.8656	21.7201	0	0	0	21.9429	24.0125	23.4953	19.2142	23.1392	-19.9732	0	-22.3608	19.9732	-2.38759	22.3608	8.88469	0	8.3002	6.37438	1.24556	5.93716	0	0.942308
515	sp|P24539|AT5F1_HUMAN	ATP synthase F(0) complex subunit B1, mitochondrial OS=Homo sapiens	ATP5F1		sp|P24539|AT5F1_HUMAN	10	45.7	28.908	0	29.729	7959900	0	0	0	0	0	0	0	0	0	0	0	0	0	0	0	0	0	0	0	20.9846	26.1963	20.098	20.8382	20.054	0	0	-21.6342	0	-21.6342	21.6342	0	0	7.16368	0	7.16368	5.08846	0.971653	0.940984
539	sp|P48047|ATPO_HUMAN	ATP synthase subunit O, mitochondrial OS=Homo sapiens	ATP5O		sp|P48047|ATPO_HUMAN	7	35.2	23.277	0	15.758	13717000	0	0	0	0	0	0	0	0	0	0	0	0	0	0	0	0	0	0	0	21.1365	26.1948	20.4009	21.1496	20.5442	0	0	-21.8852	0	-21.8852	21.8852	0	0	7.40947	0	7.40947	5.27179	0.962419	0.924528
537	sp|Q15904|VAS1_HUMAN	V-type proton ATPase subunit S1 OS=Homo sapiens	ATP6AP1		sp|Q15904|VAS1_HUMAN	4	11.5	52.025	0	9.0758	5975700	0	0	0	18.8516	21.5874	21.6266	20.7654	17.9722	0	0	0	20.3372	22.0114	22.0279	22.3959	22.3461	0	0	0	22.4705	24.0585	24.629	24.1879	23.1914	-1.66305	20.1606	-3.54682	21.8237	-1.88376	23.7075	1.08872	6.03712	2.54189	7.9801	2.07492	8.14544	0.0632845	0
51382	sp|Q9Y5K8|VATD_HUMAN	V-type proton ATPase subunit D OS=Homo sapiens	ATP6V1D		sp|Q9Y5K8|VATD_HUMAN	2	11.3	28.262	0.0036961	2.0026	532830	0	0	0	0	0	0	0	0	0	0	0	19.3521	18.619	18.7898	21.7265	21.1637	0	0	0	0	0	0	0	0	-19.9302	0	0	19.9302	19.9302	0	8.92933	0	0	6.40779	8.92933	0	0	0.809428
529	sp|P36543-2|VATE1_HUMAN	Isoform 2 of V-type proton ATPase subunit E 1 OS=Homo sapiens	ATP6V1E1		sp|P36543-2|VATE1_HUMAN;sp|P36543|VATE1_HUMAN;sp|P36543-3|VATE1_HUMAN	3	17.6	23.587	0	6.2742	13859000	0	0	0	21.0702	20.8032	21.0484	20.0548	18.4817	0	0	0	21.6369	17.6355	20.1875	21.537	20.88	0	0	0	24.7649	24.3029	25.1987	23.2991	25.518	-0.0837013	20.2917	-4.32506	20.3754	-4.24136	24.6167	0.0331003	7.13882	3.9198	6.10165	3.04023	8.2399	0.966439	0
9550	sp|O75348|VATG1_HUMAN	V-type proton ATPase subunit G 1 OS=Homo sapiens	ATP6V1G1		sp|O75348|VATG1_HUMAN	2	16.9	13.757	0.00086281	3.0464	2060700	0	0	0	19.1461	20.9414	20.1294	17.7392	20.9605	0	0	0	21.7119	19.9235	19.2427	20.9596	20.9169	0	0	0	0	0	0	0	0	-0.767591	19.7833	19.7833	20.5509	20.5509	0	0.475315	6.50028	9.05292	7.48309	10.3652	0	0.307682	0
51606	sp|Q9UI12-2|VATH_HUMAN	Isoform 2 of V-type proton ATPase subunit H OS=Homo sapiens	ATP6V1H		sp|Q9UI12-2|VATH_HUMAN;sp|Q9UI12|VATH_HUMAN	2	7.7	54.151	0.00044903	3.6903	588450	0	0	0	0	0	0	0	0	0	0	0	0	0	0	0	0	0	0	0	19.8821	23.2405	20.3162	20.7311	21.0112	0	0	-21.0362	0	-21.0362	21.0362	0	0	9.41744	0	9.41744	6.77318	0.90093	0.816335
8312	sp|O15169-2|AXIN1_HUMAN	Isoform 2 of Axin-1 OS=Homo sapiens	AXIN1		sp|O15169-2|AXIN1_HUMAN;sp|O15169|AXIN1_HUMAN	2	3.6	91.652	0.0052504	1.6779	284130	0	0	0	0	0	0	0	0	0	0	0	19.6563	18.5311	23.2966	19.2011	20.2643	0	0	0	0	0	0	0	0	-20.1899	0	0	20.1899	20.1899	0	8.07355	0	0	5.76772	8.07355	0	0	0.992099
558	sp|P30530-2|UFO_HUMAN	Isoform Short of Tyrosine-protein kinase receptor UFO OS=Homo sapiens	AXL		sp|P30530-2|UFO_HUMAN;sp|P30530|UFO_HUMAN	3	4.4	97.376	0	7.688	2725300	0	0	0	17.9272	20.6462	21.1299	22.1046	23.1236	0	0	0	21.9047	20.9022	22.1468	19.5617	21.6119	0	0	0	24.6269	22.3182	23.8983	21.6277	24.3195	-0.239184	20.9863	-2.37179	21.2255	-2.13261	23.3581	0.0886475	5.72155	1.26338	7.38102	1.66499	7.02556	0.904699	0
26229	sp|O94766-2|B3GA3_HUMAN	Isoform 2 of Galactosylgalactosylxylosylprotein 3-beta-glucuronosyltransferase 3 OS=Homo sapiens	B3GAT3		sp|O94766-2|B3GA3_HUMAN;sp|O94766|B3GA3_HUMAN	5	18.4	34.624	0	5.1686	4032100	0	0	0	0	0	0	0	0	0	0	0	18.6727	19.3189	19.959	19.805	20.4491	0	0	0	21.2543	23.8016	23.662	22.6052	22.8648	-19.6409	0	-22.8376	19.6409	-3.19666	22.8376	11.4606	0	10.5484	8.30405	3.41201	7.62036	0	0.979522
2683	sp|P15291-2|B4GT1_HUMAN	Isoform Short of Beta-1,4-galactosyltransferase 1 OS=Homo sapiens	B4GALT1		sp|P15291-2|B4GT1_HUMAN;sp|P15291|B4GT1_HUMAN	14	44.9	42.537	0	174.84	163620000	0	0	0	23.4187	24.8447	24.9134	25.5335	25.075	0	0	0	23.9823	24.7156	26.2628	25.3565	25.446	0	0	0	27.1472	27.115	27.4249	27.7599	27.5255	-0.395568	24.7571	-2.63744	25.1526	-2.24187	27.3945	0.327682	8.48097	3.9597	8.33394	3.28941	11.5593	0.499299	0
9532	sp|O95816|BAG2_HUMAN	BAG family molecular chaperone regulator 2 OS=Homo sapiens	BAG2		sp|O95816|BAG2_HUMAN;sp|O95816-2|BAG2_HUMAN	7	38.9	23.772	0	54.164	24473000	0	0	0	0	0	0	0	0	0	0	0	23.8358	22.5559	24.1957	24.5274	24.1377	0	0	0	24.0495	25.927	25.842	25.0117	25.1054	-23.8505	0	-25.1871	23.8505	-1.33663	25.1871	11.7035	0	11.9137	8.48618	1.61703	8.64375	0	0.973825
10409	sp|P80723|BASP1_HUMAN	Brain acid soluble protein 1 OS=Homo sapiens	BASP1		sp|P80723|BASP1_HUMAN;sp|P80723-2|BASP1_HUMAN	17	77.5	22.693	0	112.12	72878000	0	0	0	20.0536	25.1441	22.8478	22.6525	23.8033	0	0	0	26.1158	25.9341	26.6404	27.3481	25.3091	0	0	0	20.2798	21.5514	20.8092	20.372	20.849	-3.36923	22.9003	2.12798	26.2695	5.49721	20.7723	2.2333	6.0593	1.40156	8.7245	6.03052	9.2084	0.00368606	0
10134	sp|P51572|BAP31_HUMAN	B-cell receptor-associated protein 31 OS=Homo sapiens	BCAP31		sp|P51572|BAP31_HUMAN;sp|P51572-2|BAP31_HUMAN	3	14.2	27.991	0.00046598	4.4175	979090	0	0	0	0	0	0	0	0	0	0	0	19.421	21.3051	22.8105	19.4025	21.5009	0	0	0	0	0	0	0	0	-20.888	0	0	20.888	20.888	0	8.9875	0	0	6.45132	8.9875	0	0	0.917771
586	sp|P54687-4|BCAT1_HUMAN	Isoform 4 of Branched-chain-amino-acid aminotransferase, cytosolic OS=Homo sapiens	BCAT1		sp|P54687-4|BCAT1_HUMAN;sp|P54687|BCAT1_HUMAN;sp|P54687-5|BCAT1_HUMAN;sp|P54687-2|BCAT1_HUMAN;sp|P54687-3|BCAT1_HUMAN	5	17.9	42.837	0	10.48	5807700	0	0	0	19.2418	21.2178	18.2086	18.6388	20.5222	0	0	0	21.2228	20.1067	23.7321	22.3495	23.1971	0	0	0	23.2856	23.4795	22.3126	23.9812	24.1594	-2.55576	19.5659	-3.87779	22.1216	-1.32204	23.4436	1.72753	6.65465	3.4555	6.58972	0.96104	8.57577	0.0123868	0
590	sp|P06276|CHLE_HUMAN	Cholinesterase OS=Homo sapiens	BCHE		sp|P06276|CHLE_HUMAN	3	6.8	68.417	0	5.2405	999270	0	0	0	0	0	0	0	0	0	0	0	0	0	0	0	0	0	0	0	22.9677	22.2497	21.7009	21.8971	23.0326	0	0	-22.3696	0	-22.3696	22.3696	0	0	12.2705	0	12.2705	8.9113	0.981498	0.964474
56898	sp|Q9BUT1|BDH2_HUMAN	3-hydroxybutyrate dehydrogenase type 2 OS=Homo sapiens	BDH2		sp|Q9BUT1|BDH2_HUMAN;sp|Q9BUT1-2|BDH2_HUMAN	3	18.8	26.724	0	24.935	4433800	0	0	0	19.8795	22.307	22.682	21.3216	18.1927	0	0	0	21.5288	19.2106	20.0365	20.2383	18.1299	0	0	0	22.8885	23.6013	21.8592	22.1549	22.826	1.04774	20.8766	-1.78944	19.8288	-2.83718	22.666	0.486547	5.85081	1.11334	6.70543	2.65381	8.64869	0.289584	0
552900	sp|Q9H3K6|BOLA2_HUMAN	BolA-like protein 2 OS=Homo sapiens	BOLA2		sp|Q9H3K6|BOLA2_HUMAN;sp|Q9H3K6-2|BOLA2_HUMAN	5	67.4	10.116	0	60.584	22477000	0	0	0	23.1405	23.01	22.3889	20.2062	22.9383	0	0	0	23.5288	23.9394	19.0143	24.4442	24.0871	0	0	0	0	0	0	0	0	-0.665974	22.3368	22.3368	23.0028	23.0028	0	0.23843	7.09046	9.84109	5.59447	7.84167	0	0.673618	0
51297	sp|Q9NP55-2|BPIA1_HUMAN	Isoform 2 of BPI fold-containing family A member 1 OS=Homo sapiens	BPIFA1		sp|Q9NP55-2|BPIA1_HUMAN;sp|Q9NP55|BPIA1_HUMAN	5	28.5	25.257	0	11.793	19263000	0	0	0	19.2087	17.6047	18.5283	25.8528	21.4172	0	0	0	0	0	0	0	0	0	0	0	0	0	0	0	0	20.5223	20.5223	20.5223	0	0	0	6.1648	4.34524	6.1648	0	0	0	0	0
92747	sp|Q8TDL5|BPIB1_HUMAN	BPI fold-containing family B member 1 OS=Homo sapiens	BPIFB1		sp|Q8TDL5|BPIB1_HUMAN;sp|Q8TDL5-2|BPIB1_HUMAN	2	5.8	52.441	0.0036931	1.9725	117680	0	0	0	18.9362	19.9335	18.8665	22.2267	17.9707	0	0	0	0	0	0	0	0	0	0	0	0	0	0	0	0	19.5867	19.5867	19.5867	0	0	0	8.39955	6.01144	8.39955	0	0	0	0	0
10380	sp|O95861-4|BPNT1_HUMAN	Isoform 4 of 3(2),5-bisphosphate nucleotidase 1 OS=Homo sapiens	BPNT1		sp|O95861-4|BPNT1_HUMAN;sp|O95861|BPNT1_HUMAN;sp|O95861-2|BPNT1_HUMAN;sp|O95861-3|BPNT1_HUMAN	9	36.4	29.188	0	11.528	10609000	0	0	0	21.6964	21.9287	22.8026	21.9856	20.3529	0	0	0	22.6739	23.0121	23.2786	23.664	23.3884	0	0	0	24.1396	24.0235	23.8145	23.9895	24.1621	-1.45018	21.7532	-2.27258	23.2034	-0.822406	24.0258	2.00483	7.85833	3.32101	10.2528	2.74095	12.9402	0.0106292	0
9577	sp|Q9NXR7-4|BRE_HUMAN	Isoform 4 of BRCA1-A complex subunit BRE OS=Homo sapiens	BRE		sp|Q9NXR7-4|BRE_HUMAN;sp|Q9NXR7-3|BRE_HUMAN;sp|Q9NXR7|BRE_HUMAN;sp|Q9NXR7-1|BRE_HUMAN	2	6.4	42.697	0.0016729	2.3521	427760	0	0	0	18.4956	21.0621	19.9834	17.9194	19.4962	0	0	0	19.2494	18.6274	19.7257	18.8736	19.9803	0	0	0	0	0	0	0	0	0.100034	19.3913	19.3913	19.2913	19.2913	0	0.0587514	6.69899	9.31835	8.71649	12.0107	0	0.9383	0
148362	sp|Q5VW32-2|BROX_HUMAN	Isoform 2 of BRO1 domain-containing protein BROX OS=Homo sapiens	BROX		sp|Q5VW32-2|BROX_HUMAN;sp|Q5VW32|BROX_HUMAN	4	17.2	42.871	0	5.4393	3817900	0	0	0	17.6055	22.7926	22.7785	20.7159	22.5382	0	0	0	21.204	21.3575	21.3522	21.1875	21.528	0	0	0	20.3836	22.2777	21.9974	22.8545	23.4266	-0.0396759	21.2861	-0.901802	21.3258	-0.862126	22.1879	0.0135268	5.42026	0.351553	12.646	0.872084	7.23984	0.987774	0
686	sp|P43251-4|BTD_HUMAN	Isoform 4 of Biotinidase OS=Homo sapiens	BTD		sp|P43251-4|BTD_HUMAN;sp|P43251|BTD_HUMAN;sp|P43251-3|BTD_HUMAN;sp|P43251-2|BTD_HUMAN	3	6.7	58.913	0	6.5581	3332800	0	0	0	19.1795	19.7335	20.9881	22.7901	21.9726	0	0	0	0	0	0	0	0	0	0	0	23.9879	22.2232	23.5986	23.3915	23.9789	20.9328	20.9328	-2.50329	0	-23.436	23.436	8.90855	6.39223	1.99876	0	11.8286	8.57999	0	0
689	sp|P20290-2|BTF3_HUMAN	Isoform 2 of Transcription factor BTF3 OS=Homo sapiens	BTF3		sp|P20290-2|BTF3_HUMAN;sp|P20290|BTF3_HUMAN	2	25.3	17.699	0	14.767	11620000	0	0	0	17.8178	22.1194	19.9053	18.4692	22.9119	0	0	0	19.6024	22.2621	23.6702	24.0301	23.4099	0	0	0	20.6438	22.4562	21.6707	21.5233	22.223	-2.35018	20.2447	-1.45866	22.5949	0.891512	21.7034	0.985036	5.30198	0.699616	6.12711	0.47825	8.44746	0.0734051	0
91408	sp|Q96K17|BT3L4_HUMAN	Transcription factor BTF3 homolog 4 OS=Homo sapiens	BTF3L4		sp|Q96K17|BT3L4_HUMAN;sp|Q96K17-2|BT3L4_HUMAN	2	22.2	17.27	0	8.5397	530140	0	0	0	0	0	0	0	0	0	0	0	17.8929	20.5173	21.6463	19.3401	18.0448	0	0	0	0	0	0	0	0	-19.4883	0	0	19.4883	19.4883	0	8.42752	0	0	6.03236	8.42752	0	0	0.844828
28970	sp|Q9H0W9-3|CK054_HUMAN	Isoform 3 of Ester hydrolase C11orf54 OS=Homo sapiens	C11orf54		sp|Q9H0W9-3|CK054_HUMAN;sp|Q9H0W9-2|CK054_HUMAN;sp|Q9H0W9|CK054_HUMAN;sp|Q9H0W9-4|CK054_HUMAN	2	10.9	29.491	0.00087032	3.1925	1529400	0	0	0	20.4907	19.7203	18.0016	17.4336	19.5693	0	0	0	22.108	22.7153	21.0446	21.4122	20.6589	0	0	0	0	0	0	0	0	-2.54469	19.0431	19.0431	21.5878	21.5878	0	2.2465	6.57348	9.15071	8.02415	11.0871	0	0.00412648	0
54987	sp|Q9NWV4|CA123_HUMAN	UPF0587 protein C1orf123 OS=Homo sapiens	C1orf123		sp|Q9NWV4|CA123_HUMAN	3	30	18.048	0	7.7512	9389500	0	0	0	22.0629	22.4584	23.4005	21.0025	18.9729	0	0	0	22.35	21.4702	21.4692	23.771	21.9349	0	0	0	23.7791	22.6767	22.5672	22.3673	23.0407	-0.619602	21.5795	-1.30676	22.1991	-0.687156	22.8862	0.304739	6.1669	0.85553	7.72775	0.696842	9.20691	0.494194	0
708	sp|Q07021|C1QBP_HUMAN	Complement component 1 Q subcomponent-binding protein, mitochondrial OS=Homo sapiens	C1QBP		sp|Q07021|C1QBP_HUMAN	5	19.5	31.362	0	46.307	32852000	0	0	0	23.4741	23.6684	23.7863	22.6031	17.6109	0	0	0	24.7913	20.5652	23.0865	24.2093	23.1245	0	0	0	26.0533	26.0087	25.573	24.6032	25.6112	-0.926814	22.2285	-3.34134	23.1554	-2.41452	25.5699	0.283693	5.12036	1.62168	6.46016	1.85666	9.36894	0.51193	0
114902	sp|Q9BXJ0|C1QT5_HUMAN	Complement C1q tumor necrosis factor-related protein 5 OS=Homo sapiens	C1QTNF5		sp|Q9BXJ0|C1QT5_HUMAN	3	15.2	25.298	0	6.8305	2870500	0	0	0	20.2585	21.018	21.9999	22.3774	19.0851	0	0	0	0	0	0	0	0	0	0	0	22.535	21.8434	20.85	22.9254	22.5925	20.9478	20.9478	-1.20147	0	-22.1493	22.1493	9.32893	6.70691	0.903379	0	11.1771	8.0916	0	0
8209	sp|P30042|ES1_HUMAN	ES1 protein homolog, mitochondrial OS=Homo sapiens	C21orf33		sp|P30042|ES1_HUMAN;sp|P30042-2|ES1_HUMAN	4	24.6	28.17	0	15.804	7047600	0	0	0	18.8317	22.264	21.0662	18.4289	19.086	0	0	0	23.0197	23.2902	22.8109	22.3361	21.5007	0	0	0	23.8892	23.8163	23.7797	23.2003	22.9659	-2.65618	19.9354	-3.59492	22.5915	-0.938747	23.5303	1.9702	6.02496	2.82227	8.56366	1.47768	10.0188	0.00727139	0
781	sp|P54289-4|CA2D1_HUMAN	Isoform 4 of Voltage-dependent calcium channel subunit alpha-2/delta-1 OS=Homo sapiens	CACNA2D1		sp|P54289-4|CA2D1_HUMAN;sp|P54289-5|CA2D1_HUMAN;sp|P54289-3|CA2D1_HUMAN;sp|P54289-2|CA2D1_HUMAN;sp|P54289|CA2D1_HUMAN	2	3.8	121.89	0.00044366	3.5317	90607	0	0	0	0	0	0	0	0	0	0	0	18.9403	20.3858	20.3877	19.8252	19.4637	0	0	0	0	0	0	0	0	-19.8006	0	0	19.8006	19.8006	0	11.7792	0	0	8.54295	11.7792	0	0	0.914013
790	sp|P27708|PYR1_HUMAN	CAD protein OS=Homo sapiens	CAD		sp|P27708|PYR1_HUMAN	13	7.3	242.98	0	19.141	1507600	0	0	0	0	0	0	0	0	0	0	0	21.1969	19.4868	20.6868	19.7662	20.4881	0	0	0	21.8948	25.349	23.0826	23.4675	24.6132	-20.3249	0	-23.6814	20.3249	-3.35647	23.6814	11.4776	0	9.71791	8.31681	2.95302	6.9982	0	0.939224
817	sp|Q13557-8|KCC2D_HUMAN	Isoform Delta 6 of Calcium/calmodulin-dependent protein kinase type II subunit delta OS=Homo sapiens	CAMK2D		sp|Q13557-8|KCC2D_HUMAN;sp|Q13557-12|KCC2D_HUMAN;sp|Q13557-10|KCC2D_HUMAN;sp|Q13557|KCC2D_HUMAN;sp|Q13557-6|KCC2D_HUMAN;sp|Q13557-11|KCC2D_HUMAN;sp|Q13557-9|KCC2D_HUMAN;sp|Q13557-5|KCC2D_HUMAN;sp|Q13557-3|KCC2D_HUMAN;sp|Q13557-4|KCC2D_HUMAN	6	19.9	54.127	0	10.711	1661500	0	0	0	18.7352	21.3241	19.8395	18.0397	20.9634	0	0	0	23.4304	21.5304	19.803	21.7779	22.9646	0	0	0	21.1708	20.6315	20.7516	19.9431	19.0697	-2.12086	19.7804	-0.532958	21.9012	1.58791	20.3133	1.34861	6.41946	0.313869	6.6639	1.20702	7.87479	0.031318	0
124583	sp|Q8WVQ1-3|CANT1_HUMAN	Isoform 3 of Soluble calcium-activated nucleotidase 1 OS=Homo sapiens	CANT1		sp|Q8WVQ1-3|CANT1_HUMAN;sp|Q8WVQ1|CANT1_HUMAN;sp|Q8WVQ1-2|CANT1_HUMAN	6	20.6	38.945	0	5.3345	2359300	0	0	0	18.1873	20.1595	20.219	19.98	20.8119	0	0	0	19.6888	20.4903	20.1549	20.7257	20.4104	0	0	0	22.6005	22.6862	23.6983	22.1768	23.3691	-0.422474	19.8715	-3.03467	20.294	-2.6122	22.9062	0.395651	7.33426	3.39845	9.7836	4.35452	8.9439	0.40305	0
10486	sp|P40123|CAP2_HUMAN	Adenylyl cyclase-associated protein 2 OS=Homo sapiens	CAP2		sp|P40123|CAP2_HUMAN;sp|P40123-2|CAP2_HUMAN	6	15.3	52.823	0	8.6987	2696500	0	0	0	0	0	0	0	0	0	0	0	22.735	22.8285	23.4064	22.6748	22.5859	0	0	0	21.4648	23.3683	21.3923	22.8507	22.4009	-22.8461	0	-22.2954	22.8461	0.550732	22.2954	14.518	0	11.0498	10.5966	0.660805	7.99615	0	0.930955
4076	sp|Q14444-2|CAPR1_HUMAN	Isoform 2 of Caprin-1 OS=Homo sapiens	CAPRIN1		sp|Q14444-2|CAPR1_HUMAN;sp|Q14444|CAPR1_HUMAN	8	14.7	76.861	0	44.423	20209000	0	0	0	19.8777	23.6202	22.3669	20.8418	22.9036	0	0	0	22.8696	22.0147	21.6712	23.6307	22.8353	0	0	0	25.08	25.4827	25.28	23.9085	24.361	-0.682278	21.922	-2.90039	22.6043	-2.21811	24.8224	0.397865	6.46311	2.3329	8.31397	2.90457	8.95861	0.366759	0
23589	sp|Q9Y2V2|CHSP1_HUMAN	Calcium-regulated heat-stable protein 1 OS=Homo sapiens	CARHSP1		sp|Q9Y2V2|CHSP1_HUMAN	2	18.4	15.892	0.00046189	4.2168	13425000	0	0	0	19.0253	19.8098	19.0328	17.7713	21.0398	0	0	0	22.117	19.726	21.4672	23.1753	21.4223	0	0	0	22.627	24.2521	23.7862	23.0742	24.2895	-2.24577	19.3358	-4.27001	21.5815	-2.02424	23.6058	1.69503	6.76941	3.85373	6.93714	1.84104	8.56226	0.0141184	0
8573	sp|O14936-3|CSKP_HUMAN	Isoform 3 of Peripheral plasma membrane protein CASK OS=Homo sapiens	CASK		sp|O14936-3|CSKP_HUMAN;sp|O14936-4|CSKP_HUMAN;sp|O14936-6|CSKP_HUMAN;sp|O14936-2|CSKP_HUMAN;sp|O14936|CSKP_HUMAN	2	2.2	102.11	0.0052717	1.7585	448580	0	0	0	0	0	0	0	0	0	0	0	0	0	0	0	0	0	0	0	18.8198	22.8846	21.3207	22.0841	21.8867	0	0	-21.3992	0	-21.3992	21.3992	0	0	8.88699	0	8.88699	6.37609	0.994643	0.99308
836	sp|P42574|CASP3_HUMAN	Caspase-3 OS=Homo sapiens	CASP3		sp|P42574|CASP3_HUMAN	7	33.6	31.608	0	16.938	20127000	0	0	0	20.1089	22.5742	22.4123	20.0778	22.5924	0	0	0	25.8043	24.3404	24.6597	25.1258	24.6792	0	0	0	22.8784	23.3055	21.9108	23.0735	24.0306	-3.36878	21.5531	-1.48664	24.9219	1.88214	23.0398	3.0824	6.77646	1.20185	9.37715	2.64757	8.38622	0.000587859	0
831	sp|P20810-9|ICAL_HUMAN	Isoform 9 of Calpastatin OS=Homo sapiens	CAST		sp|P20810-9|ICAL_HUMAN;sp|P20810-5|ICAL_HUMAN;sp|P20810-10|ICAL_HUMAN;sp|P20810-7|ICAL_HUMAN;sp|P20810-6|ICAL_HUMAN;sp|P20810-3|ICAL_HUMAN;sp|P20810-4|ICAL_HUMAN;sp|P20810-8|ICAL_HUMAN;sp|P20810-2|ICAL_HUMAN;sp|P20810|ICAL_HUMAN	12	24.1	80.264	0	34.313	3540000	0	0	0	20.5029	22.9497	21.3999	18.7898	15.95	0	0	0	24.0489	23.3932	22.5603	24.6925	23.1158	0	0	0	20.9676	21.7129	21.0386	19.5861	20.7805	-3.64367	19.9185	-0.898646	23.5622	2.74502	20.8171	1.70375	4.78714	0.308121	8.24429	3.19819	8.10231	0.0112361	0
874	sp|O75828|CBR3_HUMAN	Carbonyl reductase [NADPH] 3 OS=Homo sapiens	CBR3		sp|O75828|CBR3_HUMAN	6	33.6	30.85	0	9.418	23420000	0	0	0	20.3117	23.1572	24.7666	21.5128	18.8013	0	0	0	24.0844	23.2441	24.3545	23.6961	23.6319	0	0	0	24.3034	25.8116	25.4997	25.5029	24.0494	-2.09231	21.7099	-3.32348	23.8022	-1.23117	25.0334	1.07196	5.35116	1.77215	9.98322	1.79393	8.50084	0.0609422	0
10951	sp|P83916|CBX1_HUMAN	Chromobox protein homolog 1 OS=Homo sapiens	CBX1		sp|P83916|CBX1_HUMAN	2	21.1	21.418	0.0016878	2.525	3642200	0	0	0	0	0	0	0	0	0	0	0	22.185	20.178	20.2678	21.2077	19.3831	0	0	0	21.7629	22.5372	21.6441	21.1791	21.4984	-20.6443	0	-21.7243	20.6443	-1.08001	21.7243	10.0137	0	12.8224	7.21978	1.11469	9.32507	0	0.905363
11335	sp|Q13185|CBX3_HUMAN	Chromobox protein homolog 3 OS=Homo sapiens	CBX3		sp|Q13185|CBX3_HUMAN	7	42.6	20.811	0	27.314	37095000	0	0	0	21.7793	24.4008	23.9408	19.3657	23.3588	0	0	0	23.0074	22.0058	22.0903	23.5242	22.0402	0	0	0	23.9795	25.3458	24.7646	23.9318	23.7424	0.0355183	22.5691	-1.78373	22.5336	-1.81925	24.3528	0.0125233	5.79334	0.993705	8.59065	2.51786	8.84744	0.987499	0
23468	sp|P45973|CBX5_HUMAN	Chromobox protein homolog 5 OS=Homo sapiens	CBX5		sp|P45973|CBX5_HUMAN	2	18.8	22.225	0.00047037	4.5665	6896500	0	0	0	21.3638	22.7297	22.574	19.7199	17.9807	0	0	0	20.7846	20.4357	18.3646	21.035	19.2056	0	0	0	23.2042	24.1099	23.5253	20.2347	21.1921	0.908527	20.8736	-1.57962	19.9651	-2.48815	22.4532	0.391538	5.62953	0.671743	6.99156	1.61391	6.32435	0.359724	0
147372	sp|Q6UXH8|CCBE1_HUMAN	Collagen and calcium-binding EGF domain-containing protein 1 OS=Homo sapiens	CCBE1		sp|Q6UXH8|CCBE1_HUMAN;sp|Q6UXH8-3|CCBE1_HUMAN	5	12.6	44.102	0	7.9779	1528300	0	0	0	0	0	0	0	0	0	0	0	21.0191	22.2403	19.9263	20.5444	20.7189	0	0	0	24.3323	20.9687	20.2196	20.9788	20.985	-20.8898	0	-21.4969	20.8898	-0.607074	21.4969	10.8585	0	8.74647	7.85281	0.319241	6.27095	0	0.866695
56267	sp|Q6YP21-3|KAT3_HUMAN	Isoform 3 of Kynurenine--oxoglutarate transaminase 3 OS=Homo sapiens	CCBL2		sp|Q6YP21-3|KAT3_HUMAN;sp|Q6YP21|KAT3_HUMAN;sp|Q6YP21-2|KAT3_HUMAN	2	5.7	47.752	0.00046104	4.201	346030	0	0	0	17.6533	20.9651	21.1833	19.4796	21.1108	0	0	0	0	0	0	0	0	0	0	0	0	0	0	0	0	20.0784	20.0784	20.0784	0	0	0	8.71484	6.24728	8.71484	0	0	0	0	0
339965	sp|Q5M9N0|CD158_HUMAN	Coiled-coil domain-containing protein 158 OS=Homo sapiens	CCDC158		sp|Q5M9N0|CD158_HUMAN	2	1.7	127.14	0.0071942	1.4604	234160	0	0	0	0	0	0	0	0	0	0	0	19.1397	20.7118	22.2586	22.6762	20.9727	0	0	0	0	0	0	0	0	-21.1518	0	0	21.1518	21.1518	0	9.19506	0	0	6.60668	9.19506	0	0	0.873099
131076	sp|Q4VC31|CCD58_HUMAN	Coiled-coil domain-containing protein 58 OS=Homo sapiens	CCDC58		sp|Q4VC31|CCD58_HUMAN	4	34.7	16.62	0	8.1674	3494200	0	0	0	17.5853	21.3106	20.684	17.9891	21.4196	0	0	0	21.9335	17.7798	19.6171	19.5682	20.4248	0	0	0	22.4622	21.0407	20.2902	22.1597	21.556	-0.0669498	19.7977	-1.70402	19.8647	-1.63707	21.5018	0.0214956	5.69891	0.995787	6.2509	1.16304	7.87492	0.977732	0
6347	sp|P13500|CCL2_HUMAN	C-C motif chemokine 2 OS=Homo sapiens	CCL2		sp|P13500|CCL2_HUMAN	9	47.5	11.025	0	13.46	422100000	0	0	0	23.6823	17.9448	17.9654	17.7168	19.1576	0	0	0	24.2544	27.0792	26.2561	27.2892	26.0587	0	0	0	24.4112	22.2338	21.6599	23.9843	26.6135	-6.89413	19.2934	-4.48718	26.1875	2.40695	23.7806	3.25519	4.86544	1.86349	7.55494	1.32555	6.03917	0.00025256	0
6354	sp|P80098|CCL7_HUMAN	C-C motif chemokine 7 OS=Homo sapiens	CCL7		sp|P80098|CCL7_HUMAN	3	21.2	11.2	0.0012804	2.8177	13724000	0	0	0	0	0	0	0	0	0	0	0	18.4759	23.267	21.2942	22.7203	23.5942	0	0	0	22.3637	22.2063	19.7218	19.9615	20.5497	-21.8703	0	-20.9606	21.8703	0.909723	20.9606	7.92444	0	9.55926	5.6563	0.36879	6.87938	0	0.905771
977	sp|P48509|CD151_HUMAN	CD151 antigen OS=Homo sapiens	CD151		sp|P48509|CD151_HUMAN	5	20.6	28.295	0	5.5184	13292000	0	0	0	0	0	0	0	0	0	0	0	23.6281	18.5862	23.7762	23.1568	23.1041	0	0	0	23.3334	24.835	24.2828	21.6064	24.1086	-22.4503	0	-23.6332	22.4503	-1.18294	23.6332	7.8728	0	9.95548	5.61773	0.490025	7.17614	0	0.923254
57124	sp|Q9HCU0|CD248_HUMAN	Endosialin OS=Homo sapiens	CD248		sp|Q9HCU0|CD248_HUMAN	18	23	80.858	0	160.36	222060000	0	0	0	26.2274	26.4783	26.5226	26.7228	27.2396	0	0	0	25.4319	26.8038	25.5094	27.571	26.7921	0	0	0	28.1916	27.8084	28.357	27.9596	28.2973	0.216508	26.6381	-1.48465	26.4216	-1.70116	28.1228	0.193164	10.5952	4.14308	8.25829	2.39868	12.0181	0.819976	0
966	sp|P13987|CD59_HUMAN	CD59 glycoprotein OS=Homo sapiens	CD59		sp|P13987|CD59_HUMAN	7	28.1	14.177	0	39.713	198080000	0	0	0	20.9008	23.5515	23.7095	21.8133	23.683	0	0	0	27.5318	25.6325	27.5537	27.1985	26.5172	0	0	0	25.5152	25.7941	24.9599	24.5462	26.2245	-4.1551	22.7316	-2.67636	26.8867	1.47874	25.408	3.52013	6.98803	2.46703	8.6251	1.85928	9.01127	0.000187175	0
967	sp|P08962-3|CD63_HUMAN	Isoform 3 of CD63 antigen OS=Homo sapiens	CD63		sp|P08962-3|CD63_HUMAN;sp|P08962-2|CD63_HUMAN;sp|P08962|CD63_HUMAN	3	12.8	17.271	0	21.443	21449000	0	0	0	20.8618	22.7156	21.0515	22.4777	22.1795	0	0	0	22.7364	23.0291	23.7741	22.9797	23.6319	0	0	0	22.5088	24.9981	22.7224	23.4649	21.1102	-1.37301	21.8572	-1.10367	23.2302	0.269339	22.9609	1.90262	7.99367	0.758794	9.80529	0.156836	6.77541	0.0133665	0
975	sp|P60033|CD81_HUMAN	CD81 antigen OS=Homo sapiens	CD81		sp|P60033|CD81_HUMAN	4	27.5	25.809	0	160.55	126150000	0	0	0	20.0146	23.6667	23.8344	18.2144	24.4863	0	0	0	26.3971	24.2451	26.1513	25.6066	25.2013	0	0	0	28.3408	25.1378	25.7373	27.135	26.659	-3.47697	22.0433	-4.5587	25.5203	-1.08172	26.602	1.55868	4.96485	2.00372	8.37997	0.831044	7.5012	0.0159262	0
1004	sp|P55285-2|CADH6_HUMAN	Isoform 2 of Cadherin-6 OS=Homo sapiens	CDH6		sp|P55285-2|CADH6_HUMAN;sp|P55285|CADH6_HUMAN	7	11.5	73.863	0	7.5811	2426200	0	0	0	0	0	0	0	0	0	0	0	19.0604	19.8316	19.9868	19.3675	18.4765	0	0	0	22.4101	23.6767	23.6844	22.8218	24.2447	-19.3446	0	-23.3676	19.3446	-4.02298	23.3676	11.7635	0	11.7526	8.53115	4.87093	8.52298	0	0.911525
80279	sp|Q96JB5-2|CK5P3_HUMAN	Isoform 2 of CDK5 regulatory subunit-associated protein 3 OS=Homo sapiens	CDK5RAP3		sp|Q96JB5-2|CK5P3_HUMAN;sp|Q96JB5|CK5P3_HUMAN;sp|Q96JB5-4|CK5P3_HUMAN;sp|Q96JB5-3|CK5P3_HUMAN	2	5.7	46.35	0.001281	2.8203	479150	0	0	0	19.2294	19.9866	19.2929	16.516	19.5489	0	0	0	18.7968	19.4648	19.4662	18.4716	19.4481	0	0	0	19.6174	21.8743	19.9289	20.2578	19.486	-0.214758	18.9148	-1.31809	19.1295	-1.10333	20.2328	0.125445	6.36441	0.931113	9.19597	1.29825	7.45301	0.874707	0
55573	sp|Q9UKY7|CDV3_HUMAN	Protein CDV3 homolog OS=Homo sapiens	CDV3		sp|Q9UKY7|CDV3_HUMAN;sp|Q9UKY7-2|CDV3_HUMAN	7	45.3	27.335	0	102.94	30849000	0	0	0	23.193	24.5603	24.1963	22.7864	20.9821	0	0	0	24.0192	24.9067	25.5367	25.5049	24.9472	0	0	0	22.5986	24.7077	24.1757	24.7151	23.7556	-1.83933	23.1436	-0.846942	24.9829	0.992384	23.9905	1.55285	6.82393	0.543415	9.17022	1.14363	8.14778	0.0212201	0
9859	sp|Q5SW79-2|CE170_HUMAN	Isoform 2 of Centrosomal protein of 170 kDa OS=Homo sapiens	CEP170		sp|Q5SW79-2|CE170_HUMAN;sp|Q5SW79-3|CE170_HUMAN;sp|Q5SW79|CE170_HUMAN	2	1.6	161.41	0	6.4849	239490	0	0	0	17.9399	21.3296	20.8815	19.6238	19.5726	0	0	0	0	0	0	0	0	0	0	0	21.6869	21.8335	21.3199	20.9763	19.4156	19.8695	19.8695	-1.17697	0	-21.0464	21.0464	9.16422	6.58359	0.830186	0	10.4407	7.53968	0	0
1073	sp|Q9Y281|COF2_HUMAN	Cofilin-2 OS=Homo sapiens	CFL2		sp|Q9Y281|COF2_HUMAN;sp|Q9Y281-3|COF2_HUMAN	10	80.1	18.736	0	79.725	136390000	0	0	0	22.0009	24.9793	25.1689	21.7151	24.4942	0	0	0	25.6791	25.5212	26.0036	26.2071	25.9457	0	0	0	25.8993	26.3471	26.2649	26.4297	26.5306	-2.19966	23.6717	-2.62267	25.8713	-0.423012	26.2943	1.69826	6.42846	2.06804	11.3906	1.5005	11.7367	0.0141895	0
54927	sp|Q9NX63|MIC19_HUMAN	MICOS complex subunit MIC19 OS=Homo sapiens	CHCHD3		sp|Q9NX63|MIC19_HUMAN	3	8.8	26.152	0.00046019	4.1817	811430	0	0	0	0	0	0	0	0	0	0	0	0	0	0	0	0	0	0	0	20.1953	23.0771	20.2404	20.3575	19.2315	0	0	-20.6204	0	-20.6204	20.6204	0	0	8.99296	0	8.99296	6.4554	0.906428	0.821005
51652	sp|Q9Y3E7-2|CHMP3_HUMAN	Isoform 2 of Charged multivesicular body protein 3 OS=Homo sapiens	CHMP3		sp|Q9Y3E7-2|CHMP3_HUMAN;sp|Q9Y3E7|CHMP3_HUMAN;sp|Q9Y3E7-3|CHMP3_HUMAN;sp|Q9Y3E7-4|CHMP3_HUMAN	3	17.9	17.326	0.00086096	2.9793	4786400	0	0	0	20.0798	22.5632	21.9399	20.6271	19.3414	0	0	0	20.1718	20.4776	19.4866	18.6607	18.445	0	0	0	21.2214	21.176	21.3985	21.6915	22.2627	1.46191	20.9103	-0.639746	19.4484	-2.10165	21.55	1.12348	6.71639	0.473322	7.54252	2.80841	9.61864	0.0616067	0
29082	sp|Q9BY43|CHM4A_HUMAN	Charged multivesicular body protein 4a OS=Homo sapiens	CHMP4A		sp|Q9BY43|CHM4A_HUMAN;sp|Q9BY43-2|CHM4A_HUMAN	2	13.5	25.098	0.0052483	1.6744	913070	0	0	0	19.8479	20.304	20.1209	16.9215	18.8779	0	0	0	20.2353	22.1486	20.5154	21.8331	19.7106	0	0	0	0	0	0	0	0	-1.67417	19.2144	19.2144	20.8886	20.8886	0	1.19011	6.36552	8.87286	7.30952	10.1335	0	0.049577	0
26973	sp|Q9UHD1-2|CHRD1_HUMAN	Isoform 2 of Cysteine and histidine-rich domain-containing protein 1 OS=Homo sapiens	CHORDC1		sp|Q9UHD1-2|CHRD1_HUMAN;sp|Q9UHD1|CHRD1_HUMAN	5	20.1	35.286	0.0004649	4.3835	2398600	0	0	0	18.2196	20.4172	18.8913	19.1625	18.5811	0	0	0	18.9797	20.4888	20.4174	21.4479	21.8123	0	0	0	22.2482	22.6589	20.7927	21.9798	22.7339	-1.57489	19.0543	-3.02836	20.6292	-1.45347	22.0827	1.46145	7.65972	3.4401	7.15931	1.36717	8.21968	0.0283002	0
11261	sp|Q99653|CHP1_HUMAN	Calcineurin B homologous protein 1 OS=Homo sapiens	CHP1		sp|Q99653|CHP1_HUMAN	3	20	22.456	0.00044092	3.4167	2248600	0	0	0	0	0	0	0	0	0	0	0	19.4389	19.1843	19.0293	20.1254	19.6174	0	0	0	19.9794	23.5064	20.1838	19.8913	21.9315	-19.4791	0	-21.0985	19.4791	-1.61942	21.0985	13.0249	0	8.7564	9.47691	1.23413	6.27838	0	0.839883
79586	sp|Q8IZ52|CHSS2_HUMAN	Chondroitin sulfate synthase 2 OS=Homo sapiens	CHPF		sp|Q8IZ52|CHSS2_HUMAN;sp|Q8IZ52-4|CHSS2_HUMAN;sp|Q8IZ52-2|CHSS2_HUMAN	6	9.7	85.466	0	7.2088	17690000	0	0	0	0	0	0	0	0	0	0	0	25.1212	26.776	27.5797	20.7575	23.754	0	0	0	25.5973	24.3078	26.6173	26.2797	22.8537	-24.7977	0	-25.1312	24.7977	-0.333502	25.1312	7.47983	0	9.43525	5.3243	0.0879174	6.78652	0	0.859649
50515	sp|Q9NPF2-2|CHSTB_HUMAN	Isoform 2 of Carbohydrate sulfotransferase 11 OS=Homo sapiens	CHST11		sp|Q9NPF2-2|CHSTB_HUMAN;sp|Q9NPF2|CHSTB_HUMAN	3	12.1	41.003	0.0012837	2.884	1856400	0	0	0	19.2263	21.3665	21.1308	21.4323	21.0503	0	0	0	19.4311	21.4859	22.3631	20.9334	21.3532	0	0	0	20.2138	21.3064	20.806	21.9187	21.5461	-0.272124	20.8412	-0.316974	21.1134	-0.0448502	21.1582	0.168765	7.663	0.260622	7.28375	0.0274767	8.53787	0.833523	0
113189	sp|Q8NCH0|CHSTE_HUMAN	Carbohydrate sulfotransferase 14 OS=Homo sapiens	CHST14		sp|Q8NCH0|CHSTE_HUMAN	7	21	42.996	0	7.7726	7071500	0	0	0	19.2452	19.3811	19.0783	19.3101	18.9178	0	0	0	0	0	0	0	0	0	0	0	24.3755	23.9259	24.3629	24.7939	24.902	19.1865	19.1865	-5.28554	0	-24.472	24.472	15.8281	11.5791	8.45949	0	14.1293	10.3051	0	0
9469	sp|Q7LGC8|CHST3_HUMAN	Carbohydrate sulfotransferase 3 OS=Homo sapiens	CHST3		sp|Q7LGC8|CHST3_HUMAN	3	9.6	54.705	0.00047304	4.7096	709040	0	0	0	17.6765	18.6976	20.0619	20.3584	19.1776	0	0	0	22.1494	21.7539	18.7473	19.1081	22.1378	0	0	0	0	0	0	0	0	-1.58489	19.1944	19.1944	20.7793	20.7793	0	0.932627	7.02609	9.75516	6.05342	8.45568	0	0.0942298	0
1152	sp|P12277|KCRB_HUMAN	Creatine kinase B-type OS=Homo sapiens	CKB		sp|P12277|KCRB_HUMAN	2	6.3	42.644	0	6.1503	2294000	0	0	0	0	0	0	0	0	0	0	0	23.2767	22.7726	23.4296	23.2275	19.7753	0	0	0	0	0	0	0	0	-22.4963	0	0	22.4963	22.4963	0	9.07354	0	0	6.51572	9.07354	0	0	0.954848
1209	sp|O96005-4|CLPT1_HUMAN	Isoform 3 of Cleft lip and palate transmembrane protein 1 OS=Homo sapiens	CLPTM1		sp|O96005-4|CLPT1_HUMAN;sp|O96005|CLPT1_HUMAN	2	2.4	75.177	0.0004583	4.1291	229090	0	0	0	0	0	0	0	0	0	0	0	0	0	0	0	0	0	0	0	19.5507	22.2525	20.5943	19.1639	20.5451	0	0	-20.4213	0	-20.4213	20.4213	0	0	9.60919	0	9.60919	6.91677	0.984534	0.971
81037	sp|Q96KA5-2|CLP1L_HUMAN	Isoform 2 of Cleft lip and palate transmembrane protein 1-like protein OS=Homo sapiens	CLPTM1L		sp|Q96KA5-2|CLP1L_HUMAN;sp|Q96KA5|CLP1L_HUMAN	2	6.2	58.355	0	6.9168	6090600	0	0	0	0	0	0	0	0	0	0	0	18.9373	18.253	20.9551	22.1709	19.8402	0	0	0	23.6495	24.8707	24.4175	25.8843	21.1686	-20.0313	0	-23.9981	20.0313	-3.96683	23.9981	8.6141	0	8.80531	6.17192	2.24627	6.31498	0	0.844472
9746	sp|Q9BQT9|CSTN3_HUMAN	Calsyntenin-3 OS=Homo sapiens	CLSTN3		sp|Q9BQT9|CSTN3_HUMAN;sp|Q9BQT9-2|CSTN3_HUMAN	9	10.5	106.1	0	13.503	4091900	0	0	0	0	0	0	0	0	0	0	0	0	0	0	0	0	0	0	0	23.7293	24.2709	24.2707	23.4973	24.595	0	0	-24.0726	0	-24.0726	24.0726	0	0	13.5948	0	13.5948	9.9043	0.915366	0.836386
1211	sp|P09496-2|CLCA_HUMAN	Isoform Non-brain of Clathrin light chain A OS=Homo sapiens	CLTA		sp|P09496-2|CLCA_HUMAN;sp|P09496-4|CLCA_HUMAN;sp|P09496-3|CLCA_HUMAN;sp|P09496|CLCA_HUMAN;sp|P09496-5|CLCA_HUMAN	6	28.9	23.662	0	22.191	38546000	0	0	0	22.8368	23.9	23.3347	18.5452	23.3116	0	0	0	24.1716	24.1861	23.9393	24.4555	23.1545	0	0	0	24.1034	23.9444	23.3366	23.9122	24.3177	-1.59573	22.3856	-1.53721	23.9814	0.0585194	23.9229	0.826387	5.61027	0.800036	9.61971	0.0771394	10.4181	0.12155	0
7555	sp|P62633-2|CNBP_HUMAN	Isoform 2 of Cellular nucleic acid-binding protein OS=Homo sapiens	CNBP		sp|P62633-2|CNBP_HUMAN;sp|P62633|CNBP_HUMAN;sp|P62633-7|CNBP_HUMAN;sp|P62633-3|CNBP_HUMAN;sp|P62633-5|CNBP_HUMAN;sp|P62633-6|CNBP_HUMAN	8	55.3	18.742	0	41.606	84480000	0	0	0	23.2526	24.9187	25.3458	22.3275	24.6748	0	0	0	24.9304	24.0503	25.075	25.371	23.5548	0	0	0	25.6569	26.4428	26.5313	26.4582	26.3186	-0.4924	24.1039	-2.17766	24.5963	-1.68526	26.2816	0.320965	7.20232	2.21953	8.57312	2.68483	10.7168	0.486083	0
1264	sp|P51911|CNN1_HUMAN	Calponin-1 OS=Homo sapiens	CNN1		sp|P51911|CNN1_HUMAN;sp|P51911-2|CNN1_HUMAN	3	11.1	33.17	0.00044111	3.4291	1709900	0	0	0	18.8904	22.5183	20.2054	18.7517	18.7146	0	0	0	19.9346	22.4526	19.0718	19.8462	20.268	0	0	0	22.0593	21.485	19.8072	20.4572	20.7753	-0.498528	19.8161	-1.10073	20.3146	-0.602206	20.9168	0.218347	6.03977	0.655764	6.7455	0.387856	7.78134	0.742401	0
1267	sp|P09543-2|CN37_HUMAN	Isoform CNPI of 2,3-cyclic-nucleotide 3-phosphodiesterase OS=Homo sapiens	CNP		sp|P09543-2|CN37_HUMAN;sp|P09543|CN37_HUMAN	5	12.2	45.098	0.00044803	3.655	2009200	0	0	0	18.8096	18.6462	19.5261	17.7779	18.8167	0	0	0	20.2486	18.6829	20.5904	22.083	21.6718	0	0	0	22.3806	23.5467	21.1982	21.8088	23.2996	-1.94005	18.7153	-3.7315	20.6553	-1.79145	22.4468	1.72987	8.38065	4.00717	6.6649	1.37241	7.66007	0.0141931	0
10330	sp|Q9Y2B0|CNPY2_HUMAN	Protein canopy homolog 2 OS=Homo sapiens	CNPY2		sp|Q9Y2B0|CNPY2_HUMAN	11	72	20.652	0	41.748	39598000	0	0	0	19.0486	22.2604	21.3132	17.9063	23.3401	0	0	0	25.132	24.6452	24.365	24.994	24.7142	0	0	0	24.2752	25.0705	24.7368	25.5775	24.8406	-3.99636	20.7737	-4.1264	24.7701	-0.130042	24.9001	2.36267	5.3359	2.40855	11.0049	0.207535	9.82727	0.00249718	0
10695	sp|Q9BT09|CNPY3_HUMAN	Protein canopy homolog 3 OS=Homo sapiens	CNPY3		sp|Q9BT09|CNPY3_HUMAN	2	10.4	30.748	0.0037037	2.0324	1145700	0	0	0	0	0	0	0	0	0	0	0	22.094	21.4247	20.4416	22.4152	20.599	0	0	0	0	0	0	0	0	-21.3949	0	0	21.3949	21.3949	0	10.8514	0	0	7.84749	10.8514	0	0	0.835343
1306	sp|P39059|COFA1_HUMAN	Collagen alpha-1(XV) chain OS=Homo sapiens	COL15A1		sp|P39059|COFA1_HUMAN	22	21.5	141.72	0	323.31	51975000	0	0	0	19.3937	21.8338	20.8267	22.151	23.9538	0	0	0	26.1186	25.9469	26.919	25.7154	28.4011	0	0	0	19.6557	21.6715	25.4666	25.5933	20.6105	-4.98838	21.6318	-0.967712	26.6202	4.02067	22.5995	3.26799	6.18333	0.281342	7.84001	1.78092	5.02471	0.000297297	0
1307	sp|Q07092-2|COGA1_HUMAN	Isoform 2 of Collagen alpha-1(XVI) chain OS=Homo sapiens	COL16A1		sp|Q07092-2|COGA1_HUMAN;sp|Q07092|COGA1_HUMAN	8	6.9	157.56	0	185.92	12074000	0	0	0	24.803	24.4462	23.3374	24.8918	24.415	0	0	0	23.8353	25.2522	25.4133	25.1872	24.8022	0	0	0	24.5459	24.6079	25.843	26.243	25.1593	-0.5194	24.3787	-0.901148	24.8981	-0.381748	25.2798	0.64448	9.09069	1.14267	9.0797	0.386871	8.68677	0.250748	0
80781	sp|P39060-2|COIA1_HUMAN	Isoform 3 of Collagen alpha-1(XVIII) chain OS=Homo sapiens	COL18A1		sp|P39060-2|COIA1_HUMAN;sp|P39060-1|COIA1_HUMAN;sp|P39060|COIA1_HUMAN	26	29.4	135.76	0	258.29	110660000	0	0	0	24.6883	25.009	25.1077	25.5335	25.1704	0	0	0	20.7246	20.3571	21.7533	19.2868	24.2482	0	0	0	27.7458	28.076	29.4822	28.288	27.568	3.82779	25.1018	-3.13022	21.274	-6.95802	28.232	2.69254	11.0156	4.59413	5.85625	4.23096	8.96351	0.0012466	0
50509	sp|P25940|CO5A3_HUMAN	Collagen alpha-3(V) chain OS=Homo sapiens	COL5A3		sp|P25940|CO5A3_HUMAN	4	4.5	172.12	0	9.0318	227120	0	0	0	18.7257	22.5061	21.8588	18.8731	19.3738	0	0	0	19.4159	18.5618	19.3682	19.8548	21.7523	0	0	0	0	0	0	0	0	0.476874	20.2675	20.2675	19.7906	19.7906	0	0.199324	5.87583	8.21817	6.84836	9.51784	0	0.779839	0
29099	sp|Q9P000-2|COMD9_HUMAN	Isoform 2 of COMM domain-containing protein 9 OS=Homo sapiens	COMMD9		sp|Q9P000-2|COMD9_HUMAN;sp|Q9P000|COMD9_HUMAN	2	23.7	17.333	0.0037098	2.0657	690600	0	0	0	0	0	0	0	0	0	0	0	18.2335	19.3776	19.5834	19.5962	20.6203	0	0	0	20.4911	21.1066	20.057	20.0112	20.5182	-19.4822	0	-20.4368	19.4822	-0.954617	20.4368	10.6339	0	13.063	7.68449	1.24801	9.50547	0	0.818663
1312	sp|P21964-2|COMT_HUMAN	Isoform Soluble of Catechol O-methyltransferase OS=Homo sapiens	COMT		sp|P21964-2|COMT_HUMAN;sp|P21964|COMT_HUMAN	8	42.1	24.449	0	27.088	8642500	0	0	0	0	0	0	0	0	0	0	0	21.7148	19.9381	21.9657	21.4008	19.3994	0	0	0	18.5459	25.3472	23.3365	21.8138	22.5947	-20.8838	0	-22.3276	20.8838	-1.44385	22.3276	9.84811	0	7.40056	7.09572	0.564957	5.26515	0	0.944523
11316	sp|O14579|COPE_HUMAN	Coatomer subunit epsilon OS=Homo sapiens	COPE		sp|O14579|COPE_HUMAN;sp|O14579-2|COPE_HUMAN;sp|O14579-3|COPE_HUMAN	18	75	34.482	0	118.1	67391000	0	0	0	24.098	24.0797	23.9527	23.4479	19.3514	0	0	0	23.3853	24.1297	24.4341	24.5294	24.131	0	0	0	25.8729	26.5067	26.0868	26.1342	25.2086	-1.13599	22.9859	-2.97593	24.1219	-1.83994	25.9618	0.584307	5.83685	1.87477	9.90007	3.61781	9.92333	0.231511	0
10980	sp|Q7L5N1|CSN6_HUMAN	COP9 signalosome complex subunit 6 OS=Homo sapiens	COPS6		sp|Q7L5N1|CSN6_HUMAN	8	36.7	36.163	0	44.255	28691000	0	0	0	22.8059	23.1947	23.836	19.2772	17.9482	0	0	0	21.8314	23.1079	23.4466	23.6908	23.1053	0	0	0	24.5695	25.2157	25.0181	24.7822	24.6543	-1.62401	21.4124	-3.43557	23.0364	-1.81156	24.848	0.660129	5.02366	1.70942	8.56045	3.13452	11.3385	0.183377	0
50813	sp|Q9UBW8|CSN7A_HUMAN	COP9 signalosome complex subunit 7a OS=Homo sapiens	COPS7A		sp|Q9UBW8|CSN7A_HUMAN	4	19.3	30.276	0	14.614	5992700	0	0	0	19.5859	21.7148	21.8194	17.5916	18.7968	0	0	0	18.8151	19.1431	21.7256	19.9563	20.7097	0	0	0	23.9202	23.9562	23.6813	23.299	23.7834	-0.168276	19.9017	-3.82633	20.07	-3.65805	23.728	0.0614971	5.73552	2.74979	6.90396	3.83807	11.2425	0.931148	0
64708	sp|Q9H9Q2-2|CSN7B_HUMAN	Isoform 2 of COP9 signalosome complex subunit 7b OS=Homo sapiens	COPS7B		sp|Q9H9Q2-2|CSN7B_HUMAN;sp|Q9H9Q2|CSN7B_HUMAN;sp|Q9H9Q2-3|CSN7B_HUMAN	2	20.4	18.157	0	16.005	3616700	0	0	0	20.7219	20.7551	21.6998	19.9522	19.5875	0	0	0	21.1986	19.0234	21.1584	19.7544	20.2196	0	0	0	21.243	21.9912	20.2911	21.0318	22.3451	0.272412	20.5433	-0.837152	20.2709	-1.10956	21.3805	0.196215	7.92091	0.84522	7.548	1.09972	8.04755	0.807095	0
51226	sp|Q9P299|COPZ2_HUMAN	Coatomer subunit zeta-2 OS=Homo sapiens	COPZ2		sp|Q9P299|COPZ2_HUMAN	3	23.8	23.548	0	17.789	9841100	0	0	0	19.1809	22.6096	23.052	20.0125	17.7654	0	0	0	23.0564	23.3128	23.5172	22.8271	23.8107	0	0	0	19.2645	19.8589	21.1706	20.9484	21.1343	-2.7808	20.5241	0.048748	23.3049	2.82955	20.4753	1.57641	5.29693	0.0154003	10.2147	3.81128	7.76987	0.0165837	0
1329	sp|P10606|COX5B_HUMAN	Cytochrome c oxidase subunit 5B, mitochondrial OS=Homo sapiens	COX5B		sp|P10606|COX5B_HUMAN	3	20.9	13.696	0.0052738	1.7618	1940400	0	0	0	19.4829	19.4331	20.0714	18.7732	20.0111	0	0	0	23.0112	20.5313	20.6593	21.6844	20.4799	0	0	0	0	0	0	0	0	-1.71888	19.5543	19.5543	21.2732	21.2732	0	1.88456	8.94219	12.3117	7.26843	10.0787	0	0.0113041	0
1371	sp|P36551|HEM6_HUMAN	Oxygen-dependent coproporphyrinogen-III oxidase, mitochondrial OS=Homo sapiens	CPOX		sp|P36551|HEM6_HUMAN	4	11	50.151	0	10.255	2236400	0	0	0	20.6682	21.1416	20.2922	20.1712	18.3912	0	0	0	22.5472	19.6919	19.76	21.5301	20.7497	0	0	0	22.3679	23.3176	23.7133	22.4972	21.4236	-0.722932	20.1329	-2.53107	20.8558	-1.80814	22.6639	0.465893	7.23433	2.47593	6.93909	1.55789	7.95165	0.315485	0
1374	sp|P50416-2|CPT1A_HUMAN	Isoform 2 of Carnitine O-palmitoyltransferase 1, liver isoform OS=Homo sapiens	CPT1A		sp|P50416-2|CPT1A_HUMAN;sp|P50416|CPT1A_HUMAN	4	6.2	86.238	0	6.7935	403120	0	0	0	0	0	0	0	0	0	0	0	0	0	0	0	0	0	0	0	20.4967	23.3472	21.2144	19.6602	20.5215	0	0	-21.048	0	-21.048	21.048	0	0	9.17847	0	9.17847	6.59426	0.959931	0.919872
119587	sp|Q8N436|CPXM2_HUMAN	Inactive carboxypeptidase-like protein X2 OS=Homo sapiens	CPXM2		sp|Q8N436|CPXM2_HUMAN	14	23.8	85.869	0	29.09	3285100	0	0	0	0	0	0	0	0	0	0	0	19.7616	22.0291	18.1399	24.1909	24.1815	0	0	0	19.2323	23.3632	22.5977	22.0793	22.7048	-21.6606	0	-21.9955	21.6606	-0.334845	21.9955	7.03509	0	8.84239	4.99261	0.0876987	6.34272	0	0.85818
1382	sp|P29373|RABP2_HUMAN	Cellular retinoic acid-binding protein 2 OS=Homo sapiens	CRABP2		sp|P29373|RABP2_HUMAN	11	60.1	15.693	0	26.743	50286000	0	0	0	17.2196	25.4785	25.2754	18.6586	25.309	0	0	0	23.0419	22.5421	22.8439	24.6795	24.3719	0	0	0	24.1978	21.4077	19.4823	20.6454	19.7862	-1.10764	22.3882	1.28434	23.4959	2.39197	21.1039	0.242472	4.02386	0.266106	7.84628	1.44928	5.82898	0.62714	0
51232	sp|Q9NZV1|CRIM1_HUMAN	Cysteine-rich motor neuron 1 protein OS=Homo sapiens	CRIM1		sp|Q9NZV1|CRIM1_HUMAN	11	14.8	113.74	0	21.203	4641500	0	0	0	0	0	0	0	0	0	0	0	21.6575	22.6753	22.2776	23.6799	23.2402	0	0	0	24.7307	24.4722	24.4385	24.5616	25.1935	-22.7061	0	-24.6793	22.7061	-1.9732	24.6793	11.4032	0	14.9671	8.26106	3.07567	10.9334	0	0.818997
1396	sp|P50238|CRIP1_HUMAN	Cysteine-rich protein 1 OS=Homo sapiens	CRIP1		sp|P50238|CRIP1_HUMAN	2	13	8.5328	0.0008707	3.2042	6427900	0	0	0	0	0	0	0	0	0	0	0	23.6979	22.6924	19.1096	21.6115	21.7958	0	0	0	0	0	0	0	0	-21.7814	0	0	21.7814	21.7814	0	8.60659	0	0	6.1663	8.60659	0	0	0.920293
1397	sp|P52943|CRIP2_HUMAN	Cysteine-rich protein 2 OS=Homo sapiens	CRIP2		sp|P52943|CRIP2_HUMAN;sp|P52943-2|CRIP2_HUMAN	7	65.9	22.492	0	37.155	64627000	0	0	0	20.1995	23.2892	23.3731	20.0129	20.1128	0	0	0	26.5018	26.4539	25.7712	26.9261	26.375	0	0	0	0	0	0	0	0	-5.00814	21.3975	21.3975	26.4056	26.4056	0	3.5725	6.0337	8.42931	10.3461	14.184	0	0.000169611	0
9244	sp|O75462|CRLF1_HUMAN	Cytokine receptor-like factor 1 OS=Homo sapiens	CRLF1		sp|O75462|CRLF1_HUMAN	5	16.8	46.301	0	10.634	2823000	0	0	0	0	0	0	0	0	0	0	0	18.8743	24.4794	23.4712	24.4497	21.927	0	0	0	0	0	0	0	0	-22.6403	0	0	22.6403	22.6403	0	7.64794	0	0	5.44979	7.64794	0	0	0.982396
10491	sp|O75718|CRTAP_HUMAN	Cartilage-associated protein OS=Homo sapiens	CRTAP		sp|O75718|CRTAP_HUMAN	13	36.7	46.561	0	41.317	42680000	0	0	0	21.1288	23.7717	23.41	23.4027	23.4738	0	0	0	22.8479	24.0411	24.501	25.0827	24.288	0	0	0	25.6667	26.2641	26.3568	25.9936	26.2667	-1.11474	23.0374	-3.07217	24.1521	-1.95743	26.1096	0.98502	7.50315	3.57011	8.3213	2.98946	11.3128	0.0951232	0
1429	sp|Q08257|QOR_HUMAN	Quinone oxidoreductase OS=Homo sapiens	CRYZ		sp|Q08257|QOR_HUMAN;sp|Q08257-3|QOR_HUMAN	15	57.8	35.206	0	93.93	51085000	0	0	0	24.1124	23.4629	23.7033	23.2037	18.9557	0	0	0	25.7768	23.8574	23.0747	24.9621	22.7127	0	0	0	25.9628	26.6121	26.2007	24.4767	24.3375	-1.38913	22.6876	-2.83035	24.0767	-1.44122	25.518	0.611962	5.72444	1.55854	7.16458	1.06048	7.85715	0.210354	0
1431	sp|O75390|CISY_HUMAN	Citrate synthase, mitochondrial OS=Homo sapiens	CS		sp|O75390|CISY_HUMAN	14	26.6	51.712	0	23.12	43538000	0	0	0	23.1127	24.7379	24.1725	22.6195	24.8021	0	0	0	25.3118	23.635	23.6055	24.4897	23.6702	0	0	0	25.7994	26.4833	25.8395	25.4724	25.2378	-0.25354	23.8889	-1.87754	24.1425	-1.624	25.7665	0.181418	7.84134	2.3171	8.56272	2.46173	9.94874	0.824702	0
7812	sp|O75534-2|CSDE1_HUMAN	Isoform 2 of Cold shock domain-containing protein E1 OS=Homo sapiens	CSDE1		sp|O75534-2|CSDE1_HUMAN;sp|O75534|CSDE1_HUMAN;sp|O75534-3|CSDE1_HUMAN;sp|O75534-4|CSDE1_HUMAN	7	13	85.746	0	21.617	1972200	0	0	0	0	0	0	0	0	0	0	0	20.0997	20.8574	19.5206	23.9072	22.9417	0	0	0	22.5199	24.1189	23.4405	22.7057	21.1706	-21.4653	0	-22.7911	21.4653	-1.32581	22.7911	8.22376	0	10.2651	5.88001	0.674917	7.40808	0	0.981916
1435	sp|P09603|CSF1_HUMAN	Macrophage colony-stimulating factor 1 OS=Homo sapiens	CSF1		sp|P09603|CSF1_HUMAN;sp|P09603-3|CSF1_HUMAN;sp|P09603-2|CSF1_HUMAN	8	16.2	60.179	0	23.122	11397000	0	0	0	22.9029	21.1964	22.0014	24.9894	23.2849	0	0	0	23.9758	24.3551	22.9481	24.2096	24.7049	0	0	0	25.1645	24.6408	25.1515	24.5483	24.3809	-1.1637	22.875	-1.90219	24.0387	-0.738492	24.7772	0.859464	6.74521	1.68652	8.8702	1.21907	10.5456	0.12369	0
1440	sp|P09919-3|CSF3_HUMAN	Isoform 3 of Granulocyte colony-stimulating factor OS=Homo sapiens	CSF3		sp|P09919-3|CSF3_HUMAN;sp|P09919-2|CSF3_HUMAN;sp|P09919|CSF3_HUMAN	2	7	18.434	0.00044863	3.684	2462700	0	0	0	0	0	0	0	0	0	0	0	0	0	0	0	0	0	0	0	20.5598	21.4231	19.4278	22.5382	20.4309	0	0	-20.876	0	-20.876	20.876	0	0	9.77184	0	9.77184	7.03859	0.979771	0.959408
1457	sp|P68400|CSK21_HUMAN	Casein kinase II subunit alpha OS=Homo sapiens	CSNK2A1		sp|P68400|CSK21_HUMAN;sp|Q8NEV1|CSK23_HUMAN;sp|P68400-2|CSK21_HUMAN	5	23.8	45.143	0	40.407	12180000	0	0	0	18.7921	21.4116	22.367	21.4472	22.4224	0	0	0	23.3476	20.3416	23.6558	23.2382	22.7919	0	0	0	24.6364	25.1494	24.5275	23.9688	24.6955	-1.38694	21.2881	-3.30745	22.675	-1.92051	24.5955	0.799801	6.48287	2.87615	6.89577	1.80384	10.1055	0.135184	0
1460	sp|P67870|CSK2B_HUMAN	Casein kinase II subunit beta OS=Homo sapiens	CSNK2B		sp|P67870|CSK2B_HUMAN	3	12.6	24.942	0.00047596	4.8379	9230600	0	0	0	19.0329	21.5053	21.3285	18.714	17.4818	0	0	0	19.2997	20.3936	21.9543	21.9434	21.2425	0	0	0	23.7327	24.0987	24.0025	22.4921	23.283	-1.35418	19.6125	-3.90929	20.9667	-2.55511	23.5218	0.735796	5.83832	2.80264	7.13446	2.62317	8.84403	0.158525	0
1476	sp|P04080|CYTB_HUMAN	Cystatin-B OS=Homo sapiens	CSTB		sp|P04080|CYTB_HUMAN	5	79.6	11.139	0	71.765	201460000	0	0	0	22.99	26.2389	26.0884	22.234	25.8876	0	0	0	26.7138	26.3988	25.8913	26.7493	26.4164	0	0	0	27.0443	22.438	20.7519	24.5064	23.9146	-1.74614	24.6878	0.956736	26.4339	2.70288	23.731	1.09678	6.1907	0.300134	10.8307	1.46004	5.56303	0.0609816	0
1487	sp|P56545|CTBP2_HUMAN	C-terminal-binding protein 2 OS=Homo sapiens	CTBP2		sp|P56545|CTBP2_HUMAN;sp|P56545-2|CTBP2_HUMAN;sp|Q13363-2|CTBP1_HUMAN;sp|Q13363|CTBP1_HUMAN	3	5.8	48.944	0.0012723	2.6581	1721000	0	0	0	0	0	0	0	0	0	0	0	0	0	0	0	0	0	0	0	22.1135	23.6519	22.9484	19.8622	21.8312	0	0	-22.0814	0	-22.0814	22.0814	0	0	9.26093	0	9.26093	6.65599	0.955403	0.910698
1486	sp|Q01459|DIAC_HUMAN	Di-N-acetylchitobiase OS=Homo sapiens	CTBS		sp|Q01459|DIAC_HUMAN	4	13.2	43.759	0	6.8054	1740500	0	0	0	18.6552	19.0262	19.8094	18.1748	19.2084	0	0	0	23.5283	22.4102	17.8917	22.3644	22.4907	0	0	0	0	0	0	0	0	-2.76223	18.9748	18.9748	21.7371	21.7371	0	1.56863	8.47097	11.6832	5.50803	7.72594	0	0.0169564	0
1491	sp|P32929-2|CGL_HUMAN	Isoform 2 of Cystathionine gamma-lyase OS=Homo sapiens	CTH		sp|P32929-2|CGL_HUMAN;sp|P32929-3|CGL_HUMAN;sp|P32929|CGL_HUMAN	3	13	39.505	0	6.7015	3843800	0	0	0	18.2295	20.929	21.6487	18.2514	22.0735	0	0	0	22.9325	23.1036	22.9626	22.3048	21.5509	0	0	0	22.5518	20.7805	21.7448	23.7801	22.5491	-2.34447	20.2264	-2.05484	22.5709	0.289628	22.2813	1.54289	5.75883	1.17664	8.77214	0.202038	7.33884	0.0192868	0
115908	sp|Q96CG8|CTHR1_HUMAN	Collagen triple helix repeat-containing protein 1 OS=Homo sapiens	CTHRC1		sp|Q96CG8|CTHR1_HUMAN;sp|Q96CG8-3|CTHR1_HUMAN;sp|Q96CG8-2|CTHR1_HUMAN	13	58	26.224	0	152.27	2266300000	0	0	0	28.4785	27.9904	28.7066	28.4049	25.5051	0	0	0	30.0144	29.8596	28.5371	29.8001	29.4127	0	0	0	30.5588	30.8368	31.6295	31.1187	30.623	-1.7077	27.8171	-3.13631	29.5248	-1.42861	30.9534	1.52738	7.46959	3.00498	9.6933	2.5991	10.6215	0.0236784	0
1499	sp|P35222|CTNB1_HUMAN	Catenin beta-1 OS=Homo sapiens	CTNNB1		sp|P35222|CTNB1_HUMAN	16	32.4	85.496	0	72.793	20650000	0	0	0	18.1752	24.1737	22.6506	18.0263	22.8613	0	0	0	23.5841	21.5368	23.298	23.1402	24.3034	0	0	0	25.5206	25.8392	25.9908	24.9701	26.4897	-1.99509	21.1774	-4.58467	23.1725	-2.58959	25.7621	0.742431	4.77056	2.09646	7.66748	2.96531	9.47651	0.143521	0
1500	sp|O60716-32|CTND1_HUMAN	Isoform 4 of Catenin delta-1 OS=Homo sapiens	CTNND1		sp|O60716-32|CTND1_HUMAN;sp|O60716-31|CTND1_HUMAN;sp|O60716-29|CTND1_HUMAN;sp|O60716-27|CTND1_HUMAN;sp|O60716-30|CTND1_HUMAN;sp|O60716-28|CTND1_HUMAN;sp|O60716-26|CTND1_HUMAN;sp|O60716-25|CTND1_HUMAN;sp|O60716-24|CTND1_HUMAN;sp|O60716-23|CTND1_HUMAN;sp|O60716-21|CTND1_HUMAN;sp|O60716-19|CTND1_HUMAN;sp|O60716-22|CTND1_HUMAN;sp|O60716-20|CTND1_HUMAN;sp|O60716-16|CTND1_HUMAN;sp|O60716-18|CTND1_HUMAN…	2	4.6	65.64	0	8.4646	987980	0	0	0	0	0	0	0	0	0	0	0	19.8773	19.3203	18.0011	19.8846	19.6084	0	0	0	21.5214	22.844	22.6868	20.3041	23.6768	-19.3383	0	-22.2066	19.3383	-2.86828	22.2066	10.8934	0	9.58327	7.87891	2.52203	6.89735	0	0.984321
1075	sp|P53634|CATC_HUMAN	Dipeptidyl peptidase 1 OS=Homo sapiens	CTSC		sp|P53634|CATC_HUMAN	3	5.2	51.853	0	7.5458	2753100	0	0	0	19.6335	23.4359	23.3749	22.9408	23.578	0	0	0	0	0	0	0	0	0	0	0	20.7713	21.5741	21.6443	21.1984	20.1498	22.5926	22.5926	1.52501	0	-21.0676	21.0676	8.80777	6.31682	1.03581	0	11.9999	8.70838	0	0
1513	sp|P43235|CATK_HUMAN	Cathepsin K OS=Homo sapiens	CTSK		sp|P43235|CATK_HUMAN	4	18.5	36.966	0	11.852	3796400	0	0	0	22.939	23.8563	23.5466	20.8522	21.7922	0	0	0	0	0	0	0	0	0	0	0	0	0	0	0	0	22.5973	22.5973	22.5973	0	0	0	9.79858	7.05862	9.79858	0	0	0	0	0
1514	sp|P07711|CATL1_HUMAN	Cathepsin L1 OS=Homo sapiens	CTSL		sp|P07711|CATL1_HUMAN	10	31.2	37.564	0	50.217	154770000	0	0	0	25.5012	25.6894	26.0075	25.7455	24.4431	0	0	0	24.8161	24.6556	24.7264	26.5428	25.5069	0	0	0	26.8249	27.1889	27.7494	26.9533	26.7662	0.227798	25.4774	-1.61918	25.2496	-1.84698	27.0965	0.204019	9.26206	2.97185	8.51894	2.76912	10.5074	0.807436	0
1522	sp|Q9UBR2|CATZ_HUMAN	Cathepsin Z OS=Homo sapiens	CTSZ		sp|Q9UBR2|CATZ_HUMAN	9	34.7	33.868	0	64.418	51070000	0	0	0	22.2288	22.0525	22.7648	23.4684	18.3188	0	0	0	25.7057	26.4531	25.171	25.3385	25.1449	0	0	0	24.5537	24.5729	24.5664	25.3049	25.0303	-3.79598	21.7667	-3.03897	25.5627	0.757018	24.8056	2.45497	5.7529	1.99058	9.54258	1.51549	10.6631	0.00199429	0
8453	sp|Q13617|CUL2_HUMAN	Cullin-2 OS=Homo sapiens	CUL2		sp|Q13617|CUL2_HUMAN;sp|Q13617-2|CUL2_HUMAN	6	9.1	86.982	0	7.7122	1774500	0	0	0	19.4025	19.6897	20.0534	19.1803	18.9909	0	0	0	20.4328	18.5939	19.6019	19.2562	19.8803	0	0	0	23.0567	23.8229	23.9249	23.4482	21.7789	-0.0896481	19.4634	-3.74296	19.553	-3.65331	23.2063	0.0916058	9.51353	4.61582	8.24396	4.10801	8.08332	0.914108	0
8452	sp|Q13618-2|CUL3_HUMAN	Isoform 2 of Cullin-3 OS=Homo sapiens	CUL3		sp|Q13618-2|CUL3_HUMAN;sp|Q13618|CUL3_HUMAN;sp|Q13618-3|CUL3_HUMAN	4	6.7	86.233	0	5.0671	957760	0	0	0	19.0684	20.803	21.3483	18.9496	21.5157	0	0	0	0	0	0	0	0	0	0	0	21.7305	23.1558	23.1983	21.7595	22.6286	20.337	20.337	-2.15756	0	-22.4945	22.4945	9.47125	6.81347	2.00413	0	11.7064	8.48831	0	0
6387	sp|P48061-2|SDF1_HUMAN	Isoform Alpha of Stromal cell-derived factor 1 OS=Homo sapiens	CXCL12		sp|P48061-2|SDF1_HUMAN;sp|P48061-5|SDF1_HUMAN;sp|P48061|SDF1_HUMAN;sp|P48061-6|SDF1_HUMAN;sp|P48061-3|SDF1_HUMAN;sp|P48061-4|SDF1_HUMAN	4	36	10.103	0	46.232	24828000	0	0	0	23.1814	22.4171	22.0025	19.0494	22.9947	0	0	0	25.8163	24.8168	19.0125	24.2427	23.5953	0	0	0	0	0	0	0	0	-1.56769	21.929	21.929	23.4967	23.4967	0	0.531111	6.23211	8.69456	5.24838	7.3781	0	0.250635	0
51700	sp|Q6BCY4|NB5R2_HUMAN	NADH-cytochrome b5 reductase 2 OS=Homo sapiens	CYB5R2		sp|Q6BCY4|NB5R2_HUMAN;sp|Q6BCY4-2|NB5R2_HUMAN	4	21.4	31.458	0	5.3558	1992000	0	0	0	21.9741	22.7094	22.8426	19.1375	17.3677	0	0	0	0	0	0	0	0	0	0	0	22.0466	20.1563	22.3157	21.6633	21.2271	20.8063	20.8063	-0.675549	0	-21.4818	21.4818	7.23241	5.13971	0.240902	0	10.9844	7.94712	0	0
79901	sp|Q53TN4-3|CYBR1_HUMAN	Isoform 3 of Cytochrome b reductase 1 OS=Homo sapiens	CYBRD1		sp|Q53TN4-3|CYBR1_HUMAN;sp|Q53TN4|CYBR1_HUMAN	2	12.3	25.087	0	26.204	7948600	0	0	0	0	0	0	0	0	0	0	0	22.7508	21.2309	22.6792	21.7744	22.0057	0	0	0	20.2477	23.3835	20.449	19.9435	23.3145	-22.0882	0	-21.4676	22.0882	0.620539	21.4676	12.0631	0	8.51868	8.75573	0.325459	6.10054	0	0.874238
1537	sp|P08574|CY1_HUMAN	Cytochrome c1, heme protein, mitochondrial OS=Homo sapiens	CYC1		sp|P08574|CY1_HUMAN	4	12	35.422	0	10.693	2754800	0	0	0	0	0	0	0	0	0	0	0	0	0	0	0	0	0	0	0	21.3221	24.7383	21.5151	20.4089	20.1142	0	0	-21.6197	0	-21.6197	21.6197	0	0	8.323	0	8.323	5.95421	0.980634	0.962165
1603	sp|P61803|DAD1_HUMAN	Dolichyl-diphosphooligosaccharide--protein glycosyltransferase subunit DAD1 OS=Homo sapiens	DAD1		sp|P61803|DAD1_HUMAN	3	28.3	12.497	0.00045167	3.7956	2645900	0	0	0	0	0	0	0	0	0	0	0	22.1131	20.3979	19.4022	21.1927	22.1878	0	0	0	0	0	0	0	0	-21.0587	0	0	21.0587	21.0587	0	9.76209	0	0	7.03128	9.76209	0	0	0.908639
1605	sp|Q14118|DAG1_HUMAN	Dystroglycan OS=Homo sapiens	DAG1		sp|Q14118|DAG1_HUMAN	14	23.8	97.44	0	73.034	48357000	0	0	0	24.5199	25.23	25.5784	25.1718	25.6136	0	0	0	25.8941	26.0661	26.2375	25.3792	26.2407	0	0	0	27.3759	26.727	27.148	27.244	26.8582	-0.740786	25.2227	-1.84786	25.9635	-1.10708	27.0706	1.7166	10.0662	4.35805	10.6914	3.25743	11.5215	0.0339605	0
26528	sp|Q96EP5-2|DAZP1_HUMAN	Isoform 2 of DAZ-associated protein 1 OS=Homo sapiens	DAZAP1		sp|Q96EP5-2|DAZP1_HUMAN;sp|Q96EP5|DAZP1_HUMAN	2	8.2	40.529	0.00043975	3.3594	3621100	0	0	0	17.4986	21.5143	20.5693	17.0975	20.8969	0	0	0	20.4369	21.3328	19.5079	21.5549	19.2331	0	0	0	18.5691	22.6558	22.2019	21.9879	20.197	-0.897807	19.5153	-1.60701	20.4131	-0.709208	21.1223	0.387689	5.40728	0.66627	7.27094	0.346075	6.09038	0.363443	0
285761	sp|Q8N8Z6-2|DCBD1_HUMAN	Isoform 2 of Discoidin, CUB and LCCL domain-containing protein 1 OS=Homo sapiens	DCBLD1		sp|Q8N8Z6-2|DCBD1_HUMAN;sp|Q8N8Z6|DCBD1_HUMAN	6	17.4	59.195	0	6.83	2973900	0	0	0	0	0	0	0	0	0	0	0	17.9808	20.2725	19.214	21.2048	20.4668	0	0	0	23.4571	23.7311	23.5435	23.8321	24.6101	-19.8278	0	-23.8348	19.8278	-4.007	23.8348	9.34833	0	13.4777	6.72143	3.82112	9.81649	0	0.857082
131566	sp|Q96PD2|DCBD2_HUMAN	Discoidin, CUB and LCCL domain-containing protein 2 OS=Homo sapiens	DCBLD2		sp|Q96PD2|DCBD2_HUMAN;sp|Q96PD2-2|DCBD2_HUMAN	6	10.2	85.034	0	12.89	7555300	0	0	0	17.888	21.2811	21.6501	22.0434	21.0507	0	0	0	24.8306	23.389	24.4038	24.6937	24.7943	0	0	0	24.5776	24.053	23.9971	22.2679	24.2984	-3.6396	20.7827	-3.05613	24.4223	0.583471	23.8388	2.75902	6.11677	2.16207	9.17107	0.576535	8.03751	0.00113242	0
51164	sp|Q9UJW0-2|DCTN4_HUMAN	Isoform 2 of Dynactin subunit 4 OS=Homo sapiens	DCTN4		sp|Q9UJW0-2|DCTN4_HUMAN;sp|Q9UJW0|DCTN4_HUMAN;sp|Q9UJW0-3|DCTN4_HUMAN	2	7.4	45.756	0	9.8362	509870	0	0	0	18.6049	20.2257	20.06	18.1907	17.6075	0	0	0	0	0	0	0	0	0	0	0	19.8902	21.1739	20.7854	20.866	19.3284	18.9377	18.9377	-1.47107	0	-20.4088	20.4088	9.46729	6.81051	1.34197	0	11.1362	8.06092	0	0
54165	sp|Q96GG9|DCNL1_HUMAN	DCN1-like protein 1 OS=Homo sapiens	DCUN1D1		sp|Q96GG9|DCNL1_HUMAN	3	16.2	30.124	0.0016625	2.2543	1934700	0	0	0	0	0	0	0	0	0	0	0	21.7543	20.5999	22.8327	22.7672	21.8465	0	0	0	0	0	0	0	0	-21.9601	0	0	21.9601	21.9601	0	10.8087	0	0	7.81545	10.8087	0	0	0.846251
23564	sp|O95865|DDAH2_HUMAN	N(G),N(G)-dimethylarginine dimethylaminohydrolase 2 OS=Homo sapiens	DDAH2		sp|O95865|DDAH2_HUMAN	8	45.6	29.644	0	19.509	19917000	0	0	0	21.2094	22.5672	22.4716	22.4212	20.4504	0	0	0	24.6387	24.453	23.9875	24.6249	24.0852	0	0	0	25.1146	24.4454	24.2155	25.298	25.491	-2.53391	21.8239	-3.08894	24.3579	-0.555026	24.9129	3.33853	7.69598	3.62904	10.9373	1.06925	9.43613	0.000518883	0
1652	sp|P30046|DOPD_HUMAN	D-dopachrome decarboxylase OS=Homo sapiens	DDT		sp|P30046|DOPD_HUMAN;sp|P30046-2|DOPD_HUMAN;sp|A6NHG4|DDTL_HUMAN	8	56.8	12.712	0	78.327	41147000	0	0	0	24.6625	24.166	23.8984	18.7217	24.3693	0	0	0	24.2531	23.4737	18.8318	25.1148	24.3387	0	0	0	24.8404	21.8543	19.5133	20.1257	20.4496	-0.0388401	23.1636	1.80691	23.2024	1.84575	21.3567	0.00831216	5.34838	0.596346	5.33986	0.610236	5.55078	0.989985	0
55308	sp|Q9NUU7|DD19A_HUMAN	ATP-dependent RNA helicase DDX19A OS=Homo sapiens	DDX19A		sp|Q9NUU7|DD19A_HUMAN;sp|Q9NUU7-2|DD19A_HUMAN	3	7.9	53.974	0.0037022	2.0218	179610	0	0	0	18.0225	19.2276	20.1248	16.6793	20.1626	0	0	0	0	0	0	0	0	0	0	0	20.2005	19.8682	19.5951	20.1688	20.2653	18.8434	18.8434	-1.17621	0	-20.0196	20.0196	8.57676	6.14398	0.916515	0	14.5548	10.6242	0	0
11325	sp|Q86XP3-2|DDX42_HUMAN	Isoform 2 of ATP-dependent RNA helicase DDX42 OS=Homo sapiens	DDX42		sp|Q86XP3-2|DDX42_HUMAN;sp|Q86XP3|DDX42_HUMAN	4	7.3	90.067	0.00047148	4.6001	290340	0	0	0	18.9284	22.1757	22.2358	17.468	19.9004	0	0	0	0	0	0	0	0	0	0	0	0	0	0	0	0	20.1416	20.1416	20.1416	0	0	0	7.6717	5.46753	7.6717	0	0	0	0	0
79009	sp|Q9BQ39|DDX50_HUMAN	ATP-dependent RNA helicase DDX50 OS=Homo sapiens	DDX50		sp|Q9BQ39|DDX50_HUMAN	2	8.1	82.564	0.0068082	1.5333	157700	0	0	0	0	0	0	0	0	0	0	0	0	0	0	0	0	0	0	0	20.1875	21.6986	20.8635	19.8512	21.1098	0	0	-20.7421	0	-20.7421	20.7421	0	0	11.3502	0	11.3502	8.22129	0.916118	0.837083
1656	sp|P26196|DDX6_HUMAN	Probable ATP-dependent RNA helicase DDX6 OS=Homo sapiens	DDX6		sp|P26196|DDX6_HUMAN	9	24.6	54.416	0	22.516	10205000	0	0	0	21.1449	24.447	23.7407	22.1809	23.539	0	0	0	20.8752	20.8152	22.3206	21.1281	22.2244	0	0	0	24.4885	25.473	25.1546	24.037	24.5337	1.53782	23.0105	-1.72688	21.4727	-3.26469	24.7374	1.27179	6.96017	1.54858	8.29583	4.28201	9.33463	0.0439238	0
8562	sp|O43583|DENR_HUMAN	Density-regulated protein OS=Homo sapiens	DENR		sp|O43583|DENR_HUMAN	8	35.4	22.092	0	58.618	67251000	0	0	0	24.4937	24.3971	24.3941	22.3119	18.5878	0	0	0	24.8266	25.0722	25.1168	25.5795	24.7672	0	0	0	24.9643	25.4732	25.4881	25.3119	25.277	-2.23556	22.8369	-2.46599	25.0725	-0.230439	25.3029	1.05901	5.2642	1.20085	10.8727	0.663433	11.9868	0.0616475	0
51071	sp|Q9Y315|DEOC_HUMAN	Deoxyribose-phosphate aldolase OS=Homo sapiens	DERA		sp|Q9Y315|DEOC_HUMAN	5	22.6	35.23	0	17.345	5468200	0	0	0	21.7267	22.6136	22.9494	21.3535	20.5081	0	0	0	20.726	22.232	22.2558	22.066	21.7354	0	0	0	22.1709	23.5236	23.4163	24.1024	23.3833	0.0272419	21.8303	-1.48902	21.803	-1.51626	23.3193	0.0178406	7.60621	1.60479	8.72656	2.13632	8.63783	0.984655	0
1687	sp|O60443|DFNA5_HUMAN	Non-syndromic hearing impairment protein 5 OS=Homo sapiens	DFNA5		sp|O60443|DFNA5_HUMAN;sp|O60443-3|DFNA5_HUMAN	2	4.6	54.554	0.0036976	2.0103	298110	0	0	0	0	0	0	0	0	0	0	0	0	0	0	0	0	0	0	0	19.3743	22.2966	19.817	21.0383	19.2269	0	0	-20.3506	0	-20.3506	20.3506	0	0	9.31377	0	9.31377	6.69555	0.990663	0.98577
1736	sp|O60832-2|DKC1_HUMAN	Isoform 3 of H/ACA ribonucleoprotein complex subunit 4 OS=Homo sapiens	DKC1		sp|O60832-2|DKC1_HUMAN;sp|O60832|DKC1_HUMAN	4	15.2	47.602	0	11.695	1026000	0	0	0	19.3298	21.9683	20.9606	16.1828	21.4133	0	0	0	0	0	0	0	0	0	0	0	20.534	22.5523	21.8786	21.2048	21.2015	19.971	19.971	-1.50331	0	-21.4743	21.4743	7.23725	5.14332	0.680622	0	11.3242	8.2018	0	0
22943	sp|O94907|DKK1_HUMAN	Dickkopf-related protein 1 OS=Homo sapiens	DKK1		sp|O94907|DKK1_HUMAN	7	29.3	28.671	0	56.725	107020000	0	0	0	20.8282	20.8267	21.3339	22.7779	19.2447	0	0	0	23.0768	24.8581	24.9978	24.514	24.624	0	0	0	26.5757	27.3025	27.1878	27.3614	27.7548	-3.4119	21.0022	-6.23417	24.4141	-2.82228	27.2364	3.05596	6.84536	5.20911	8.52254	4.01684	10.3499	0.000626582	0
1737	sp|P10515|ODP2_HUMAN	Dihydrolipoyllysine-residue acetyltransferase component of pyruvate dehydrogenase complex, mitochondrial OS=Homo sapiens	DLAT		sp|P10515|ODP2_HUMAN	2	3.7	68.996	0.0012777	2.7691	381620	0	0	0	0	0	0	0	0	0	0	0	0	0	0	0	0	0	0	0	19.1224	23.3758	20.1567	20.3802	20.4092	0	0	-20.6889	0	-20.6889	20.6889	0	0	8.67305	0	8.67305	6.21602	0.979341	0.958035
10294	sp|O60884|DNJA2_HUMAN	DnaJ homolog subfamily A member 2 OS=Homo sapiens	DNAJA2		sp|O60884|DNJA2_HUMAN	6	21.6	45.745	0	15.682	4728200	0	0	0	19.2198	20.4959	20.1241	17.6168	18.1776	0	0	0	21.0434	18.8646	21.0464	18.977	20.0314	0	0	0	23.0754	25.007	22.9431	23.1252	23.3167	-0.865716	19.1268	-4.36665	19.9926	-3.50093	23.4935	0.571824	6.67693	3.73092	7.17084	3.35966	8.15012	0.250729	0
51726	sp|Q9UBS4|DJB11_HUMAN	DnaJ homolog subfamily B member 11 OS=Homo sapiens	DNAJB11		sp|Q9UBS4|DJB11_HUMAN	8	22.6	40.513	0	41.109	36056000	0	0	0	20.9894	21.1994	20.8616	19.7352	20.9689	0	0	0	23.5128	24.4396	24.4639	24.5188	24.0708	0	0	0	25.1318	26.2879	25.8028	25.7843	25.1471	-3.4503	20.7509	-4.87988	24.2012	-1.42958	25.6308	5.30126	8.83767	6.26183	10.0602	2.93646	9.82013	2.30326e-05	0
54431	sp|Q8IXB1|DJC10_HUMAN	DnaJ homolog subfamily C member 10 OS=Homo sapiens	DNAJC10		sp|Q8IXB1|DJC10_HUMAN;sp|Q8IXB1-2|DJC10_HUMAN	9	15.1	91.079	0	12.122	5079600	0	0	0	0	0	0	0	0	0	0	0	20.0375	20.3202	17.8264	21.3856	21.5114	0	0	0	23.1972	24.3248	24.9011	23.6368	23.4849	-20.2162	0	-23.9089	20.2162	-3.69274	23.9089	8.83616	0	12.0543	6.33806	3.0018	8.74915	0	0.860385
23317	sp|O75165|DJC13_HUMAN	DnaJ homolog subfamily C member 13 OS=Homo sapiens	DNAJC13		sp|O75165|DJC13_HUMAN	4	2.1	254.41	0.00047015	4.555	158140	0	0	0	19.1753	21.1851	18.7783	16.9942	21.2895	0	0	0	0	0	0	0	0	0	0	0	19.821	22.2058	21.5813	19.0852	20.4669	19.4845	19.4845	-1.14752	0	-20.632	20.632	8.04507	5.74644	0.556666	0	9.44096	6.79079	0	0
80331	sp|Q9H3Z4-2|DNJC5_HUMAN	Isoform 2 of DnaJ homolog subfamily C member 5 OS=Homo sapiens	DNAJC5		sp|Q9H3Z4-2|DNJC5_HUMAN;sp|Q9H3Z4|DNJC5_HUMAN	2	19.2	18.801	0	5.1407	3043900	0	0	0	0	0	0	0	0	0	0	0	21.3793	20.7522	22.0778	21.371	20.6771	0	0	0	22.0187	21.7263	19.1628	18.3055	22.2201	-21.2515	0	-20.6867	21.2515	0.564788	20.6867	12.3299	0	8.21745	8.95577	0.279293	5.87529	0	0.828795
7266	sp|Q99615-2|DNJC7_HUMAN	Isoform 2 of DnaJ homolog subfamily C member 7 OS=Homo sapiens	DNAJC7		sp|Q99615-2|DNJC7_HUMAN;sp|Q99615|DNJC7_HUMAN	3	5.7	50.096	0	7.2533	454930	0	0	0	18.9289	20.0133	18.8707	19.2334	19.4219	0	0	0	18.587	19.1812	20.2121	18.9407	18.0737	0	0	0	20.2775	22.3302	20.0238	19.6962	20.3407	0.294698	19.2937	-1.24001	18.999	-1.53471	20.5337	0.306176	9.24987	1.39566	7.78928	1.51828	7.30723	0.594615	0
22826	sp|O75937|DNJC8_HUMAN	DnaJ homolog subfamily C member 8 OS=Homo sapiens	DNAJC8		sp|O75937|DNJC8_HUMAN	9	31.6	29.841	0	24.333	22480000	0	0	0	23.3273	24.3789	24.3158	21.768	20.9317	0	0	0	17.6527	21.5403	20.8356	21.7651	18.9303	0	0	0	24.527	24.8073	25.26	24.4199	23.3247	2.79956	22.9444	-1.52341	20.1448	-4.32297	24.4678	1.53641	6.56322	1.09576	5.85299	2.9922	8.71914	0.0182204	0
1777	sp|O00115-2|DNS2A_HUMAN	Isoform 2 of Deoxyribonuclease-2-alpha OS=Homo sapiens	DNASE2		sp|O00115-2|DNS2A_HUMAN;sp|O00115|DNS2A_HUMAN	6	20	33.615	0	9.9074	15417000	0	0	0	21.4241	23.4962	23.5174	22.4666	23.6902	0	0	0	22.5265	23.2183	22.7653	23.2034	21.395	0	0	0	24.6155	24.0827	24.7774	24.5621	24.8011	0.297206	22.9189	-1.64886	22.6217	-1.94606	24.5678	0.221264	7.77609	2.19308	8.40972	3.20747	11.0875	0.769238	0
10591	sp|O43598-2|DNPH1_HUMAN	Isoform 2 of 2-deoxynucleoside 5-phosphate N-hydrolase 1 OS=Homo sapiens	DNPH1		sp|O43598-2|DNPH1_HUMAN;sp|O43598|DNPH1_HUMAN	3	27	16.187	0	15.584	21405000	0	0	0	18.5569	23.3036	22.4931	18.9406	23.1111	0	0	0	22.304	21.9562	23.1524	22.7844	21.9022	0	0	0	23.0695	23.4018	22.7811	23.2905	23.1561	-1.13877	21.2811	-1.85872	22.4198	-0.719948	23.1398	0.496184	5.30521	0.941086	9.22926	1.58742	11.4527	0.28038	0
8813	sp|O60762|DPM1_HUMAN	Dolichol-phosphate mannosyltransferase subunit 1 OS=Homo sapiens	DPM1		sp|O60762|DPM1_HUMAN	2	12.7	29.634	0.0044935	1.8694	681320	0	0	0	0	0	0	0	0	0	0	0	0	0	0	0	0	0	0	0	20.6182	22.9427	20.1658	20.5296	20.1885	0	0	-20.889	0	-20.889	20.889	0	0	9.78157	0	9.78157	7.04587	0.989343	0.983839
10072	sp|Q9NY33-4|DPP3_HUMAN	Isoform 4 of Dipeptidyl peptidase 3 OS=Homo sapiens	DPP3		sp|Q9NY33-4|DPP3_HUMAN;sp|Q9NY33|DPP3_HUMAN;sp|Q9NY33-2|DPP3_HUMAN	3	6.9	79.306	0	7.5621	1216500	0	0	0	17.8922	20.4701	21.0358	20.7928	20.5396	0	0	0	18.1007	21.6257	18.9772	19.409	19.8082	0	0	0	23.4974	22.8054	19.5814	22.9158	23.4922	0.561947	20.1461	-2.31236	19.5841	-2.8743	22.4584	0.291339	6.71044	1.42297	6.58541	1.81158	6.3505	0.53418	0
91039	sp|Q86TI2|DPP9_HUMAN	Dipeptidyl peptidase 9 OS=Homo sapiens	DPP9		sp|Q86TI2|DPP9_HUMAN;sp|Q86TI2-2|DPP9_HUMAN;sp|Q86TI2-4|DPP9_HUMAN	7	8.8	98.262	0	11.41	2008800	0	0	0	19.543	21.141	20.6004	17.7824	21.4029	0	0	0	18.4469	22.0831	19.2434	22.1129	22.8459	0	0	0	23.594	23.8699	23.906	23.3534	22.2541	-0.852524	20.0939	-3.30155	20.9465	-2.44903	23.3955	0.337324	6.33509	2.72564	5.70871	1.52567	8.75392	0.41887	0
1805	sp|Q07507|DERM_HUMAN	Dermatopontin OS=Homo sapiens	DPT		sp|Q07507|DERM_HUMAN	3	22.9	24.005	0	5.9836	635100	0	0	0	20.0581	19.607	19.1545	18.5502	22.1994	0	0	0	0	0	0	0	0	0	0	0	0	0	0	0	0	19.9138	19.9138	19.9138	0	0	0	8.99751	6.45881	8.99751	0	0	0	0	0
4733	sp|Q9Y295|DRG1_HUMAN	Developmentally-regulated GTP-binding protein 1 OS=Homo sapiens	DRG1		sp|Q9Y295|DRG1_HUMAN	3	9.8	40.542	0	5.6146	1859600	0	0	0	17.4186	21.9769	21.5796	18.8156	20.0855	0	0	0	0	0	0	0	0	0	0	0	22.3251	23.4766	22.269	22.1619	22.2307	19.9752	19.9752	-2.51741	0	-22.4926	22.4926	7.939	5.66718	1.66229	0	12.6213	9.17432	0	0
1829	sp|Q14126|DSG2_HUMAN	Desmoglein-2 OS=Homo sapiens	DSG2		sp|Q14126|DSG2_HUMAN	12	14.3	122.29	0	37.814	33511000	0	0	0	0	0	0	0	0	0	0	0	0	0	0	0	0	0	0	0	27.4824	27.0309	27.6026	26.8328	27.0588	0	0	-27.2015	0	-27.2015	27.2015	0	0	15.1178	0	15.1178	11.0464	0.947279	0.890909
1841	sp|P23919-2|KTHY_HUMAN	Isoform 2 of Thymidylate kinase OS=Homo sapiens	DTYMK		sp|P23919-2|KTHY_HUMAN;sp|P23919|KTHY_HUMAN	5	26.6	21.064	0	7.1179	2489100	0	0	0	0	0	0	0	0	0	0	0	0	0	0	0	0	0	0	0	20.7152	23.7623	22.2059	20.0035	22.0475	0	0	-21.7469	0	-21.7469	21.7469	0	0	9.15437	0	9.15437	6.57622	0.972077	0.941866
1854	sp|P33316-2|DUT_HUMAN	Isoform 2 of Deoxyuridine 5-triphosphate nucleotidohydrolase, mitochondrial OS=Homo sapiens	DUT		sp|P33316-2|DUT_HUMAN;sp|P33316|DUT_HUMAN	8	56.1	17.748	0	31.778	33649000	0	0	0	21.902	24.2271	24.7114	19.1564	22.9845	0	0	0	21.5654	20.763	20.1766	21.5886	19.7606	0	0	0	24.0391	25.4897	25.5138	23.8762	24.1672	1.8254	22.5963	-2.02094	20.7709	-3.84634	24.6172	0.913902	5.59478	1.03775	7.95125	4.14061	8.40403	0.0945364	0
51143	sp|Q9Y6G9|DC1L1_HUMAN	Cytoplasmic dynein 1 light intermediate chain 1 OS=Homo sapiens	DYNC1LI1		sp|Q9Y6G9|DC1L1_HUMAN	4	13.2	56.578	0	7.7956	2463800	0	0	0	19.5049	21.9638	21.5349	18.0411	21.3922	0	0	0	20.4121	21.505	22.0326	22.0674	20.408	0	0	0	21.5757	24.3892	23.9689	19.3468	20.6071	-0.797628	20.4874	-1.49016	21.285	-0.69253	21.9775	0.437714	6.0794	0.590347	7.97801	0.281577	5.58093	0.330252	0
1783	sp|O43237|DC1L2_HUMAN	Cytoplasmic dynein 1 light intermediate chain 2 OS=Homo sapiens	DYNC1LI2		sp|O43237|DC1L2_HUMAN;sp|O43237-2|DC1L2_HUMAN	7	21.7	54.099	0	11.918	5316500	0	0	0	18.4742	22.289	21.8434	19.0331	21.401	0	0	0	22.3822	22.1915	23.5404	24.3043	22.1207	0	0	0	22.6991	23.486	22.8625	22.0611	23.613	-2.29967	20.6081	-2.33623	22.9078	-0.0365578	22.9444	1.49298	5.98638	1.65658	7.76308	0.0243992	8.88798	0.0216684	0
83657	sp|Q9NP97|DLRB1_HUMAN	Dynein light chain roadblock-type 1 OS=Homo sapiens	DYNLRB1		sp|Q9NP97|DLRB1_HUMAN;sp|Q8TF09|DLRB2_HUMAN	6	50	10.921	0	22.561	15089000	0	0	0	24.0486	22.9202	22.5151	18.5154	21.9578	0	0	0	23.1622	23.6399	20.6617	23.9728	23.7189	0	0	0	0	0	0	0	0	-1.03968	21.9914	21.9914	23.0311	23.0311	0	0.422584	5.6738	7.94785	6.9055	9.59414	0	0.330451	0
10682	sp|Q15125|EBP_HUMAN	3-beta-hydroxysteroid-Delta(8),Delta(7)-isomerase OS=Homo sapiens	EBP		sp|Q15125|EBP_HUMAN	2	12.2	26.352	0.00044326	3.493	3882900	0	0	0	0	0	0	0	0	0	0	0	0	0	0	0	0	0	0	0	20.432	24.2202	19.1153	19.5311	19.5509	0	0	-20.5699	0	-20.5699	20.5699	0	0	7.70675	0	7.70675	5.4937	0.943668	0.885802
1889	sp|P42892-3|ECE1_HUMAN	Isoform C of Endothelin-converting enzyme 1 OS=Homo sapiens	ECE1		sp|P42892-3|ECE1_HUMAN;sp|P42892-2|ECE1_HUMAN;sp|P42892-4|ECE1_HUMAN;sp|P42892|ECE1_HUMAN	6	11	85.561	0	37.695	1695900	0	0	0	0	0	0	0	0	0	0	0	22.6996	18.5639	21.1137	19.2757	20.1984	0	0	0	23.2924	23.9696	23.3679	19.9376	23.0787	-20.3703	0	-22.7292	20.3703	-2.35897	22.7292	8.56295	0	8.98905	6.13365	1.31164	6.45248	0	0.927945
55862	sp|Q9NTX5-3|ECHD1_HUMAN	Isoform 3 of Ethylmalonyl-CoA decarboxylase OS=Homo sapiens	ECHDC1		sp|Q9NTX5-3|ECHD1_HUMAN;sp|Q9NTX5-6|ECHD1_HUMAN;sp|Q9NTX5-2|ECHD1_HUMAN;sp|Q9NTX5|ECHD1_HUMAN	3	18.1	24.859	0.0004384	3.3023	1463700	0	0	0	20.4251	22.7906	22.1288	16.6108	18.0959	0	0	0	0	0	0	0	0	0	0	0	19.5601	19.3908	19.3694	21.7698	20.7097	20.0103	20.0103	-0.149702	0	-20.16	20.16	6.84308	4.84957	0.0415198	0	9.99633	7.20674	0	0
1892	sp|P30084|ECHM_HUMAN	Enoyl-CoA hydratase, mitochondrial OS=Homo sapiens	ECHS1		sp|P30084|ECHM_HUMAN	8	35.5	31.387	0	33.393	10737000	0	0	0	18.0129	21.0827	17.8125	19.6601	18.0181	0	0	0	22.9261	19.7711	20.0288	21.9879	20.1367	0	0	0	24.1242	25.1068	24.2756	24.0088	23.6434	-2.05286	18.9173	-5.31449	20.9701	-3.26164	24.2317	1.29524	6.27545	4.28451	6.57502	2.89409	9.42146	0.0361345	0
1632	sp|P42126-2|ECI1_HUMAN	Isoform 2 of Enoyl-CoA delta isomerase 1, mitochondrial OS=Homo sapiens	ECI1		sp|P42126-2|ECI1_HUMAN;sp|P42126|ECI1_HUMAN	4	16.1	30.895	0	7.2126	6504400	0	0	0	21.3159	22.3536	21.9681	20.7756	19.074	0	0	0	23.3106	19.3977	21.072	22.0878	20.157	0	0	0	23.8617	22.6222	23.4837	23.6175	23.4047	-0.10756	21.0975	-2.30048	21.205	-2.19292	23.3979	0.0420329	6.8235	2.26128	6.34951	1.78834	9.7181	0.955264	0
23392	sp|Q5VYK3|ECM29_HUMAN	Proteasome-associated protein ECM29 homolog OS=Homo sapiens	ECM29		sp|Q5VYK3|ECM29_HUMAN	14	11.5	204.29	0	19.742	842910	0	0	0	18.3874	22.3028	18.6633	17.2599	19.2024	0	0	0	18.7161	19.1273	19.8162	18.5286	20.7395	0	0	0	23.0612	23.443	24.0878	22.6552	22.846	-0.222376	19.1632	-4.05547	19.3855	-3.83309	23.2186	0.0869404	5.57343	2.74935	7.51155	4.37242	9.19201	0.907008	0
8721	sp|O60869-2|EDF1_HUMAN	Isoform 2 of Endothelial differentiation-related factor 1 OS=Homo sapiens	EDF1		sp|O60869-2|EDF1_HUMAN;sp|O60869-3|EDF1_HUMAN;sp|O60869|EDF1_HUMAN	5	36	15.48	0	29.088	39499000	0	0	0	22.4671	24.894	24.4425	17.5793	24.268	0	0	0	25.295	25.0853	24.801	25.5979	24.7554	0	0	0	23.9612	24.323	23.4481	24.1823	24.6567	-2.37676	22.7302	-1.38409	25.1069	0.992678	24.1143	0.924423	4.81634	0.467205	10.642	2.33511	9.89369	0.0856176	0
10085	sp|O43854-2|EDIL3_HUMAN	Isoform 2 of EGF-like repeat and discoidin I-like domain-containing protein 3 OS=Homo sapiens	EDIL3		sp|O43854-2|EDIL3_HUMAN;sp|O43854|EDIL3_HUMAN	30	62.8	52.747	0	323.31	249600000	0	0	0	18.5655	19.3471	18.7825	20.5449	19.8454	0	0	0	26.8191	26.8018	27.2942	27.2081	26.4209	0	0	0	27.8879	27.6279	28.1644	27.5614	28.2116	-7.49173	19.4171	-8.47354	26.9088	-0.981808	27.8906	7.22922	7.81845	7.72935	10.8185	2.84544	11.345	0	0
1948	sp|P52799|EFNB2_HUMAN	Ephrin-B2 OS=Homo sapiens	EFNB2		sp|P52799|EFNB2_HUMAN	2	10.5	36.923	0.0037068	2.041	3007800	0	0	0	0	0	0	0	0	0	0	0	0	0	0	0	0	0	0	0	24.4661	23.2115	22.8035	21.7399	21.8282	0	0	-22.8098	0	-22.8098	22.8098	0	0	10.2255	0	10.2255	7.37842	0.957868	0.916097
30846	sp|Q9NZN4|EHD2_HUMAN	EH domain-containing protein 2 OS=Homo sapiens	EHD2		sp|Q9NZN4|EHD2_HUMAN;sp|Q9NZN4-2|EHD2_HUMAN	10	28	61.161	0	37.221	8359700	0	0	0	19.1413	23.852	23.566	19.3968	22.966	0	0	0	24.6698	23.7768	24.111	23.5497	23.5115	0	0	0	23.6912	25.0492	23.7712	22.9968	24.213	-2.13935	21.7844	-2.15986	23.9238	-0.0205086	23.9443	1.10691	5.38103	1.08015	9.70239	0.0175409	8.52521	0.0552963	0
30844	sp|Q9H223|EHD4_HUMAN	EH domain-containing protein 4 OS=Homo sapiens	EHD4		sp|Q9H223|EHD4_HUMAN	4	10.9	61.174	0	8.4164	3269500	0	0	0	17.7851	19.7285	18.6908	17.6452	19.8309	0	0	0	0	0	0	0	0	0	0	0	24.2229	25.3698	23.3428	20.5899	24.0392	18.7361	18.7361	-4.77684	0	-23.5129	23.5129	9.81814	7.07327	3.0683	0	8.71064	6.24414	0	0
10209	sp|P41567|EIF1_HUMAN	Eukaryotic translation initiation factor 1 OS=Homo sapiens	EIF1		sp|P41567|EIF1_HUMAN;sp|O60739|EIF1B_HUMAN	5	67.3	12.732	0	16.348	6972900	0	0	0	18.6022	22.3399	20.5778	20.7786	22.7074	0	0	0	18.8103	20.9415	19.5042	22.3801	19.8089	0	0	0	23.0162	19.6636	21.1366	20.0336	20.6477	0.71219	21.0012	0.101634	20.289	-0.610556	20.8995	0.318421	6.1857	0.0379585	6.49771	0.303882	6.74223	0.459245	0
1967	sp|Q14232|EI2BA_HUMAN	Translation initiation factor eIF-2B subunit alpha OS=Homo sapiens	EIF2B1		sp|Q14232|EI2BA_HUMAN;sp|Q14232-2|EI2BA_HUMAN	8	32.1	33.712	0	12.618	7139900	0	0	0	21.6607	22.4677	22.4537	21.1545	18.0418	0	0	0	20.2526	20.9304	19.166	19.7767	20.0139	0	0	0	19.3386	23.8246	22.5664	25.0793	24.0371	1.12776	21.1557	-1.8135	20.0279	-2.94126	22.9692	0.639246	5.91754	0.708066	8.46747	1.66629	5.63217	0.205447	0
8892	sp|P49770|EI2BB_HUMAN	Translation initiation factor eIF-2B subunit beta OS=Homo sapiens	EIF2B2		sp|P49770|EI2BB_HUMAN	4	15.1	38.989	0.00086994	3.1925	1574200	0	0	0	0	0	0	0	0	0	0	0	0	0	0	0	0	0	0	0	21.6605	23.2492	22.7526	21.3343	20.9189	0	0	-21.9831	0	-21.9831	21.9831	0	0	10.5535	0	10.5535	7.62422	0.961173	0.921983
8891	sp|Q9NR50-3|EI2BG_HUMAN	Isoform 3 of Translation initiation factor eIF-2B subunit gamma OS=Homo sapiens	EIF2B3		sp|Q9NR50-3|EI2BG_HUMAN;sp|Q9NR50-2|EI2BG_HUMAN;sp|Q9NR50|EI2BG_HUMAN	2	7.5	44.803	0.0098697	1.3194	1047600	0	0	0	17.4516	20.4101	20.3367	17.3754	17.9802	0	0	0	0	0	0	0	0	0	0	0	21.8065	22.7511	23.0814	21.047	20.6011	18.7108	18.7108	-3.14665	0	-21.8574	21.8574	8.44967	6.04893	2.25941	0	10.2515	7.39793	0	0
8893	sp|Q13144|EI2BE_HUMAN	Translation initiation factor eIF-2B subunit epsilon OS=Homo sapiens	EIF2B5		sp|Q13144|EI2BE_HUMAN	2	3.1	80.379	0.0056474	1.6627	88154	0	0	0	18.4506	18.8366	19.9182	17.4932	19.8274	0	0	0	19.5304	17.369	19.0884	18.0636	18.991	0	0	0	0	0	0	0	0	0.296708	18.9052	18.9052	18.6085	18.6085	0	0.198684	7.15807	9.93135	7.49068	10.3753	0	0.800862	0
3646	sp|P60228|EIF3E_HUMAN	Eukaryotic translation initiation factor 3 subunit E OS=Homo sapiens	EIF3E		sp|P60228|EIF3E_HUMAN	17	36.6	52.22	0	45.006	37306000	0	0	0	23.0456	24.9041	24.5581	23.0091	24.1561	0	0	0	23.5796	24.018	24.5271	24.8361	24.3795	0	0	0	25.4158	25.8995	25.2996	25.5281	25.6876	-0.333472	23.9346	-1.63152	24.2681	-1.29804	25.5661	0.32308	8.15947	2.43365	9.71766	3.18481	11.7374	0.53556	0
8665	sp|O00303|EIF3F_HUMAN	Eukaryotic translation initiation factor 3 subunit F OS=Homo sapiens	EIF3F		sp|O00303|EIF3F_HUMAN	13	49.6	37.563	0	265.11	67840000	0	0	0	23.1288	25.2848	24.8542	23.6109	24.4665	0	0	0	24.3037	23.7959	25.0502	24.8625	24.3273	0	0	0	25.5251	26.5673	26.278	25.6829	26.0342	-0.198862	24.269	-1.74847	24.4679	-1.54961	26.0175	0.171601	8.14422	2.38771	9.66572	3.1309	10.2356	0.843399	0
8666	sp|O75821|EIF3G_HUMAN	Eukaryotic translation initiation factor 3 subunit G OS=Homo sapiens	EIF3G		sp|O75821|EIF3G_HUMAN	9	25.9	35.611	0	20.518	8168200	0	0	0	21.7966	23.5031	23.0147	20.977	22.514	0	0	0	19.1281	22.2416	23.5588	23.717	22.9294	0	0	0	22.4456	23.6966	23.542	23.9587	23.9217	0.0460747	22.3611	-1.15187	22.315	-1.19794	23.5129	0.0166	7.6233	1.22297	5.98951	0.673864	8.99151	0.984979	0
8669	sp|O75822|EIF3J_HUMAN	Eukaryotic translation initiation factor 3 subunit J OS=Homo sapiens	EIF3J		sp|O75822|EIF3J_HUMAN;sp|O75822-2|EIF3J_HUMAN;sp|O75822-3|EIF3J_HUMAN	7	30.6	29.062	0	31.618	16045000	0	0	0	22.6718	24.2683	24.0495	22.4903	23.2185	0	0	0	21.8984	22.8578	22.5813	25.6041	22.7964	0	0	0	23.1467	23.8537	23.6253	23.3636	23.0494	0.192057	23.3397	-0.068063	23.1476	-0.26012	23.4077	0.0973181	8.31685	0.0631294	6.79124	0.154006	10.5964	0.898609	0
9775	sp|P38919|IF4A3_HUMAN	Eukaryotic initiation factor 4A-III OS=Homo sapiens	EIF4A3		sp|P38919|IF4A3_HUMAN	9	24.3	46.871	0	18.255	7162400	0	0	0	19.3597	23.0374	22.9191	19.2299	21.4869	0	0	0	19.1123	19.895	19.9058	19.9508	18.5599	0	0	0	23.5024	24.946	23.6269	23.6619	19.6891	1.72184	21.2066	-1.87867	19.4848	-3.60051	23.0853	1.07568	5.89291	0.794949	8.48805	2.32125	5.92639	0.0644076	0
1977	sp|P06730|IF4E_HUMAN	Eukaryotic translation initiation factor 4E OS=Homo sapiens	EIF4E		sp|P06730|IF4E_HUMAN;sp|P06730-3|IF4E_HUMAN;sp|P06730-2|IF4E_HUMAN	4	18.4	25.097	0	12.837	11523000	0	0	0	20.9484	23.4493	23.9336	21.66	19.3205	0	0	0	20.9663	18.5454	18.4501	21.5007	21.6596	0	0	0	23.7805	24.4744	24.0131	22.3199	23.544	1.63793	21.8624	-1.76403	20.2244	-3.40196	23.6264	0.754471	5.92832	1.04542	6.14788	2.55321	8.31942	0.14446	0
1982	sp|P78344-2|IF4G2_HUMAN	Isoform 2 of Eukaryotic translation initiation factor 4 gamma 2 OS=Homo sapiens	EIF4G2		sp|P78344-2|IF4G2_HUMAN;sp|P78344|IF4G2_HUMAN	4	4.4	98.149	0.0016807	2.4677	1123500	0	0	0	0	0	0	0	0	0	0	0	21.1365	17.4193	19.8968	19.1733	19.7178	0	0	0	20.1193	24.1226	22.5761	22.6898	22.8506	-19.4688	0	-22.4717	19.4688	-3.00294	22.4717	9.02491	0	9.26865	6.47932	2.01659	6.66177	0	0.906998
7458	sp|Q15056-2|IF4H_HUMAN	Isoform Short of Eukaryotic translation initiation factor 4H OS=Homo sapiens	EIF4H		sp|Q15056-2|IF4H_HUMAN;sp|Q15056|IF4H_HUMAN	7	33.8	25.2	0	52.915	49714000	0	0	0	21.7233	24.0546	22.9432	17.6643	22.2653	0	0	0	24.2886	25.4104	25.8011	26.2604	25.6225	0	0	0	24.383	25.7258	25.0054	25.4043	26.0462	-3.74649	21.7301	-3.58281	25.4766	0.163676	25.3129	1.96129	5.25283	1.88695	8.76164	0.143758	9.07307	0.00630212	0
1983	sp|P55010|IF5_HUMAN	Eukaryotic translation initiation factor 5 OS=Homo sapiens	EIF5		sp|P55010|IF5_HUMAN	11	26	49.222	0	15.967	20975000	0	0	0	21.3347	25.0891	25.1537	22.1375	24.0402	0	0	0	21.7611	22.5541	23.5453	24.3563	22.4864	0	0	0	24.5978	25.7003	25.1067	24.2944	25.0499	0.6104	23.551	-1.39878	22.9406	-2.00918	24.9498	0.286698	6.32276	0.907136	7.64879	2.35151	9.52419	0.538017	0
9669	sp|O60841|IF2P_HUMAN	Eukaryotic translation initiation factor 5B OS=Homo sapiens	EIF5B		sp|O60841|IF2P_HUMAN	15	15.8	138.83	0	39.286	3517500	0	0	0	21.7462	23.5524	23.6075	22.3316	22.7555	0	0	0	0	0	0	0	0	0	0	0	24.0309	24.4304	24.3592	23.7137	23.0913	22.7986	22.7986	-1.12646	0	-23.9251	23.9251	11.3951	8.25495	1.50225	0	12.8778	9.36665	0	0
63916	sp|Q96JJ3-3|ELMO2_HUMAN	Isoform 2 of Engulfment and cell motility protein 2 OS=Homo sapiens	ELMO2		sp|Q96JJ3-3|ELMO2_HUMAN;sp|Q96JJ3|ELMO2_HUMAN	2	7	72.797	0.0024763	2.1206	11711000	0	0	0	17.9276	20.8308	18.9974	17.0566	28.5187	0	0	0	18.4878	18.8692	20.211	18.0207	24.1657	0	0	0	0	0	0	0	0	0.715334	20.6662	20.6662	19.9509	19.9509	0	0.114636	3.54258	5.07911	4.97434	7.01057	0	0.871644	0
2006	sp|P15502-2|ELN_HUMAN	Isoform 2 of Elastin OS=Homo sapiens	ELN		sp|P15502-2|ELN_HUMAN;sp|P15502-1|ELN_HUMAN;sp|P15502-4|ELN_HUMAN;sp|P15502-7|ELN_HUMAN;sp|P15502-6|ELN_HUMAN;sp|P15502-13|ELN_HUMAN;sp|P15502-5|ELN_HUMAN;sp|P15502-10|ELN_HUMAN;sp|P15502|ELN_HUMAN;sp|P15502-9|ELN_HUMAN;sp|P15502-12|ELN_HUMAN	7	18.2	62.633	0	15.736	16257000	0	0	0	19.3352	20.414	18.6466	18.7891	19.5926	0	0	0	24.1039	25.3138	22.7516	25.3723	21.249	0	0	0	0	0	0	0	0	-4.40263	19.3555	19.3555	23.7581	23.7581	0	3.07366	8.14484	11.2482	6.30645	8.79392	0	0.00054902	0
9694	sp|Q15006|EMC2_HUMAN	ER membrane protein complex subunit 2 OS=Homo sapiens	EMC2		sp|Q15006|EMC2_HUMAN	2	10.4	34.833	0.0053018	1.8201	423560	0	0	0	0	0	0	0	0	0	0	0	0	0	0	0	0	0	0	0	20.1535	22.2461	20.8205	20.6751	20.6635	0	0	-20.9117	0	-20.9117	20.9117	0	0	11.1427	0	11.1427	8.06581	0.944468	0.886584
24139	sp|O95834|EMAL2_HUMAN	Echinoderm microtubule-associated protein-like 2 OS=Homo sapiens	EML2		sp|O95834|EMAL2_HUMAN;sp|O95834-2|EMAL2_HUMAN;sp|O95834-3|EMAL2_HUMAN	4	9.1	70.678	0	21.648	1630300	0	0	0	0	0	0	0	0	0	0	0	23.6214	21.3822	23.3517	22.5619	23.0826	0	0	0	0	0	0	0	0	-22.8	0	0	22.8	22.8	0	11.0423	0	0	7.99057	11.0423	0	0	0.97241
55740	sp|Q8N8S7-3|ENAH_HUMAN	Isoform 3 of Protein enabled homolog OS=Homo sapiens	ENAH		sp|Q8N8S7-3|ENAH_HUMAN;sp|Q8N8S7-2|ENAH_HUMAN;sp|Q8N8S7|ENAH_HUMAN	5	10.9	60.348	0	13.687	4800600	0	0	0	17.8759	21.9186	20.6684	18.6781	19.8162	0	0	0	23.359	22.1748	23.0426	19.9629	19.1794	0	0	0	26.073	22.9729	18.4991	18.4116	23.2466	-1.75233	19.7914	-2.04922	21.5437	-0.29689	21.8406	0.823738	6.09251	0.604101	5.90124	0.0624459	4.48144	0.119591	0
2022	sp|P17813-2|EGLN_HUMAN	Isoform Short of Endoglin OS=Homo sapiens	ENG		sp|P17813-2|EGLN_HUMAN;sp|P17813|EGLN_HUMAN	10	19.2	67.541	0	34.541	12981000	0	0	0	0	0	0	0	0	0	0	0	23.185	22.3233	22.6774	24.6197	24.1898	0	0	0	24.1093	24.0701	24.7365	24.0788	24.6335	-23.399	0	-24.3256	23.399	-0.926592	24.3256	10.7759	0	14.6836	7.7909	1.09681	10.7208	0	0.950331
64167	sp|Q6P179-3|ERAP2_HUMAN	Isoform 3 of Endoplasmic reticulum aminopeptidase 2 OS=Homo sapiens	ERAP2		sp|Q6P179-3|ERAP2_HUMAN;sp|Q6P179|ERAP2_HUMAN;sp|Q6P179-4|ERAP2_HUMAN;sp|Q6P179-2|ERAP2_HUMAN	4	5.4	105.52	0.0020644	2.1262	298920	0	0	0	17.9302	19.9447	19.102	17.9067	20.4632	0	0	0	19.4199	18.7319	19.0074	20.8273	18.3015	0	0	0	21.9095	19.8607	20.3395	20.6793	22.9668	-0.188264	19.0694	-2.08181	19.2576	-1.89355	21.1512	0.103869	6.82765	1.57605	7.31807	1.53815	6.86258	0.894538	0
57222	sp|Q969X5-2|ERGI1_HUMAN	Isoform 2 of Endoplasmic reticulum-Golgi intermediate compartment protein 1 OS=Homo sapiens	ERGIC1		sp|Q969X5-2|ERGI1_HUMAN;sp|Q969X5|ERGI1_HUMAN	2	11.1	22.16	0.00044189	3.4504	3279200	0	0	0	0	0	0	0	0	0	0	0	19.6482	20.9712	22.3491	19.4162	17.4842	0	0	0	20.1051	24.3954	20.5397	19.3634	19.2484	-19.9738	0	-20.7304	19.9738	-0.75662	20.7304	8.0901	0	7.6998	5.7801	0.250799	5.48851	0	0.847322
2079	sp|P84090|ERH_HUMAN	Enhancer of rudimentary homolog OS=Homo sapiens	ERH		sp|P84090|ERH_HUMAN	2	15.4	12.259	0	88.493	18408000	0	0	0	23.6485	24.1114	23.7254	18.8001	23.1525	0	0	0	22.6948	23.5343	18.8976	23.3057	22.3228	0	0	0	0	0	0	0	0	0.536546	22.6876	22.6876	22.151	22.151	0	0.161527	5.62108	7.87729	5.96106	8.33217	0	0.826466	0
11160	sp|O94905|ERLN2_HUMAN	Erlin-2 OS=Homo sapiens	ERLIN2		sp|O94905|ERLN2_HUMAN	4	16.5	37.839	0	9.1064	2826600	0	0	0	0	0	0	0	0	0	0	0	0	0	0	0	0	0	0	0	19.1595	24.891	20.4596	20.0248	20.7449	0	0	-21.056	0	-21.056	21.056	0	0	7.58122	0	7.58122	5.39998	0.987589	0.97714
11082	sp|Q9NQ30|ESM1_HUMAN	Endothelial cell-specific molecule 1 OS=Homo sapiens	ESM1		sp|Q9NQ30|ESM1_HUMAN;sp|Q9NQ30-2|ESM1_HUMAN	4	26.1	20.095	0	12.67	6435100	0	0	0	0	0	0	0	0	0	0	0	20.3782	23.3405	23.3106	24.562	18.717	0	0	0	19.9646	20.5374	21.4257	19.7788	21.0631	-22.0616	0	-20.5539	22.0616	1.5077	20.5539	7.45199	0	11.4853	5.30352	0.661523	8.32257	0	0.823698
57488	sp|A0FGR8-2|ESYT2_HUMAN	Isoform 2 of Extended synaptotagmin-2 OS=Homo sapiens	ESYT2		sp|A0FGR8-2|ESYT2_HUMAN;sp|A0FGR8|ESYT2_HUMAN;sp|A0FGR8-6|ESYT2_HUMAN;sp|A0FGR8-5|ESYT2_HUMAN;sp|A0FGR8-4|ESYT2_HUMAN	2	2.8	98.9	0.0012831	2.8702	362920	0	0	0	0	0	0	0	0	0	0	0	0	0	0	0	0	0	0	0	21.5094	22.6209	20.7092	21.1468	21.8905	0	0	-21.5754	0	-21.5754	21.5754	0	0	11.5154	0	11.5154	8.34514	0.999103	0.999005
2108	sp|P13804|ETFA_HUMAN	Electron transfer flavoprotein subunit alpha, mitochondrial OS=Homo sapiens	ETFA		sp|P13804|ETFA_HUMAN;sp|P13804-2|ETFA_HUMAN	7	32.1	35.079	0	10.756	5706000	0	0	0	20.7987	22.3769	22.201	20.0069	17.13	0	0	0	20.4729	18.5294	19.5271	19.165	21.5682	0	0	0	23.0286	24.6306	23.9883	22.3926	23.0492	0.650196	20.5027	-2.91516	19.8525	-3.56536	23.4179	0.246158	5.44746	1.65378	6.86184	3.17795	8.05623	0.650661	0
2109	sp|P38117|ETFB_HUMAN	Electron transfer flavoprotein subunit beta OS=Homo sapiens	ETFB		sp|P38117|ETFB_HUMAN;sp|P38117-2|ETFB_HUMAN	5	22	27.843	0	7.7285	5572500	0	0	0	21.7668	23.3238	23.0753	21.653	18.0948	0	0	0	23.5019	18.3997	22.048	22.4898	21.1839	0	0	0	18.8946	18.8606	22.8809	19.509	19.7512	0.058094	21.5828	1.60346	21.5247	1.54537	19.9793	0.015587	5.62497	0.664203	5.81336	0.671115	6.00606	0.984765	0
2130	sp|Q01844-6|EWS_HUMAN	Isoform 6 of RNA-binding protein EWS OS=Homo sapiens	EWSR1		sp|Q01844-6|EWS_HUMAN;sp|Q01844-3|EWS_HUMAN;sp|Q01844|EWS_HUMAN;sp|Q01844-5|EWS_HUMAN;sp|Q01844-2|EWS_HUMAN	5	12.3	62.507	0	20.922	18429000	0	0	0	23.6579	25.4237	24.2465	22.188	24.1983	0	0	0	23.7288	24.4493	21.2203	24.7539	23.6364	0	0	0	23.2593	25.0495	24.7929	21.8339	22.4017	0.385156	23.9429	0.47542	23.5577	0.0902637	23.4675	0.188061	7.38132	0.2363	6.90171	0.0354157	6.82924	0.80269	0
118460	sp|Q5RKV6|EXOS6_HUMAN	Exosome complex component MTR3 OS=Homo sapiens	EXOSC6		sp|Q5RKV6|EXOS6_HUMAN	2	11.4	28.235	0.0016842	2.5013	942170	0	0	0	18.0797	18.2779	19.2834	18.6849	19.9849	0	0	0	0	0	0	0	0	0	0	0	21.0367	22.2162	18.3474	19.2198	20.6748	18.8622	18.8622	-1.43683	0	-20.299	20.299	10.8265	7.82878	1.00961	0	8.7484	6.27239	0	0
2135	sp|Q9UBQ6|EXTL2_HUMAN	Exostosin-like 2 OS=Homo sapiens	EXTL2		sp|Q9UBQ6|EXTL2_HUMAN	6	23.3	37.465	0	28.574	39823000	0	0	0	21.7048	20.4023	22.1684	19.4619	20.9924	0	0	0	23.925	23.8926	24.6795	23.658	24.9649	0	0	0	25.8434	24.9424	25.8827	26.0564	25.5383	-3.27801	20.946	-4.70667	24.224	-1.42866	25.6527	3.52062	7.27724	4.77043	9.31336	2.67947	10.1205	0.000252129	0
9415	sp|O95864-3|FADS2_HUMAN	Isoform 3 of Fatty acid desaturase 2 OS=Homo sapiens	FADS2		sp|O95864-3|FADS2_HUMAN;sp|O95864|FADS2_HUMAN;sp|O95864-4|FADS2_HUMAN;sp|O95864-2|FADS2_HUMAN	2	9.3	45.524	0.00045413	3.8746	835970	0	0	0	0	0	0	0	0	0	0	0	0	0	0	0	0	0	0	0	20.1159	23.3266	19.2186	20.2427	22.0263	0	0	-20.986	0	-20.986	20.986	0	0	8.58132	0	8.58132	6.14739	0.985405	0.97194
2184	sp|P16930|FAAA_HUMAN	Fumarylacetoacetase OS=Homo sapiens	FAH		sp|P16930|FAAA_HUMAN;sp|P16930-2|FAAA_HUMAN	8	27.7	46.374	0	27.361	8208000	0	0	0	20.1956	23.0985	22.0672	20.9582	22.1657	0	0	0	23.0303	22.3746	21.9911	23.3419	23.774	0	0	0	24.0562	23.8871	23.3114	24.9456	23.754	-1.20532	21.697	-2.29381	22.9024	-1.08849	23.9909	1.10014	7.22108	2.40558	8.53266	1.49575	9.12703	0.0709394	0
81889	sp|Q6P587|FAHD1_HUMAN	Acylpyruvase FAHD1, mitochondrial OS=Homo sapiens	FAHD1		sp|Q6P587|FAHD1_HUMAN;sp|Q6P587-2|FAHD1_HUMAN;sp|Q6P587-3|FAHD1_HUMAN	4	22.8	24.843	0	36.077	10290000	0	0	0	21.9892	22.5361	22.2611	19.4008	18.3492	0	0	0	24.4519	22.1335	22.5205	22.1438	20.921	0	0	0	23.9221	24.2016	24.3891	22.2252	22.546	-1.52688	20.9073	-2.54953	22.4342	-1.02265	23.4568	0.757833	5.78452	1.53649	6.99018	0.706901	7.74833	0.145575	0
51011	sp|Q96GK7|FAH2A_HUMAN	Fumarylacetoacetate hydrolase domain-containing protein 2A OS=Homo sapiens	FAHD2A		sp|Q96GK7|FAH2A_HUMAN;sp|Q6P2I3|FAH2B_HUMAN	2	8.3	34.596	0.00085911	2.9531	999010	0	0	0	21.0028	21.2219	21.1284	19.3677	19.1899	0	0	0	0	0	0	0	0	0	0	0	19.0002	20.7192	20.0475	20.4285	20.1563	20.3821	20.3821	0.311807	0	-20.0703	20.0703	10.185	7.34807	0.237685	0	11.6537	8.44881	0	0
92689	sp|Q8IWE2-2|NXP20_HUMAN	Isoform 2 of Protein NOXP20 OS=Homo sapiens	FAM114A1		sp|Q8IWE2-2|NXP20_HUMAN;sp|Q8IWE2|NXP20_HUMAN	5	23	39.992	0	27.204	7326200	0	0	0	19.667	23.5055	23.4495	18.8923	21.9489	0	0	0	22.7578	19.8097	21.1981	21.3954	22.3934	0	0	0	24.6754	23.9932	23.5825	23.1005	23.4072	-0.0182499	21.4926	-2.25911	21.5109	-2.24086	23.7518	0.00568912	5.56257	1.28219	7.14479	2.30376	9.06654	0.993419	0
116496	sp|Q9BZQ8|NIBAN_HUMAN	Protein Niban OS=Homo sapiens	FAM129A		sp|Q9BZQ8|NIBAN_HUMAN	5	8	103.13	0	18.126	1928100	0	0	0	17.8359	20.2682	21.2288	18.7904	17.574	0	0	0	19.7545	19.5002	20.0085	18.4507	19.4463	0	0	0	24.0763	23.7859	21.0253	24.4898	18.7256	-0.292529	19.1395	-3.2811	19.432	-2.98857	22.4206	0.150282	6.04372	1.43377	8.61531	1.51807	5.2905	0.849097	0
51313	sp|Q6UWH4|F198B_HUMAN	Protein FAM198B OS=Homo sapiens	FAM198B		sp|Q6UWH4|F198B_HUMAN;sp|Q6UWH4-2|F198B_HUMAN	4	8.9	57.552	0	6.1295	2164500	0	0	0	18.2141	20.0991	21.8322	22.0032	22.3094	0	0	0	19.1157	21.6915	20.3179	21.4781	22.7052	0	0	0	21.7157	22.5009	22.6563	22.0033	23.6654	-0.170071	20.8916	-1.6167	21.0617	-1.44662	22.5083	0.0616506	6.0308	1.04078	6.6311	1.13507	8.38778	0.931266	0
54757	sp|Q96MK3|FA20A_HUMAN	Pseudokinase FAM20A OS=Homo sapiens	FAM20A		sp|Q96MK3|FA20A_HUMAN	5	12.9	61.416	0	11.409	3181700	0	0	0	19.6515	21.6941	23.2029	23.3568	22.7732	0	0	0	22.2563	20.8823	22.2478	23.0248	23.6272	0	0	0	0	0	0	0	0	-0.271966	22.1357	22.1357	22.4077	22.4077	0	0.124695	6.48656	9.03459	7.54854	10.4525	0	0.871323	0
56975	sp|Q8IXL6|FA20C_HUMAN	Extracellular serine/threonine protein kinase FAM20C OS=Homo sapiens	FAM20C		sp|Q8IXL6|FA20C_HUMAN;sp|Q8IXL6-2|FA20C_HUMAN	3	10.4	66.234	0	9.2605	1114800	0	0	0	19.0255	18.4911	19.5776	21.4173	21.34	0	0	0	20.9771	19.0426	22.3217	20.1739	23.8971	0	0	0	0	0	0	0	0	-1.31219	19.9703	19.9703	21.2825	21.2825	0	0.618211	6.56453	9.13875	5.84934	8.18274	0	0.209454	0
10447	sp|Q92520|FAM3C_HUMAN	Protein FAM3C OS=Homo sapiens	FAM3C		sp|Q92520|FAM3C_HUMAN	9	44.1	24.68	0	15.226	17225000	0	0	0	22.0268	23.1686	23.25	21.7668	19.3377	0	0	0	23.5586	22.9014	23.3722	23.3275	23.1842	0	0	0	24.8464	24.4328	24.7497	23.2631	24.3868	-1.35879	21.91	-2.4258	23.2688	-1.06701	24.3358	1.02441	6.37663	1.88727	11.3829	2.107	9.03518	0.0795712	0
9130	sp|Q14320|FA50A_HUMAN	Protein FAM50A OS=Homo sapiens	FAM50A		sp|Q14320|FA50A_HUMAN	2	8.8	40.241	0.00045746	4.0476	1583600	0	0	0	18.1763	20.2805	19.6421	17.5942	17.9062	0	0	0	0	0	0	0	0	0	0	0	20.7849	23.2488	22.3194	20.7542	21.6076	18.7199	18.7199	-3.02311	0	-21.743	21.743	9.37827	6.74385	2.56484	0	10.2413	7.3903	0	0
25940	sp|Q8NCA5-2|FA98A_HUMAN	Isoform 2 of Protein FAM98A OS=Homo sapiens	FAM98A		sp|Q8NCA5-2|FA98A_HUMAN;sp|Q8NCA5|FA98A_HUMAN	4	9.8	55.272	0.0004529	3.8358	1401400	0	0	0	18.709	20.5916	21.5752	20.0505	18.9858	0	0	0	0	0	0	0	0	0	0	0	19.4473	23.3152	22.3869	22.3878	21.0159	19.9824	19.9824	-1.72823	0	-21.7106	21.7106	9.59854	6.90879	1.10832	0	9.02492	6.47932	0	0
10160	sp|Q9Y4F1|FARP1_HUMAN	FERM, RhoGEF and pleckstrin domain-containing protein 1 OS=Homo sapiens	FARP1		sp|Q9Y4F1|FARP1_HUMAN;sp|Q9Y4F1-2|FARP1_HUMAN	3	3.8	118.63	0.00086881	3.1551	316050	0	0	0	0	0	0	0	0	0	0	0	20.4574	18.1826	19.4393	21.188	20.6554	0	0	0	19.5488	21.9508	20.458	20.1499	22.6032	-19.9846	0	-20.9421	19.9846	-0.957584	20.9421	9.55609	0	9.45953	6.87701	0.591986	6.8047	0	0.810407
2193	sp|Q9Y285-2|SYFA_HUMAN	Isoform 2 of Phenylalanine--tRNA ligase alpha subunit OS=Homo sapiens	FARSA		sp|Q9Y285-2|SYFA_HUMAN;sp|Q9Y285|SYFA_HUMAN	7	16.1	54.157	0	47.804	7852200	0	0	0	21.7142	23.1257	22.6669	20.6916	22.6213	0	0	0	22.074	20.5387	23.3681	19.8239	19.0283	0	0	0	23.7932	24.7847	23.9522	23.4135	23.5842	1.19735	22.1639	-1.74163	20.9666	-2.93898	23.9056	0.662696	7.67813	2.10674	6.00686	2.15237	9.43354	0.192318	0
10056	sp|Q9NSD9|SYFB_HUMAN	Phenylalanine--tRNA ligase beta subunit OS=Homo sapiens	FARSB		sp|Q9NSD9|SYFB_HUMAN;sp|Q9NSD9-2|SYFB_HUMAN	18	33.3	66.115	0	34.797	12467000	0	0	0	20.5618	23.2082	24.0062	22.8795	23.4971	0	0	0	23.05	21.2079	23.1393	21.6928	22.3237	0	0	0	24.5976	25.1195	24.7735	23.735	24.5403	0.547826	22.8306	-1.7226	22.2827	-2.27043	24.5532	0.337618	6.92636	1.56539	8.06124	3.06501	9.6137	0.448087	0
355	sp|P25445-6|TNR6_HUMAN	Isoform 6 of Tumor necrosis factor receptor superfamily member 6 OS=Homo sapiens	FAS		sp|P25445-6|TNR6_HUMAN;sp|P25445|TNR6_HUMAN	2	7.3	35.386	0	9.5056	3769400	0	0	0	18.3605	22.3395	22.4063	21.4661	22.705	0	0	0	23.0654	20.7989	22.7156	21.8429	22.1653	0	0	0	22.2815	21.8357	21.6493	21.7169	23.2715	-0.66212	21.4555	-0.6955	22.1176	-0.0333797	22.151	0.31972	6.00595	0.356785	7.93392	0.0232804	8.62424	0.460885	0
2195	sp|Q14517|FAT1_HUMAN	Protocadherin Fat 1 OS=Homo sapiens	FAT1		sp|Q14517|FAT1_HUMAN	6	2.2	506.27	0	5.4152	334700	0	0	0	17.1887	21.541	19.7351	18.8846	21.1258	0	0	0	23.8794	23.6004	22.631	20.6664	23.7624	0	0	0	20.851	19.6277	21.4438	20.2722	21.6169	-3.21291	19.695	-1.0673	22.9079	2.1456	20.7623	1.92621	5.82987	0.594157	6.91058	1.79193	7.92301	0.00725581	0
2091	sp|P22087|FBRL_HUMAN	rRNA 2-O-methyltransferase fibrillarin OS=Homo sapiens	FBL		sp|P22087|FBRL_HUMAN	5	21.8	33.784	0	20.827	6594900	0	0	0	21.6235	22.7891	22.7119	17.9654	20.6986	0	0	0	0	0	0	0	0	0	0	0	21.8477	25.3262	24.1554	22.2438	22.5772	21.1577	21.1577	-2.07237	0	-23.2301	23.2301	7.99732	5.71076	1.01485	0	9.36323	6.73258	0	0
2199	sp|P98095|FBLN2_HUMAN	Fibulin-2 OS=Homo sapiens	FBLN2		sp|P98095|FBLN2_HUMAN;sp|P98095-2|FBLN2_HUMAN	23	26.6	126.57	0	96.009	22936000	0	0	0	24.0827	24.1169	24.472	25.4666	24.9966	0	0	0	0	0	0	0	0	0	0	0	23.4741	23.7039	25.8125	26.9695	25.4132	24.6269	24.6269	-0.447695	0	-25.0746	25.0746	12.676	9.21531	0.262405	0	9.60126	6.91083	0	0
10516	sp|Q9UBX5|FBLN5_HUMAN	Fibulin-5 OS=Homo sapiens	FBLN5		sp|Q9UBX5|FBLN5_HUMAN	22	43.1	50.18	0	313.47	283360000	0	0	0	26.2779	27.1149	27.7297	27.3467	26.877	0	0	0	25.5227	27.5706	26.7469	24.9927	25.8818	0	0	0	27.1912	27.5707	27.2777	28.0403	28.4979	0.926292	27.0692	-0.64634	26.1429	-1.57263	27.7156	0.953588	9.70617	1.00848	7.96884	1.78825	9.7383	0.110709	0
2237	sp|P39748|FEN1_HUMAN	Flap endonuclease 1 OS=Homo sapiens	FEN1		sp|P39748|FEN1_HUMAN;sp|P39748-2|FEN1_HUMAN	3	11.1	42.592	0.00047259	4.6242	2641600	0	0	0	19.5207	22.3186	21.0628	18.9587	20.3746	0	0	0	0	0	0	0	0	0	0	0	21.2308	24.4621	23.2926	21.4782	19.7081	20.4471	20.4471	-1.58726	0	-22.0344	22.0344	9.27982	6.67014	0.800651	0	8.35243	5.97621	0	0
2245	sp|P98174|FGD1_HUMAN	FYVE, RhoGEF and PH domain-containing protein 1 OS=Homo sapiens	FGD1		sp|P98174|FGD1_HUMAN	2	3.7	106.56	0.0071828	1.4419	59982000	0	0	0	0	0	0	0	0	0	0	0	0	0	0	0	0	0	0	0	24.308	21.2314	22.4087	31.1217	24.9294	0	0	-24.7999	0	-24.7999	24.7999	0	0	6.29522	0	6.29522	4.44208	0.952951	0.904548
2247	sp|P09038-2|FGF2_HUMAN	Isoform 3 of Fibroblast growth factor 2 OS=Homo sapiens	FGF2		sp|P09038-2|FGF2_HUMAN;sp|P09038-3|FGF2_HUMAN;sp|P09038-1|FGF2_HUMAN;sp|P09038|FGF2_HUMAN	3	17.4	17.254	0.00045106	3.7884	3583100	0	0	0	0	0	0	0	0	0	0	0	19.2408	19.9614	20.2905	23.5836	20.2661	0	0	0	20.011	20.3182	20.7197	19.9447	19.656	-20.6685	0	-20.1299	20.6685	0.53856	20.1299	8.47528	0	13.318	6.06808	0.295398	9.6967	0	0.961244
2252	sp|P21781|FGF7_HUMAN	Fibroblast growth factor 7 OS=Homo sapiens	FGF7		sp|P21781|FGF7_HUMAN	5	28.4	22.509	0	8.16	10469000	0	0	0	0	0	0	0	0	0	0	0	24.0695	22.5605	22.4372	23.381	22.67	0	0	0	20.1776	21.9771	21.661	23.5057	21.0658	-23.0236	0	-21.6774	23.0236	1.34619	21.6774	11.9351	0	9.72217	8.65978	1.18431	7.00138	0	0.945412
2275	sp|Q13643|FHL3_HUMAN	Four and a half LIM domains protein 3 OS=Homo sapiens	FHL3		sp|Q13643|FHL3_HUMAN	11	45.4	31.192	0	16.934	24816000	0	0	0	22.8533	23.2037	23.7561	22.6545	20.9383	0	0	0	24.4204	24.3377	24.3333	24.3653	23.9622	0	0	0	24.3189	24.0467	23.7354	24.3255	24.6348	-1.60258	22.6812	-1.53109	24.2838	0.0714893	24.2123	1.98397	7.50482	1.81813	12.2539	0.162033	10.6474	0.0100683	0
9525	sp|Q6PIW4-2|FIGL1_HUMAN	Isoform 2 of Fidgetin-like protein 1 OS=Homo sapiens	FIGNL1		sp|Q6PIW4-2|FIGL1_HUMAN;sp|Q9UN37|VPS4A_HUMAN;sp|O75351|VPS4B_HUMAN;sp|Q6PIW4|FIGL1_HUMAN	2	4.1	61.686	0.0012842	2.8886	719170	0	0	0	0	0	0	0	0	0	0	0	0	0	0	0	0	0	0	0	20.8176	23.3959	22.3187	20.1243	22.9206	0	0	-21.9154	0	-21.9154	21.9154	0	0	9.32747	0	9.32747	6.70581	0.935348	0.868194
51303	sp|Q9NYL4-2|FKB11_HUMAN	Isoform 2 of Peptidyl-prolyl cis-trans isomerase FKBP11 OS=Homo sapiens	FKBP11		sp|Q9NYL4-2|FKB11_HUMAN;sp|Q9NYL4|FKB11_HUMAN	3	24.7	15.769	0	12.855	5751200	0	0	0	0	0	0	0	0	0	0	0	20.3743	18.4897	22.1505	21.195	19.4653	0	0	0	20.0792	24.82	20.2276	19.0425	20.1541	-20.335	0	-20.8647	20.335	-0.529704	20.8647	8.97823	0	7.49297	6.44438	0.173914	5.33411	0	0.82
2286	sp|P26885|FKBP2_HUMAN	Peptidyl-prolyl cis-trans isomerase FKBP2 OS=Homo sapiens	FKBP2		sp|P26885|FKBP2_HUMAN	4	19.7	15.649	0	17.585	23825000	0	0	0	18.4487	21.3313	21.0107	18.6453	22.134	0	0	0	24.7313	23.6297	23.8705	25.3303	24.281	0	0	0	23.6841	21.7989	20.6038	19.8198	21.4596	-4.05454	20.314	-1.15925	24.3685	2.89529	21.4732	2.99812	6.0516	0.560568	8.83978	2.41935	6.54091	0.000603175	0
2287	sp|Q00688|FKBP3_HUMAN	Peptidyl-prolyl cis-trans isomerase FKBP3 OS=Homo sapiens	FKBP3		sp|Q00688|FKBP3_HUMAN	13	53.1	25.177	0	34.821	112130000	0	0	0	23.8217	25.1115	25.3771	23.6831	22.1341	0	0	0	23.8182	25.2295	24.9038	25.091	24.6327	0	0	0	25.8387	26.1328	25.6481	26.421	26.2035	-0.70953	24.0255	-2.02333	24.735	-1.3138	26.0488	0.531272	7.12888	2.02356	9.39387	2.76092	11.0999	0.281493	0
10211	sp|O75955|FLOT1_HUMAN	Flotillin-1 OS=Homo sapiens	FLOT1		sp|O75955|FLOT1_HUMAN;sp|O75955-2|FLOT1_HUMAN	3	9.4	47.355	0	5.0201	1281600	0	0	0	0	0	0	0	0	0	0	0	0	0	0	0	0	0	0	0	19.9429	24.4748	21.266	21.0605	20.3649	0	0	-21.4218	0	-21.4218	21.4218	0	0	8.39299	0	8.39299	6.00654	0.988904	0.98
2319	sp|Q14254|FLOT2_HUMAN	Flotillin-2 OS=Homo sapiens	FLOT2		sp|Q14254|FLOT2_HUMAN	2	5.1	47.064	0.0016604	2.2318	288160	0	0	0	0	0	0	0	0	0	0	0	0	0	0	0	0	0	0	0	21.1204	22.3707	20.9242	19.1691	20.4998	0	0	-20.8168	0	-20.8168	20.8168	0	0	9.80185	0	9.80185	7.06106	0.946072	0.889725
2331	sp|Q06828|FMOD_HUMAN	Fibromodulin OS=Homo sapiens	FMOD		sp|Q06828|FMOD_HUMAN	5	16.2	43.178	0	22.128	9958800	0	0	0	20.3161	21.7941	21.476	23.7399	22.8352	0	0	0	22.2181	23.1618	19.0527	20.1566	21.5325	0	0	0	19.8073	21.709	21.9176	25.5497	20.197	0.807946	22.0323	0.196138	21.2243	-0.611808	21.8361	0.383311	6.87982	0.0598403	6.21227	0.195197	5.44258	0.37155	0
2339	sp|P49354-2|FNTA_HUMAN	Isoform 2 of Protein farnesyltransferase/geranylgeranyltransferase type-1 subunit alpha OS=Homo sapiens	FNTA		sp|P49354-2|FNTA_HUMAN;sp|P49354|FNTA_HUMAN	3	9.6	36.492	0.00045228	3.807	1559800	0	0	0	20.2647	20.5527	19.8104	20.1293	18.1643	0	0	0	21.4204	21.4383	21.778	21.4651	21.5142	0	0	0	0	0	0	0	0	-1.73889	19.7843	19.7843	21.5232	21.5232	0	2.44542	7.45127	10.3227	12.5154	17.0765	0	0.00390374	0
54914	sp|Q5VW36|FOCAD_HUMAN	Focadhesin OS=Homo sapiens	FOCAD		sp|Q5VW36|FOCAD_HUMAN	3	2.9	200.07	0.00046685	4.4559	967480	0	0	0	0	0	0	0	0	0	0	0	21.7844	21.5659	25.2941	20.2857	24.2004	0	0	0	19.7304	21.122	20.7096	19.9969	21.5994	-22.6261	0	-20.6316	22.6261	1.99445	20.6316	8.10006	0	11.1553	5.78754	1.11435	8.0752	0	0.871584
10272	sp|O95633-2|FSTL3_HUMAN	Isoform 2 of Follistatin-related protein 3 OS=Homo sapiens	FSTL3		sp|O95633-2|FSTL3_HUMAN;sp|O95633|FSTL3_HUMAN	13	45.1	24.96	0	230.76	284250000	0	0	0	22.3137	22.2791	23.4544	23.2873	22.5722	0	0	0	26.2254	27.2142	26.796	27.4195	26.5036	0	0	0	26.8954	27.5673	28.2479	28.2581	27.3164	-4.05038	22.7814	-4.87567	26.8317	-0.825298	27.657	5.73291	9.20819	6.04193	9.93858	1.35857	9.52425	2.33463e-05	0
2495	sp|P02794|FRIH_HUMAN	Ferritin heavy chain OS=Homo sapiens	FTH1		sp|P02794|FRIH_HUMAN	3	16.9	21.225	0.00046555	4.397	5954500	0	0	0	18.5877	21.9066	18.1464	19.0078	21.0875	0	0	0	24.4784	20.6641	19.2347	22.0459	22.8575	0	0	0	21.759	22.0496	21.0742	23.013	21.3275	-2.10892	19.7472	-2.09748	21.8561	0.0114475	21.8447	0.967701	6.00029	1.48859	5.75285	0.00401811	8.29207	0.0787981	0
2512	sp|P02792|FRIL_HUMAN	Ferritin light chain OS=Homo sapiens	FTL		sp|P02792|FRIL_HUMAN	4	32.6	20.019	0	7.7468	18487000	0	0	0	20.0694	20.6456	19.2981	17.4842	20.1355	0	0	0	22.9587	20.612	18.511	19.3869	21.2004	0	0	0	23.0261	24.3584	25.0085	25.0863	24.1922	-1.00726	19.5266	-4.80775	20.5338	-3.80049	24.3343	0.497817	6.71288	4.03821	6.00701	2.67836	8.32519	0.283844	0
79068	sp|Q9C0B1|FTO_HUMAN	Alpha-ketoglutarate-dependent dioxygenase FTO OS=Homo sapiens	FTO		sp|Q9C0B1|FTO_HUMAN;sp|Q9C0B1-4|FTO_HUMAN;sp|Q9C0B1-2|FTO_HUMAN	2	4.6	58.281	0.0012701	2.6221	434520	0	0	0	17.6691	18.7583	19.3495	18.7839	18.5766	0	0	0	0	0	0	0	0	0	0	0	20.1573	22.2164	21.3116	20.8658	19.7891	18.6275	18.6275	-2.24055	0	-20.868	20.868	11.6331	8.4334	2.64517	0	10.4507	7.54714	0	0
2521	sp|P35637-2|FUS_HUMAN	Isoform Short of RNA-binding protein FUS OS=Homo sapiens	FUS		sp|P35637-2|FUS_HUMAN;sp|P35637|FUS_HUMAN	7	14.7	53.354	0	41.033	42516000	0	0	0	21.863	24.8418	23.3762	19.0284	23.9289	0	0	0	24.5261	24.8975	24.1115	25.2376	24.7082	0	0	0	24.0625	26.1766	25.4531	24.6296	24.8973	-2.08851	22.6077	-2.43614	24.6962	-0.347628	25.0438	1.10701	5.52657	1.26785	10.1368	0.379067	8.4706	0.0559249	0
170384	sp|Q495W5-2|FUT11_HUMAN	Isoform 2 of Alpha-(1,3)-fucosyltransferase 11 OS=Homo sapiens	FUT11		sp|Q495W5-2|FUT11_HUMAN;sp|Q495W5|FUT11_HUMAN	3	11.6	53.509	0	6.3347	906290	0	0	0	0	0	0	0	0	0	0	0	22.2698	19.17	23.2033	21.4212	21.6579	0	0	0	0	0	0	0	0	-21.5444	0	0	21.5444	21.5444	0	9.02747	0	0	6.48123	9.02747	0	0	0.876145
8087	sp|P51114-2|FXR1_HUMAN	Isoform 2 of Fragile X mental retardation syndrome-related protein 1 OS=Homo sapiens	FXR1		sp|P51114-2|FXR1_HUMAN;sp|P51114|FXR1_HUMAN;sp|P51114-3|FXR1_HUMAN	4	9.8	60.791	0.0012848	2.8917	5125800	0	0	0	0	0	0	0	0	0	0	0	24.6187	24.4598	24.3702	21.7858	24.8855	0	0	0	21.6576	24.2612	22.5235	19.5568	21.0221	-24.024	0	-21.8042	24.024	2.21977	21.8042	9.97812	0	8.52836	7.1931	1.29593	6.10778	0	0.91903
10146	sp|Q13283|G3BP1_HUMAN	Ras GTPase-activating protein-binding protein 1 OS=Homo sapiens	G3BP1		sp|Q13283|G3BP1_HUMAN	14	44.4	52.164	0	36.185	29534000	0	0	0	23.0661	24.5678	24.7586	21.1756	23.6777	0	0	0	22.2046	23.3167	24.062	23.833	23.6853	0	0	0	24.4216	26.3568	25.5768	25.0321	24.302	0.0288418	23.4492	-1.6887	23.4203	-1.71755	25.1379	0.0135921	6.79146	1.26511	8.5522	2.04191	8.34107	0.98715	0
9908	sp|Q9UN86-2|G3BP2_HUMAN	Isoform B of Ras GTPase-activating protein-binding protein 2 OS=Homo sapiens	G3BP2		sp|Q9UN86-2|G3BP2_HUMAN;sp|Q9UN86|G3BP2_HUMAN	4	17.6	50.817	0	15.737	9161600	0	0	0	19.5858	23.51	22.5101	18.688	21.7156	0	0	0	22.2211	22.5757	22.8745	23.1815	22.1971	0	0	0	22.6139	25.1712	24.3304	24.3004	23.6388	-1.40806	21.2019	-2.80904	22.61	-1.40098	24.011	0.783284	5.67285	1.64737	9.87965	1.77225	7.93348	0.139551	0
2548	sp|P10253|LYAG_HUMAN	Lysosomal alpha-glucosidase OS=Homo sapiens	GAA		sp|P10253|LYAG_HUMAN	5	6.2	105.32	0	7.6876	728130	0	0	0	19.2951	20.263	20.645	21.6745	18.9278	0	0	0	22.0334	21.2405	22.0186	21.2452	20.7048	0	0	0	19.6234	19.934	20.1115	21.9226	20.0201	-1.28741	20.1611	-0.161244	21.4485	1.12617	20.3223	1.3167	7.11309	0.0932027	8.96766	1.32265	7.60722	0.0439746	0
2589	sp|Q10472|GALT1_HUMAN	Polypeptide N-acetylgalactosaminyltransferase 1 OS=Homo sapiens	GALNT1		sp|Q10472|GALT1_HUMAN	5	9.1	64.218	0.00046816	4.4886	2253600	0	0	0	0	0	0	0	0	0	0	0	23.637	20.9522	23.5989	20.9093	21.7232	0	0	0	22.9097	20.8667	23.6558	22.2018	21.2081	-22.1641	0	-22.1684	22.1641	-0.00428162	22.1684	9.43727	0	10.0046	6.78803	0.00179817	7.21294	0	0.898881
2730	sp|P48507|GSH0_HUMAN	Glutamate--cysteine ligase regulatory subunit OS=Homo sapiens	GCLM		sp|P48507|GSH0_HUMAN;sp|P48507-2|GSH0_HUMAN	5	25.9	30.727	0	46.136	16315000	0	0	0	22.2036	21.825	21.3943	21.6659	18.9245	0	0	0	21.1218	23.7215	24.2648	24.147	24.4488	0	0	0	22.6857	23.6835	21.934	22.5314	21.0053	-2.33813	21.2026	-1.16532	23.5408	1.1728	22.368	1.60275	6.78832	0.822895	6.92088	0.794263	7.65227	0.0169106	0
10985	sp|Q92616|GCN1_HUMAN	eIF-2-alpha kinase activator GCN1 OS=Homo sapiens	GCN1		sp|Q92616|GCN1_HUMAN	16	9.9	292.75	0	62.768	610320	0	0	0	0	0	0	0	0	0	0	0	21.7208	18.5021	19.047	19.3648	20.6824	0	0	0	21.6427	24.5041	22.4574	20.2939	22.9415	-19.8634	0	-22.3679	19.8634	-2.50453	22.3679	9.19757	0	9.01201	6.60856	1.5995	6.46966	0	0.850911
2650	sp|Q02742|GCNT1_HUMAN	Beta-1,3-galactosyl-O-glycosyl-glycoprotein beta-1,6-N-acetylglucosaminyltransferase OS=Homo sapiens	GCNT1		sp|Q02742|GCNT1_HUMAN	2	5.1	49.798	0.0012815	2.8345	310020	0	0	0	0	0	0	0	0	0	0	0	18.995	18.2875	20.195	19.0407	19.3334	0	0	0	19.841	20.6842	20.8673	20.9594	20.5348	-19.1703	0	-20.5773	19.1703	-1.40702	20.5773	11.3009	0	13.0829	8.18437	2.30397	9.5204	0	0.901301
9518	sp|Q99988|GDF15_HUMAN	Growth/differentiation factor 15 OS=Homo sapiens	GDF15		sp|Q99988|GDF15_HUMAN	8	38	34.14	0	57.019	40718000	0	0	0	0	0	0	0	0	0	0	0	22.2973	22.6834	23.7804	20.9084	22.3859	0	0	0	26.8577	26.2469	26.6705	26.527	26.935	-22.4111	0	-26.6474	22.4111	-4.23634	26.6474	10.4623	0	15.6385	7.5559	4.69942	11.4369	0	0.838481
392255	sp|Q6KF10|GDF6_HUMAN	Growth/differentiation factor 6 OS=Homo sapiens	GDF6		sp|Q6KF10|GDF6_HUMAN	9	24	50.661	0	22.002	6203500	0	0	0	18.8163	20.3705	23.1363	22.8	23.0652	0	0	0	20.4145	19.5751	24.4715	18.8106	22.177	0	0	0	24.9202	20.1037	21.5804	21.759	24.3183	0.547926	21.6377	-0.898644	21.0897	-1.44657	22.5363	0.159427	5.80939	0.306019	5.3571	0.497978	5.82473	0.828117	0
2674	sp|P56159-2|GFRA1_HUMAN	Isoform 2 of GDNF family receptor alpha-1 OS=Homo sapiens	GFRA1		sp|P56159-2|GFRA1_HUMAN;sp|P56159|GFRA1_HUMAN	9	19.1	50.838	0	21.754	7380300	0	0	0	23.2894	23.7776	23.7384	24.984	24.8343	0	0	0	22.4007	21.0879	22.0918	20.2217	22.6286	0	0	0	0	0	0	0	0	2.43861	24.1247	24.1247	21.6861	21.6861	0	2.61378	8.58853	11.84	7.51905	10.4132	0	0.002	0
8836	sp|Q92820|GGH_HUMAN	Gamma-glutamyl hydrolase OS=Homo sapiens	GGH		sp|Q92820|GGH_HUMAN	7	28	35.964	0	22.393	22888000	0	0	0	20.8169	20.8343	21.0192	23.2036	22.5425	0	0	0	22.0054	20.3229	20.7909	20.6226	19.5633	0	0	0	25.3794	25.2135	25.5742	24.7446	25.2528	1.02228	21.6833	-3.5496	20.661	-4.57188	25.2329	0.832641	7.26033	3.89156	7.72672	5.35049	11.0066	0.137841	0
2717	sp|P06280|AGAL_HUMAN	Alpha-galactosidase A OS=Homo sapiens	GLA		sp|P06280|AGAL_HUMAN	2	6.5	48.766	0	16.261	4724400	0	0	0	0	0	0	0	0	0	0	0	19.9264	17.8562	22.0026	19.8768	19.6748	0	0	0	24.1815	24.571	24.3933	24.9581	24.273	-19.8674	0	-24.4754	19.8674	-4.60799	24.4754	8.80663	0	14.9634	6.31596	3.88768	10.9306	0	0.964012
2720	sp|P16278-2|BGAL_HUMAN	Isoform 2 of Beta-galactosidase OS=Homo sapiens	GLB1		sp|P16278-2|BGAL_HUMAN;sp|P16278-3|BGAL_HUMAN;sp|P16278|BGAL_HUMAN	3	9	60.535	0.00045872	4.1304	1989600	0	0	0	17.9175	17.7428	18.9946	18.4162	19.3607	0	0	0	19.2225	18.1419	19.9175	18.885	20.8711	0	0	0	22.6491	23.134	22.3498	23.6397	21.1868	-0.92124	18.4863	-4.10555	19.4076	-3.18431	22.5919	0.863191	8.08945	4.34067	7.15512	3.04173	7.84679	0.134637	0
2734	sp|Q92896|GSLG1_HUMAN	Golgi apparatus protein 1 OS=Homo sapiens	GLG1		sp|Q92896|GSLG1_HUMAN;sp|Q92896-3|GSLG1_HUMAN;sp|Q92896-2|GSLG1_HUMAN	21	21.5	134.55	0	65.565	8586500	0	0	0	20.5902	23.0021	22.8865	23.1372	23.3361	0	0	0	21.9674	22.0463	20.3882	23.64	23.5993	0	0	0	25.0625	25.3827	25.0171	24.4919	23.5225	0.26217	22.5904	-2.10492	22.3282	-2.36709	24.6953	0.126128	7.32772	2.09156	6.83443	2.05811	8.69825	0.871003	0
2752	sp|P15104|GLNA_HUMAN	Glutamine synthetase OS=Homo sapiens	GLUL		sp|P15104|GLNA_HUMAN	4	12.3	42.064	0	6.0116	2750400	0	0	0	21.8149	22.8583	22.5209	21.6192	22.1027	0	0	0	0	0	0	0	0	0	0	0	21.523	21.791	21.6731	21.8087	18.9628	22.1832	22.1832	1.03148	0	-21.1517	21.1517	12.8728	9.3629	0.917161	0	9.64159	6.94103	0	0
2760	sp|P17900|SAP3_HUMAN	Ganglioside GM2 activator OS=Homo sapiens	GM2A		sp|P17900|SAP3_HUMAN	6	31.1	20.838	0	26.261	25501000	0	0	0	21.2213	22.1466	22.2975	21.7516	19.5896	0	0	0	20.229	21.9941	22.1937	21.9594	21.4728	0	0	0	24.9836	24.5509	25.3814	24.4271	24.7966	-0.16848	21.4013	-3.42658	21.5698	-3.2581	24.8279	0.103608	7.27052	3.77836	8.12215	4.46757	10.4292	0.895468	0
29926	sp|Q96IJ6|GMPPA_HUMAN	Mannose-1-phosphate guanyltransferase alpha OS=Homo sapiens	GMPPA		sp|Q96IJ6|GMPPA_HUMAN;sp|Q96IJ6-2|GMPPA_HUMAN	6	20	46.291	0	21.603	3768500	0	0	0	20.0791	23.1237	22.6737	18.156	21.7605	0	0	0	21.7724	19.5357	21.0681	20.113	20.5418	0	0	0	20.7664	23.9654	22.9558	21.1412	22.8084	0.552372	21.1586	-1.16888	20.6062	-1.72125	22.3275	0.22713	5.63135	0.500716	7.79549	1.37813	6.86239	0.716443	0
29925	sp|Q9Y5P6|GMPPB_HUMAN	Mannose-1-phosphate guanyltransferase beta OS=Homo sapiens	GMPPB		sp|Q9Y5P6|GMPPB_HUMAN;sp|Q9Y5P6-2|GMPPB_HUMAN	6	23.9	39.834	0	11.496	6818600	0	0	0	22.1856	23.8532	23.5882	20.8571	23.1702	0	0	0	21.141	21.4951	23.1585	23.1411	22.1425	0	0	0	20.6638	23.3349	23.2189	20.8927	20.3525	0.515258	22.7309	1.0383	22.2156	0.523042	21.6926	0.323939	7.1373	0.588933	7.80434	0.285972	6.5615	0.475785	0
51292	sp|Q9P2T1-3|GMPR2_HUMAN	Isoform 3 of GMP reductase 2 OS=Homo sapiens	GMPR2		sp|Q9P2T1-3|GMPR2_HUMAN;sp|Q9P2T1|GMPR2_HUMAN;sp|Q9P2T1-2|GMPR2_HUMAN	3	13.8	34.596	0	6.6425	3703700	0	0	0	21.1719	20.4099	20.681	19.1922	18.4234	0	0	0	22.9904	22.6878	23.2941	23.0937	23.07	0	0	0	21.0664	21.1419	21.0415	21.4923	21.9506	-3.05154	19.9757	-1.36285	23.0272	1.68869	21.3385	3.44579	7.00192	1.46222	11.6343	4.54275	9.96713	0.000309764	0
8833	sp|P49915|GUAA_HUMAN	GMP synthase [glutamine-hydrolyzing] OS=Homo sapiens	GMPS		sp|P49915|GUAA_HUMAN;sp|P49915-2|GUAA_HUMAN	17	31	76.715	0	26.983	5333700	0	0	0	19.1803	22.6204	23.5024	21.0858	22.98	0	0	0	0	0	0	0	0	0	0	0	23.8622	24.4842	24.2062	22.9156	23.123	21.8738	21.8738	-1.84445	0	-23.7182	23.7182	8.52937	6.10854	1.22416	0	12.0946	8.77936	0	0
2767	sp|P29992|GNA11_HUMAN	Guanine nucleotide-binding protein subunit alpha-11 OS=Homo sapiens	GNA11		sp|P29992|GNA11_HUMAN	6	24.5	42.123	0	17.734	3823700	0	0	0	0	0	0	0	0	0	0	0	22.9906	21.5196	22.0042	23.0097	22.4509	0	0	0	22.0892	23.848	22.178	21.124	23.053	-22.395	0	-22.4585	22.395	-0.0634682	22.4585	12.0832	0	10.4454	8.77081	0.0409015	7.54324	0	0.937471
2773	sp|P08754|GNAI3_HUMAN	Guanine nucleotide-binding protein G(k) subunit alpha OS=Homo sapiens	GNAI3		sp|P08754|GNAI3_HUMAN	3	26	40.532	0	8.2338	2955000	0	0	0	0	0	0	0	0	0	0	0	18.8081	19.08	19.3534	21.7089	20.4739	0	0	0	21.4316	23.9001	22.6975	20.0141	22.6643	-19.8849	0	-22.1415	19.8849	-2.25664	22.1415	9.50943	0	9.16857	6.84206	1.53593	6.58685	0	0.961704
2778	sp|P63092-3|GNAS2_HUMAN	Isoform 3 of Guanine nucleotide-binding protein G(s) subunit alpha isoforms short OS=Homo sapiens	GNAS		sp|P63092-3|GNAS2_HUMAN;sp|P63092-2|GNAS2_HUMAN;sp|P63092|GNAS2_HUMAN;sp|P63092-4|GNAS2_HUMAN;sp|Q5JWF2-2|GNAS1_HUMAN;sp|Q5JWF2|GNAS1_HUMAN	8	27.4	44.179	0	11.511	8388500	0	0	0	18.7359	20.4898	19.8584	18.348	20.2381	0	0	0	23.4721	23.4528	23.7297	24.0562	23.4643	0	0	0	20.991	24.7045	22.5376	23.1765	24.4713	-4.10097	19.5341	-3.6421	23.635	0.458862	23.1762	4.86021	7.42092	2.73332	11.2467	0.280949	6.63398	2.27704e-05	0
55970	sp|Q9UBI6|GBG12_HUMAN	Guanine nucleotide-binding protein G(I)/G(S)/G(O) subunit gamma-12 OS=Homo sapiens	GNG12		sp|Q9UBI6|GBG12_HUMAN	6	70.8	8.0061	0	8.1325	14421000	0	0	0	19.7961	19.1332	18.9586	18.1475	19.1402	0	0	0	23.7011	22.9763	18.6745	23.6005	23.2768	0	0	0	0	0	0	0	0	-3.41074	19.0351	19.0351	22.4459	22.4459	0	2.06357	8.57141	11.8172	5.67931	7.95523	0	0.00512596	0
64841	sp|Q96EK6|GNA1_HUMAN	Glucosamine 6-phosphate N-acetyltransferase OS=Homo sapiens	GNPNAT1		sp|Q96EK6|GNA1_HUMAN	5	37.5	20.749	0	8.2455	17157000	0	0	0	21.3351	23.1473	23.16	20.7586	22.3363	0	0	0	22.7368	20.6286	23.176	22.1367	21.7567	0	0	0	24.2587	24.6722	24.7074	23.7889	24.2431	0.0604797	22.1474	-2.18661	22.087	-2.24709	24.3341	0.0322888	7.39968	2.57209	7.63853	2.85932	10.3861	0.966771	0
2802	sp|Q08378-4|GOGA3_HUMAN	Isoform 3 of Golgin subfamily A member 3 OS=Homo sapiens	GOLGA3		sp|Q08378-4|GOGA3_HUMAN;sp|Q08378-2|GOGA3_HUMAN;sp|Q08378|GOGA3_HUMAN	4	4.3	126.13	0.001275	2.7179	25917	0	0	0	16.8862	19.5115	19.2197	18.2973	17.2672	0	0	0	0	0	0	0	0	0	0	0	0	0	0	0	0	18.2364	18.2364	18.2364	0	0	0	9.33609	6.71227	9.33609	0	0	0	0	0
27333	sp|O00461|GOLI4_HUMAN	Golgi integral membrane protein 4 OS=Homo sapiens	GOLIM4		sp|O00461|GOLI4_HUMAN	6	11.8	81.879	0	13.679	2072700	0	0	0	0	0	0	0	0	0	0	0	21.7706	19.1718	19.3465	20.8421	21.588	0	0	0	18.9644	24.0151	24.0573	22.6177	23.187	-20.5438	0	-22.5683	20.5438	-2.0245	22.5683	9.55255	0	8.01417	6.87435	1.00057	5.72335	0	0.99554
64083	sp|Q9H4A6|GOLP3_HUMAN	Golgi phosphoprotein 3 OS=Homo sapiens	GOLPH3		sp|Q9H4A6|GOLP3_HUMAN	2	9.7	33.81	0	5.188	840970	0	0	0	20.0237	19.54	20.0324	19.9126	19.8512	0	0	0	0	0	0	0	0	0	0	0	20.4179	21.8303	19.0082	21.7447	19.9849	19.872	19.872	-0.725196	0	-20.5972	20.5972	15.7135	11.4932	0.65832	0	9.62938	6.93189	0	0
57120	sp|Q9HD26-3|GOPC_HUMAN	Isoform 3 of Golgi-associated PDZ and coiled-coil motif-containing protein OS=Homo sapiens	GOPC		sp|Q9HD26-3|GOPC_HUMAN;sp|Q9HD26-2|GOPC_HUMAN;sp|Q9HD26|GOPC_HUMAN	2	6	35.13	0.0064103	1.5539	773610	0	0	0	0	0	0	0	0	0	0	0	19.478	21.9279	21.3236	21.3248	19.8708	0	0	0	20.9084	19.7226	19.4136	19.5775	20.5654	-20.785	0	-20.0375	20.785	0.747502	20.0375	10.117	0	11.6129	7.29715	0.667115	8.41829	0	0.82539
26003	sp|Q9H8Y8|GORS2_HUMAN	Golgi reassembly-stacking protein 2 OS=Homo sapiens	GORASP2		sp|Q9H8Y8|GORS2_HUMAN;sp|Q9H8Y8-3|GORS2_HUMAN;sp|Q9H8Y8-2|GORS2_HUMAN	4	12.6	47.145	0	10.671	2472200	0	0	0	0	0	0	0	0	0	0	0	18.1727	21.8082	22.9834	22.9461	20.9907	0	0	0	20.1953	23.0022	19.5751	20.0802	20.8317	-21.3802	0	-20.7369	21.3802	0.643314	20.7369	8.0387	0	9.26634	5.74168	0.248706	6.66005	0	0.82743
2873	sp|Q13098-5|CSN1_HUMAN	Isoform 4 of COP9 signalosome complex subunit 1 OS=Homo sapiens	GPS1		sp|Q13098-5|CSN1_HUMAN;sp|Q13098|CSN1_HUMAN;sp|Q13098-7|CSN1_HUMAN;sp|Q13098-6|CSN1_HUMAN	10	26.7	55.092	0	21.185	18177000	0	0	0	19.8608	23.1072	23.4515	21.048	22.4041	0	0	0	22.121	22.2641	23.5791	23.0128	22.6201	0	0	0	24.0396	24.8407	24.7922	24.4058	24.6554	-0.745124	21.9743	-2.57242	22.7194	-1.8273	24.5467	0.479969	6.52775	2.25001	9.02537	3.50524	10.7475	0.306858	0
493869	sp|Q8TED1|GPX8_HUMAN	Probable glutathione peroxidase 8 OS=Homo sapiens	GPX8		sp|Q8TED1|GPX8_HUMAN	4	15.8	23.881	0.00086957	3.1915	4322900	0	0	0	0	0	0	0	0	0	0	0	20.466	20.4576	21.0557	20.9393	20.9418	0	0	0	19.7268	24.7548	22.5041	19.5897	21.8298	-20.7721	0	-21.681	20.7721	-0.908955	21.681	14.6224	0	7.81414	10.6749	0.426717	5.57391	0	0.853441
26585	sp|O60565|GREM1_HUMAN	Gremlin-1 OS=Homo sapiens	GREM1		sp|O60565|GREM1_HUMAN;sp|O60565-2|GREM1_HUMAN	13	67.4	20.697	0	204.98	507440000	0	0	0	26.4673	26.9425	27.5019	26.0548	25.8116	0	0	0	26.0851	20.8317	23.1257	27.6876	27.83	0	0	0	28.6205	27.1822	26.8819	27.6243	28.1085	1.44358	26.5556	-1.12788	25.112	-2.57147	27.6835	0.478846	9.06408	1.48863	5.04597	0.984966	9.10495	0.283915	0
64388	sp|Q9H772|GREM2_HUMAN	Gremlin-2 OS=Homo sapiens	GREM2		sp|Q9H772|GREM2_HUMAN	3	27.4	19.32	0	6.8494	2695200	0	0	0	19.5117	19.2777	19.2595	17.9071	23.9433	0	0	0	23.156	18.4196	19.8593	20.3254	19.2111	0	0	0	0	0	0	0	0	-0.214436	19.9799	19.9799	20.1943	20.1943	0	0.0585331	5.17835	7.28421	5.83119	8.15846	0	0.932769	0
2896	sp|P28799|GRN_HUMAN	Granulins OS=Homo sapiens	GRN		sp|P28799|GRN_HUMAN;sp|P28799-2|GRN_HUMAN;sp|P28799-3|GRN_HUMAN	14	25.5	63.544	0	50.647	34708000	0	0	0	22.1003	22.2308	23.4346	24.3906	23.6025	0	0	0	24.0953	21.8584	22.703	22.6991	23.259	0	0	0	25.1611	24.8018	25.5961	25.9123	24.9664	0.22882	23.1518	-2.13579	22.923	-2.36461	25.2876	0.155863	7.78634	2.6683	8.18555	3.29463	9.96864	0.849047	0
80273	sp|Q9HAV7|GRPE1_HUMAN	GrpE protein homolog 1, mitochondrial OS=Homo sapiens	GRPEL1		sp|Q9HAV7|GRPE1_HUMAN	3	17.1	24.279	0.00046512	4.3854	2504900	0	0	0	20.8869	21.6667	22.0492	20.9587	19.239	0	0	0	20.9798	17.9679	20.7079	21.2623	19.8532	0	0	0	21.4835	22.9135	20.2887	19.1717	23.363	0.80589	20.9601	-0.483958	20.1542	-1.28985	21.4441	0.490007	7.25571	0.211966	6.60962	0.644017	6.05411	0.297909	0
2947	sp|P21266|GSTM3_HUMAN	Glutathione S-transferase Mu 3 OS=Homo sapiens	GSTM3		sp|P21266|GSTM3_HUMAN	9	43.1	26.559	0	49.499	10210000	0	0	0	0	0	0	0	0	0	0	0	22.9475	22.1119	24.8064	22.8751	21.4326	0	0	0	23.7245	24.4045	23.4781	23.6142	23.5025	-22.8347	0	-23.7448	22.8347	-0.910064	23.7448	9.80923	0	14.0987	7.06659	0.790972	10.2821	0	0.946748
2953	sp|P0CG30|GSTT2_HUMAN	Glutathione S-transferase theta-2B OS=Homo sapiens	GSTT2B		sp|P0CG30|GSTT2_HUMAN;sp|P0CG29|GST2_HUMAN	8	37.3	27.507	0	10.335	7300700	0	0	0	19.9412	19.697	19.5139	17.8848	19.4494	0	0	0	0	0	0	0	0	0	0	0	22.0141	24.3061	19.977	23.5831	21.6721	19.2973	19.2973	-3.01323	0	-22.3105	22.3105	10.7571	7.77679	2.14226	0	8.70815	6.24228	0	0
2987	sp|Q16774|KGUA_HUMAN	Guanylate kinase OS=Homo sapiens	GUK1		sp|Q16774|KGUA_HUMAN;sp|Q16774-2|KGUA_HUMAN;sp|Q16774-3|KGUA_HUMAN	5	39.6	21.725	0	12.53	7635200	0	0	0	0	0	0	0	0	0	0	0	22.7856	22.6264	23.1229	23.0768	22.5964	0	0	0	21.618	24.0194	23.0274	22.3557	23.0978	-22.8416	0	-22.8237	22.8416	0.0179398	22.8237	15.4755	0	10.995	11.3146	0.0147226	7.95507	0	0.879212
2992	sp|P46976-3|GLYG_HUMAN	Isoform GN-1S of Glycogenin-1 OS=Homo sapiens	GYG1		sp|P46976-3|GLYG_HUMAN;sp|P46976-2|GLYG_HUMAN;sp|P46976|GLYG_HUMAN	2	9.3	31.466	0.0012717	2.6559	694690	0	0	0	17.9488	22.2328	18.1794	18.5993	19.654	0	0	0	20.7782	18.5353	20.512	20.3779	18.9046	0	0	0	0	0	0	0	0	-0.498754	19.3229	19.3229	19.8216	19.8216	0	0.223409	5.79107	8.10478	7.24472	10.047	0	0.732301	0
2997	sp|P13807-2|GYS1_HUMAN	Isoform 2 of Glycogen [starch] synthase, muscle OS=Homo sapiens	GYS1		sp|P13807-2|GYS1_HUMAN;sp|P13807|GYS1_HUMAN	3	5.1	76.482	0.0016639	2.2676	538210	0	0	0	17.1786	19.2228	20.2848	18.6554	19.3469	0	0	0	20.7727	21.5378	19.1481	21.1857	20.8063	0	0	0	20.9655	21.7441	20.768	20.3102	21.1792	-1.75242	18.9377	-2.0557	20.6901	-0.303273	20.9934	1.54893	6.83962	2.18571	7.64361	0.267993	9.11481	0.0220304	0
3015	sp|Q71UI9|H2AV_HUMAN	Histone H2A.V OS=Homo sapiens	H2AFV		sp|Q71UI9|H2AV_HUMAN;sp|P0C0S5|H2AZ_HUMAN;sp|Q71UI9-4|H2AV_HUMAN;sp|Q71UI9-2|H2AV_HUMAN;sp|Q71UI9-3|H2AV_HUMAN	3	53.9	13.509	0	17.627	9312900	0	0	0	19.078	23.0606	22.0789	21.3182	22.6635	0	0	0	21.8683	19.5153	19.3074	19.0601	19.101	0	0	0	21.8823	23.1407	19.5006	21.5211	19.5989	1.86944	21.6399	0.51112	19.7704	-1.35832	21.1287	1.17471	6.35818	0.207353	6.85664	0.795453	6.31813	0.0492066	0
9563	sp|O95479|G6PE_HUMAN	GDH/6PGL endoplasmic bifunctional protein OS=Homo sapiens	H6PD		sp|O95479|G6PE_HUMAN	11	19.3	88.892	0	23.939	3444100	0	0	0	17.9813	20.7865	18.6267	22.0809	22.8071	0	0	0	21.1755	21.1269	19.9515	23.6505	22.4343	0	0	0	22.5139	24.2563	23.8085	23.3229	21.9137	-1.21122	20.4565	-2.70654	21.6677	-1.49533	23.1631	0.499087	5.46722	1.51255	6.64018	1.06847	7.841	0.27556	0
3033	sp|Q16836|HCDH_HUMAN	Hydroxyacyl-coenzyme A dehydrogenase, mitochondrial OS=Homo sapiens	HADH		sp|Q16836|HCDH_HUMAN;sp|Q16836-3|HCDH_HUMAN;sp|Q16836-2|HCDH_HUMAN	6	27.7	34.293	0	9.8366	12937000	0	0	0	21.8127	22.8534	22.826	17.5218	19.6382	0	0	0	22.6812	20.2488	20.6652	21.2796	20.6042	0	0	0	24.0163	24.9992	24.2719	23.6896	23.5648	-0.165406	20.9304	-3.17796	21.0958	-3.01255	24.1084	0.0524879	5.28942	1.75831	7.57266	3.50489	9.27701	0.941391	0
3030	sp|P40939|ECHA_HUMAN	Trifunctional enzyme subunit alpha, mitochondrial OS=Homo sapiens	HADHA		sp|P40939|ECHA_HUMAN	12	22.5	82.999	0	40.273	3496800	0	0	0	0	0	0	0	0	0	0	0	0	0	0	0	0	0	0	0	20.9058	25.3055	21.3518	19.6319	19.9319	0	0	-21.4254	0	-21.4254	21.4254	0	0	7.56002	0	7.56002	5.38415	0.966175	0.929662
3032	sp|P55084-2|ECHB_HUMAN	Isoform 2 of Trifunctional enzyme subunit beta, mitochondrial OS=Homo sapiens	HADHB		sp|P55084-2|ECHB_HUMAN;sp|P55084|ECHB_HUMAN	8	19.9	48.879	0	32.594	4538100	0	0	0	0	0	0	0	0	0	0	0	0	0	0	0	0	0	0	0	20.1942	25.4894	21.7141	19.8304	19.3939	0	0	-21.3244	0	-21.3244	21.3244	0	0	7.24635	0	7.24635	5.15011	0.955813	0.911938
1404	sp|P10915|HPLN1_HUMAN	Hyaluronan and proteoglycan link protein 1 OS=Homo sapiens	HAPLN1		sp|P10915|HPLN1_HUMAN	25	61.6	40.165	0	323.31	645710000	0	0	0	20.724	21.1905	19.7341	23.3794	19.3161	0	0	0	27.0348	28.1019	29.6886	29.0199	29.4328	0	0	0	28.3298	25.2312	29.1976	27.4431	30.0966	-7.78678	20.8688	-7.19084	28.6556	0.595943	28.0596	4.74362	6.23886	3.75346	8.04424	0.256377	6.59452	2.29446e-05	0
8520	sp|O14929|HAT1_HUMAN	Histone acetyltransferase type B catalytic subunit OS=Homo sapiens	HAT1		sp|O14929|HAT1_HUMAN;sp|O14929-2|HAT1_HUMAN	3	9.8	49.512	0.00047529	4.8199	1267200	0	0	0	18.4761	22.4848	21.7375	18.224	19.4572	0	0	0	0	0	0	0	0	0	0	0	19.6073	21.9677	21.312	20.9846	20.9304	20.0759	20.0759	-0.884464	0	-20.9604	20.9604	7.90245	5.63988	0.423347	0	10.8389	7.83805	0	0
3066	sp|Q92769-3|HDAC2_HUMAN	Isoform 2 of Histone deacetylase 2 OS=Homo sapiens	HDAC2		sp|Q92769-3|HDAC2_HUMAN;sp|Q92769|HDAC2_HUMAN	5	14.4	51.998	0	6.5104	4221900	0	0	0	17.8978	22.3638	22.1564	18.0104	21.0059	0	0	0	0	0	0	0	0	0	0	0	22.609	24.7043	23.9689	21.6807	19.6783	20.2868	20.2868	-2.24141	0	-22.5283	22.5283	7.50693	5.34452	0.892613	0	8.21698	5.87494	0	0
51020	sp|Q7Z4H3-2|HDDC2_HUMAN	Isoform 2 of HD domain-containing protein 2 OS=Homo sapiens	HDDC2		sp|Q7Z4H3-2|HDDC2_HUMAN;sp|Q7Z4H3|HDDC2_HUMAN;sp|Q7Z4H3-3|HDDC2_HUMAN	2	18.2	19.55	0	5.3742	821890	0	0	0	0	0	0	0	0	0	0	0	21.0639	20.6716	19.5711	19.8938	21.8629	0	0	0	0	0	0	0	0	-20.6127	0	0	20.6127	20.6127	0	10.5615	0	0	7.63023	10.5615	0	0	0.863343
374659	sp|Q8N4P3-2|MESH1_HUMAN	Isoform 2 of Guanosine-3,5-bis(diphosphate) 3-pyrophosphohydrolase MESH1 OS=Homo sapiens	HDDC3		sp|Q8N4P3-2|MESH1_HUMAN;sp|Q8N4P3|MESH1_HUMAN	2	21.4	15.733	0.00045809	4.1117	3365500	0	0	0	19.7367	18.9107	21.243	19.192	19.5112	0	0	0	19.1593	18.8389	19.384	19.439	19.7763	0	0	0	21.4937	20.3994	18.9689	21.8585	20.9945	0.3992	19.7187	-1.02431	19.3195	-1.42351	20.743	0.414103	7.54417	0.814292	9.98716	1.55757	7.10058	0.391389	0
3068	sp|P51858|HDGF_HUMAN	Hepatoma-derived growth factor OS=Homo sapiens	HDGF		sp|P51858|HDGF_HUMAN;sp|P51858-2|HDGF_HUMAN;sp|P51858-3|HDGF_HUMAN	15	70.4	26.788	0	136.91	70949000	0	0	0	24.6976	25.5736	24.8038	23.6056	24.3624	0	0	0	25.6086	25.1346	24.2397	25.9444	24.2499	0	0	0	24.8016	25.3981	25.0137	25.3332	24.7814	-0.426873	24.6086	-0.457026	25.0355	-0.0301533	25.0656	0.406314	8.7414	0.654168	8.56914	0.0281727	11.1426	0.391441	0
23593	sp|Q9Y5Z4|HEBP2_HUMAN	Heme-binding protein 2 OS=Homo sapiens	HEBP2		sp|Q9Y5Z4|HEBP2_HUMAN;sp|Q9Y5Z4-2|HEBP2_HUMAN	6	29.8	22.875	0	10.5	8406600	0	0	0	18.3099	21.2556	23.0225	21.6951	19.1746	0	0	0	22.675	18.1043	22.6312	24.1442	22.5769	0	0	0	21.9837	20.2839	22.1783	22.6904	23.2584	-1.33479	20.6915	-1.38741	22.0263	-0.052626	22.079	0.459728	5.73488	0.69883	5.44374	0.0157912	7.29574	0.298136	0
9146	sp|O14964-2|HGS_HUMAN	Isoform 2 of Hepatocyte growth factor-regulated tyrosine kinase substrate OS=Homo sapiens	HGS		sp|O14964-2|HGS_HUMAN;sp|O14964|HGS_HUMAN	3	5.2	76.375	0.00045935	4.1458	1417000	0	0	0	17.982	21.4183	22.6074	17.9701	18.5561	0	0	0	19.9723	19.9744	19.8802	20.1052	19.6111	0	0	0	20.2341	21.9127	21.4961	22.3248	23.0412	-0.201876	19.7068	-2.095	19.9086	-1.89313	21.8018	0.0755986	5.30813	1.06207	11.7144	2.39552	7.43838	0.916444	0
26275	sp|Q6NVY1|HIBCH_HUMAN	3-hydroxyisobutyryl-CoA hydrolase, mitochondrial OS=Homo sapiens	HIBCH		sp|Q6NVY1|HIBCH_HUMAN;sp|Q6NVY1-2|HIBCH_HUMAN	5	13.5	43.482	0	7.6202	2798100	0	0	0	21.406	21.8759	19.9985	19.1333	19.4009	0	0	0	21.6842	18.675	21.2026	20.1461	17.748	0	0	0	21.5184	23.557	23.4547	23.3831	22.1381	0.471756	20.3629	-2.44733	19.8912	-2.91909	22.8103	0.205591	6.86291	2.14063	6.00029	2.04729	7.87415	0.767778	0
3094	sp|P49773|HINT1_HUMAN	Histidine triad nucleotide-binding protein 1 OS=Homo sapiens	HINT1		sp|P49773|HINT1_HUMAN	9	87.3	13.802	0	53.816	40235000	0	0	0	24.6742	24.3687	22.6802	18.311	23.9729	0	0	0	24.0487	24.4946	24.0285	24.8354	24.2794	0	0	0	26.1424	21.4609	19.8046	20.1122	23.2702	-1.53593	22.8014	0.643336	24.3373	2.17927	22.1581	0.637901	5.18496	0.15011	10.6688	0.993095	5.12115	0.193927	0
3105	sp|P04439|1A03_HUMAN	HLA class I histocompatibility antigen, A-3 alpha chain OS=Homo sapiens	HLA-A		sp|P04439|1A03_HUMAN;sp|P30455|1A36_HUMAN;sp|P30443|1A01_HUMAN;sp|P13746|1A11_HUMAN;sp|P13746-2|1A11_HUMAN	2	39.5	40.84	0	5.1332	725420	0	0	0	0	0	0	0	0	0	0	0	20.1576	18.331	22.5555	18.8537	22.9075	0	0	0	0	0	0	0	0	-20.5611	0	0	20.5611	20.5611	0	7.7094	0	0	5.49568	7.7094	0	0	0.966795
3159	sp|P17096|HMGA1_HUMAN	High mobility group protein HMG-I/HMG-Y OS=Homo sapiens	HMGA1		sp|P17096|HMGA1_HUMAN;sp|P17096-3|HMGA1_HUMAN	3	23.4	11.676	0	32.751	75927000	0	0	0	24.2776	25.44	25.0465	18.9689	25.1966	0	0	0	26.6472	24.985	24.1621	25.978	23.764	0	0	0	21.5004	20.0262	19.6293	20.674	21.8764	-1.32134	23.7859	3.04466	25.1073	4.366	20.7413	0.454683	5.1927	1.33548	7.42885	3.65568	7.55521	0.30094	0
8091	sp|P52926-3|HMGA2_HUMAN	Isoform 3 of High mobility group protein HMGI-C OS=Homo sapiens	HMGA2		sp|P52926-3|HMGA2_HUMAN;sp|P52926-6|HMGA2_HUMAN;sp|P52926-4|HMGA2_HUMAN;sp|P52926-5|HMGA2_HUMAN;sp|P52926-2|HMGA2_HUMAN;sp|P52926|HMGA2_HUMAN	2	41.9	9.2733	0	13.48	9979900	0	0	0	18.1789	22.3457	22.1148	18.3349	21.3283	0	0	0	22.4294	21.1819	19.8553	22.5865	19.0491	0	0	0	0	0	0	0	0	-0.55993	20.4605	20.4605	21.0204	21.0204	0	0.194128	5.54036	7.76923	6.31198	8.8013	0	0.78238	0
3146	sp|P09429|HMGB1_HUMAN	High mobility group protein B1 OS=Homo sapiens	HMGB1		sp|P09429|HMGB1_HUMAN	17	48.8	24.893	0	224.2	684020000	0	0	0	26.4923	27.4402	27.5734	25.4277	25.7435	0	0	0	26.4673	24.744	24.4069	26.3666	25.0904	0	0	0	26.9448	27.7801	27.4996	27.04	26.841	1.12037	26.5354	-0.685704	25.415	-1.80608	27.2211	0.993514	8.14754	0.740612	8.09475	2.3596	10.508	0.0933302	0
3149	sp|O15347|HMGB3_HUMAN	High mobility group protein B3 OS=Homo sapiens	HMGB3		sp|O15347|HMGB3_HUMAN	5	34	22.98	0	5.0903	4044600	0	0	0	18.3963	23.7156	19.6336	18.762	20.7755	0	0	0	0	0	0	0	0	0	0	0	0	0	0	0	0	20.2566	20.2566	20.2566	0	0	0	7.58374	5.40186	7.58374	0	0	0	0	0
3150	sp|P05114|HMGN1_HUMAN	Non-histone chromosomal protein HMG-14 OS=Homo sapiens	HMGN1		sp|P05114|HMGN1_HUMAN	2	50	10.659	0.00046533	4.3936	9392300	0	0	0	18.9625	22.747	18.6564	18.185	21.7259	0	0	0	21.9472	23.8982	20.3579	22.4645	21.2535	0	0	0	0	0	0	0	0	-1.92886	20.0554	20.0554	21.9842	21.9842	0	0.940301	5.49552	7.70919	6.83669	9.50226	0	0.0866478	0
3151	sp|P05204|HMGN2_HUMAN	Non-histone chromosomal protein HMG-17 OS=Homo sapiens	HMGN2		sp|P05204|HMGN2_HUMAN	3	48.9	9.3926	0.00046838	4.4892	10457000	0	0	0	19.3582	22.766	20.3349	18.0601	18.1706	0	0	0	20.9566	21.2843	19.2687	21.6753	19.3356	0	0	0	0	0	0	0	0	-0.766126	19.738	19.738	20.5041	20.5041	0	0.331806	5.59592	7.84361	7.08575	9.83481	0	0.433347	0
3162	sp|P09601|HMOX1_HUMAN	Heme oxygenase 1 OS=Homo sapiens	HMOX1		sp|P09601|HMOX1_HUMAN	2	9.4	32.818	0.0095012	1.346	176580	0	0	0	20.1842	18.7886	19.8558	19.6335	18.0819	0	0	0	0	0	0	0	0	0	0	0	0	0	0	0	0	19.3088	19.3088	19.3088	0	0	0	10.5684	7.63539	10.5684	0	0	0	0	0
3163	sp|P30519|HMOX2_HUMAN	Heme oxygenase 2 OS=Homo sapiens	HMOX2		sp|P30519|HMOX2_HUMAN;sp|P30519-2|HMOX2_HUMAN	2	11.1	36.032	0	5.7794	678390	0	0	0	20.2531	21.096	20.3705	17.422	19.4682	0	0	0	0	0	0	0	0	0	0	0	19.2342	22.3899	20.2768	19.7334	21.604	19.722	19.722	-0.92567	0	-20.6476	20.6476	8.92692	6.40598	0.502681	0	9.32323	6.70264	0	0
51155	sp|Q9UK76|HN1_HUMAN	Hematological and neurological expressed 1 protein OS=Homo sapiens	HN1		sp|Q9UK76|HN1_HUMAN;sp|Q9UK76-2|HN1_HUMAN;sp|Q9UK76-3|HN1_HUMAN	2	26	16.014	0	11.493	5658200	0	0	0	0	0	0	0	0	0	0	0	19.0999	19.4622	21.5156	22.357	22.0662	0	0	0	22.1092	23.5763	22.4759	20.884	22.4049	-20.9002	0	-22.2901	20.9002	-1.38988	22.2901	8.87978	0	10.6661	6.3707	0.915279	7.70859	0	0.81501
10949	sp|Q13151|ROA0_HUMAN	Heterogeneous nuclear ribonucleoprotein A0 OS=Homo sapiens	HNRNPA0		sp|Q13151|ROA0_HUMAN	3	14.1	30.84	0.00046447	4.3621	11191000	0	0	0	20.555	21.9643	22.9343	17.6791	19.5674	0	0	0	22.3633	22.5758	21.0714	23.3445	22.2598	0	0	0	23.2348	25.2714	23.8844	22.9231	22.84	-1.78293	20.54	-3.09072	22.3229	-1.30779	23.6307	0.961922	5.54077	1.78174	8.13584	1.26745	7.75065	0.0835039	0
220988	sp|P51991|ROA3_HUMAN	Heterogeneous nuclear ribonucleoprotein A3 OS=Homo sapiens	HNRNPA3		sp|P51991|ROA3_HUMAN;sp|P51991-2|ROA3_HUMAN	15	38.6	39.594	0	48.11	31259000	0	0	0	23.1721	24.0074	24.327	21.5108	22.4505	0	0	0	23.5464	23.9947	23.7504	24.7123	23.3268	0	0	0	24.9404	26.148	25.6076	24.8463	25.3188	-0.772538	23.0936	-2.27867	23.8661	-1.50613	25.3722	0.678091	7.34291	2.41966	9.42247	2.68611	9.60016	0.208207	0
3184	sp|Q14103-3|HNRPD_HUMAN	Isoform 3 of Heterogeneous nuclear ribonucleoprotein D0 OS=Homo sapiens	HNRNPD		sp|Q14103-3|HNRPD_HUMAN;sp|Q14103|HNRPD_HUMAN;sp|Q14103-4|HNRPD_HUMAN;sp|Q14103-2|HNRPD_HUMAN	19	49.3	32.834	0	323.31	297750000	0	0	0	26.2487	27.1162	26.8267	25.3743	26.0859	0	0	0	26.2079	25.9762	25.5548	26.5453	25.4021	0	0	0	27.4201	28.3301	28.022	27.4898	26.7211	0.393112	26.3304	-1.26624	25.9372	-1.65936	27.5966	0.49801	9.05093	1.8229	9.97922	2.8595	9.41806	0.339638	0
9987	sp|O14979-3|HNRDL_HUMAN	Isoform 3 of Heterogeneous nuclear ribonucleoprotein D-like OS=Homo sapiens	HNRNPDL		sp|O14979-3|HNRDL_HUMAN;sp|O14979-2|HNRDL_HUMAN;sp|O14979|HNRDL_HUMAN	6	32	27.191	0	14.596	9616800	0	0	0	21.5596	23.1938	22.9308	20.2184	18.7266	0	0	0	21.9577	22.2748	20.7481	21.7218	19.728	0	0	0	20.3255	25.2075	24.6814	23.3015	24.3359	0.0397423	21.3258	-2.24455	21.2861	-2.2843	23.5704	0.0141258	5.86846	0.998622	7.38746	1.30856	6.03766	0.987194	0
3185	sp|P52597|HNRPF_HUMAN	Heterogeneous nuclear ribonucleoprotein F OS=Homo sapiens	HNRNPF		sp|P52597|HNRPF_HUMAN	4	23.1	45.671	0	18.727	13550000	0	0	0	19.507	23.0095	22.8785	20.2809	21.1443	0	0	0	21.2797	19.8436	21.67	21.9118	19.7246	0	0	0	23.9152	25.9868	24.0422	23.801	24.0537	0.478088	21.364	-2.99574	20.8859	-3.47383	24.3598	0.234734	6.35864	2.22659	7.36174	3.30837	8.07187	0.709841	0
3187	sp|P31943|HNRH1_HUMAN	Heterogeneous nuclear ribonucleoprotein H OS=Homo sapiens	HNRNPH1		sp|P31943|HNRH1_HUMAN	9	27.8	49.229	0	78.627	30715000	0	0	0	22.5684	23.5208	22.0166	20.3158	23.7141	0	0	0	22.5733	23.3052	24.0337	24.1822	22.4851	0	0	0	24.3276	26.8367	24.5832	24.2646	23.3772	-0.888773	22.4271	-2.25073	23.3159	-1.36196	24.6779	0.611951	6.81291	1.55098	8.33507	1.10233	7.21519	0.228653	0
3189	sp|P31942-2|HNRH3_HUMAN	Isoform 2 of Heterogeneous nuclear ribonucleoprotein H3 OS=Homo sapiens	HNRNPH3		sp|P31942-2|HNRH3_HUMAN;sp|P31942|HNRH3_HUMAN;sp|P31942-3|HNRH3_HUMAN	5	19.6	35.238	0	21.187	5157700	0	0	0	18.0334	18.6081	18.3233	17.6843	19.1101	0	0	0	21.4485	21.9659	21.2852	22.5801	22.2164	0	0	0	21.1003	24.7273	22.9638	22.8477	23.3805	-3.54738	18.3518	-4.65209	21.8992	-1.10471	23.0039	5.19143	8.68342	4.10915	9.18743	0.931582	7.01251	2.29008e-05	0
3190	sp|P61978-3|HNRPK_HUMAN	Isoform 3 of Heterogeneous nuclear ribonucleoprotein K OS=Homo sapiens	HNRNPK		sp|P61978-3|HNRPK_HUMAN;sp|P61978|HNRPK_HUMAN;sp|P61978-2|HNRPK_HUMAN	19	49.8	48.562	0	147.2	146270000	0	0	0	25.1975	26.2643	25.8471	25.0918	25.8456	0	0	0	25.7519	25.2534	25.9161	26.1943	25.7247	0	0	0	27.2282	28.6532	27.7848	27.35	27.7595	-0.118814	25.6493	-2.10585	25.7681	-1.98704	27.7551	0.174065	9.81816	3.64278	10.7732	3.85017	9.69535	0.857769	0
4670	sp|P52272-2|HNRPM_HUMAN	Isoform 2 of Heterogeneous nuclear ribonucleoprotein M OS=Homo sapiens	HNRNPM		sp|P52272-2|HNRPM_HUMAN;sp|P52272|HNRPM_HUMAN	17	29.5	73.62	0	48.731	7609300	0	0	0	19.0942	21.3753	19.7962	18.046	19.2135	0	0	0	0	0	0	0	0	0	0	0	22.8717	26.7858	24.2476	24.0273	23.9214	19.505	19.505	-4.86572	0	-24.3708	24.3708	9.38336	6.74766	3.36175	0	9.55859	6.87887	0	0
11100	sp|Q9BUJ2-4|HNRL1_HUMAN	Isoform 4 of Heterogeneous nuclear ribonucleoprotein U-like protein 1 OS=Homo sapiens	HNRNPUL1		sp|Q9BUJ2-4|HNRL1_HUMAN;sp|Q9BUJ2-2|HNRL1_HUMAN;sp|Q9BUJ2|HNRL1_HUMAN;sp|Q9BUJ2-3|HNRL1_HUMAN	7	14.6	84.793	0	10.934	1645200	0	0	0	0	0	0	0	0	0	0	0	20.118	21.5724	19.7064	21.81	20.3441	0	0	0	20.796	23.9599	23.388	19.8717	20.7012	-20.7102	0	-21.7434	20.7102	-1.0332	21.7434	10.5406	0	8.40111	7.61451	0.539234	6.01261	0	0.834302
221092	sp|Q1KMD3|HNRL2_HUMAN	Heterogeneous nuclear ribonucleoprotein U-like protein 2 OS=Homo sapiens	HNRNPUL2		sp|Q1KMD3|HNRL2_HUMAN	5	6.6	85.104	0	12.819	1665700	0	0	0	18.1368	22.1537	21.8713	18.5693	20.4625	0	0	0	18.3268	21.0339	19.5592	21.515	20.5714	0	0	0	21.2179	23.9503	23.6739	21.4219	20.735	0.037466	20.2387	-1.96106	20.2013	-1.99853	22.1998	0.0127442	5.78183	0.991826	6.7309	1.28003	6.5575	0.987399	0
3028	sp|Q99714|HCD2_HUMAN	3-hydroxyacyl-CoA dehydrogenase type-2 OS=Homo sapiens	HSD17B10		sp|Q99714|HCD2_HUMAN;sp|Q99714-2|HCD2_HUMAN	7	44.1	26.923	0	20.214	5907200	0	0	0	0	0	0	0	0	0	0	0	0	0	0	0	0	0	0	0	23.0802	24.902	23.1818	20.5359	21.5866	0	0	-22.6573	0	-22.6573	22.6573	0	0	8.82264	0	8.82264	6.32794	0.918006	0.839532
51144	sp|Q53GQ0|DHB12_HUMAN	Very-long-chain 3-oxoacyl-CoA reductase OS=Homo sapiens	HSD17B12		sp|Q53GQ0|DHB12_HUMAN	5	20.2	34.324	0	10.333	3871700	0	0	0	0	0	0	0	0	0	0	0	20.141	17.9681	21.8614	20.4764	18.9553	0	0	0	19.3348	24.5121	20.892	19.5803	19.1321	-19.8805	0	-20.6903	19.8805	-0.809816	20.6903	8.7665	0	7.49357	6.28594	0.2838	5.33455	0	0.875
6782	sp|P48723|HSP13_HUMAN	Heat shock 70 kDa protein 13 OS=Homo sapiens	HSPA13		sp|P48723|HSP13_HUMAN	14	28.7	51.927	0	46.351	39661000	0	0	0	20.5392	24.031	24.7625	25.1182	24.4464	0	0	0	22.9001	24.1716	25.2511	23.8257	24.4382	0	0	0	26.2513	26.1945	26.3504	26.611	25.8949	-0.33786	23.7795	-2.48095	24.1173	-2.14309	26.2604	0.141845	6.17965	1.74228	8.2082	3.15605	11.5508	0.852375	0
126393	sp|O14558|HSPB6_HUMAN	Heat shock protein beta-6 OS=Homo sapiens	HSPB6		sp|O14558|HSPB6_HUMAN	7	53.1	17.135	0	24.976	63740000	0	0	0	19.0389	21.7706	20.9534	16.989	20.6498	0	0	0	24.1998	24.2002	23.9347	25.411	23.7677	0	0	0	23.7257	26.271	25.2934	25.1651	24.6202	-4.42237	19.8803	-5.13472	24.3027	-0.712346	25.0151	2.94268	5.66293	3.20557	8.97079	0.701923	8.08616	0.000660377	0
23640	sp|Q9NZL4|HPBP1_HUMAN	Hsp70-binding protein 1 OS=Homo sapiens	HSPBP1		sp|Q9NZL4|HPBP1_HUMAN;sp|Q9NZL4-3|HPBP1_HUMAN	3	9.9	39.474	0.00045683	4.0123	1107900	0	0	0	0	0	0	0	0	0	0	0	0	0	0	0	0	0	0	0	19.2224	22.98	22.145	20.5393	22.63	0	0	-21.5033	0	-21.5033	21.5033	0	0	8.82952	0	8.82952	6.33309	0.904588	0.819331
3336	sp|P61604|CH10_HUMAN	10 kDa heat shock protein, mitochondrial OS=Homo sapiens	HSPE1		sp|P61604|CH10_HUMAN	12	69.6	10.932	0	24.753	89618000	0	0	0	24.2877	26.3628	25.679	17.551	25.4226	0	0	0	26.4229	24.8475	20.3016	26.1497	25.1028	0	0	0	26.0538	24.2084	22.9927	23.2347	23.1184	-0.704278	23.8606	-0.0609837	24.5649	0.643294	23.9216	0.137805	4.49645	0.0121305	5.52255	0.20762	7.14361	0.848819	0
5654	sp|Q92743|HTRA1_HUMAN	Serine protease HTRA1 OS=Homo sapiens	HTRA1		sp|Q92743|HTRA1_HUMAN	19	45.2	51.286	0	172.97	287290000	0	0	0	24.806	26.3398	26.4272	26.6152	26.2341	0	0	0	27.8621	27.6595	27.4996	26.707	27.535	0	0	0	27.6417	26.3863	27.5087	27.8561	27.6097	-1.36819	26.0844	-1.31604	27.4526	0.0521477	27.4005	2.15291	8.84456	1.8724	10.2876	0.0570648	9.56091	0.00851442	0
10075	sp|Q7Z6Z7-2|HUWE1_HUMAN	Isoform 2 of E3 ubiquitin-protein ligase HUWE1 OS=Homo sapiens	HUWE1		sp|Q7Z6Z7-2|HUWE1_HUMAN;sp|Q7Z6Z7-3|HUWE1_HUMAN;sp|Q7Z6Z7|HUWE1_HUMAN	3	1.1	480.19	0.00044228	3.4555	82880	0	0	0	0	0	0	0	0	0	0	0	22.1558	20.1983	21.159	17.9358	20.602	0	0	0	20.7542	21.3549	18.9647	19.7061	20.8152	-20.4102	0	-20.319	20.4102	0.0911221	20.319	8.68134	0	10.3424	6.22222	0.0388095	7.46601	0	0.862973
81888	sp|Q5T013-2|HYI_HUMAN	Isoform 2 of Putative hydroxypyruvate isomerase OS=Homo sapiens	HYI		sp|Q5T013-2|HYI_HUMAN;sp|Q5T013-4|HYI_HUMAN;sp|Q5T013-3|HYI_HUMAN;sp|Q5T013|HYI_HUMAN	2	21.8	19.084	0	13.823	1846700	0	0	0	0	0	0	0	0	0	0	0	0	0	0	0	0	0	0	0	21.1786	21.9229	21.7726	23.311	20.983	0	0	-21.8336	0	-21.8336	21.8336	0	0	10.7737	0	10.7737	7.78919	0.938105	0.872719
285148	sp|Q2TAA2|IAH1_HUMAN	Isoamyl acetate-hydrolyzing esterase 1 homolog OS=Homo sapiens	IAH1		sp|Q2TAA2|IAH1_HUMAN;sp|Q2TAA2-2|IAH1_HUMAN	6	36.3	27.598	0	42.772	11592000	0	0	0	20.622	19.5927	22.4621	21.6401	19.708	0	0	0	23.2798	22.5254	23.8797	23.3463	23.4818	0	0	0	23.6929	22.0605	22.8069	23.3609	23.8057	-2.49764	20.805	-2.34043	23.3026	0.157212	23.1454	2.51484	6.87516	2.1874	9.56718	0.156406	8.56309	0.00247943	0
55699	sp|Q9NSE4|SYIM_HUMAN	Isoleucine--tRNA ligase, mitochondrial OS=Homo sapiens	IARS2		sp|Q9NSE4|SYIM_HUMAN	12	14.8	113.79	0	31.398	3882900	0	0	0	20.5565	21.6822	21.3983	19.34	18.9017	0	0	0	0	0	0	0	0	0	0	0	23.7295	24.1637	24.0174	23.4636	23.4589	20.3757	20.3757	-3.39088	0	-23.7666	23.7666	9.51545	6.84657	3.4787	0	14.7185	10.747	0	0
3416	sp|P14735|IDE_HUMAN	Insulin-degrading enzyme OS=Homo sapiens	IDE		sp|P14735|IDE_HUMAN	12	14	117.97	0	20.477	4931200	0	0	0	21.7544	22.2567	22.4008	19.2772	19.8573	0	0	0	18.2961	21.0157	20.151	21.2546	22.669	0	0	0	24.1628	24.4842	24.6774	24.2286	24.4258	0.432001	21.1093	-3.28651	20.6773	-3.71851	24.3958	0.176017	6.52117	3.00076	6.18547	3.04458	11.9547	0.815513	0
3418	sp|P48735|IDHP_HUMAN	Isocitrate dehydrogenase [NADP], mitochondrial OS=Homo sapiens	IDH2		sp|P48735|IDHP_HUMAN;sp|P48735-2|IDHP_HUMAN	13	34.3	50.909	0	23.068	13531000	0	0	0	20.033	21.7466	21.3983	18.3837	23.1133	0	0	0	0	0	0	0	0	0	0	0	24.5267	25.3913	25.1607	24.3076	23.8943	20.935	20.935	-3.72113	0	-24.6561	24.6561	8.29239	5.93131	2.62749	0	12.5719	9.13725	0	0
3419	sp|P50213-2|IDH3A_HUMAN	Isoform 2 of Isocitrate dehydrogenase [NAD] subunit alpha, mitochondrial OS=Homo sapiens	IDH3A		sp|P50213-2|IDH3A_HUMAN;sp|P50213|IDH3A_HUMAN	3	15.6	31.381	0.00046211	4.22	1738000	0	0	0	0	0	0	0	0	0	0	0	0	0	0	0	0	0	0	0	19.8875	24.2172	21.2835	19.5262	21.275	0	0	-21.2379	0	-21.2379	21.2379	0	0	8.25218	0	8.25218	5.90126	0.960345	0.920715
3422	sp|Q13907|IDI1_HUMAN	Isopentenyl-diphosphate Delta-isomerase 1 OS=Homo sapiens	IDI1		sp|Q13907|IDI1_HUMAN;sp|Q13907-2|IDI1_HUMAN	8	41.9	26.319	0	17.859	17425000	0	0	0	19.4686	20.6787	20.9598	19.4021	18.126	0	0	0	20.7402	19.197	20.6391	20.8466	19.2031	0	0	0	24.613	24.2007	24.6404	24.0654	23.7732	-0.398156	19.727	-4.53153	20.1252	-4.13338	24.2586	0.261682	6.96435	4.54371	7.77523	5.06874	10.4184	0.657055	0
3425	sp|P35475|IDUA_HUMAN	Alpha-L-iduronidase OS=Homo sapiens	IDUA		sp|P35475|IDUA_HUMAN;sp|P35475-2|IDUA_HUMAN	7	16.5	72.669	0	21.967	4708700	0	0	0	17.7063	18.822	18.3663	21.1148	22.7363	0	0	0	24.3949	22.2642	22.3036	23.0999	23.0603	0	0	0	23.9688	22.9973	23.4857	24.3206	23.5802	-3.27546	19.7491	-3.92135	23.0246	-0.645896	23.6705	1.91118	5.3784	2.43426	8.07693	0.73013	9.56132	0.0074056	0
10642	sp|Q9NZI8|IF2B1_HUMAN	Insulin-like growth factor 2 mRNA-binding protein 1 OS=Homo sapiens	IGF2BP1		sp|Q9NZI8|IF2B1_HUMAN	3	6.8	63.48	0.0004417	3.4502	777140	0	0	0	0	0	0	0	0	0	0	0	0	0	0	0	0	0	0	0	19.7895	23.565	20.9217	20.5082	21.0371	0	0	-21.1643	0	-21.1643	21.1643	0	0	9.1246	0	9.1246	6.55394	0.904955	0.819665
3482	sp|P11717|MPRI_HUMAN	Cation-independent mannose-6-phosphate receptor OS=Homo sapiens	IGF2R		sp|P11717|MPRI_HUMAN	31	15.4	274.37	0	134.06	6571800	0	0	0	0	0	0	0	0	0	0	0	0	0	0	0	0	0	0	0	24.6647	25.4184	25.1751	24.595	25.0841	0	0	-24.9875	0	-24.9875	24.9875	0	0	14.5819	0	14.5819	10.6445	0.978051	0.955756
3487	sp|P22692|IBP4_HUMAN	Insulin-like growth factor-binding protein 4 OS=Homo sapiens	IGFBP4		sp|P22692|IBP4_HUMAN;sp|P22692-2|IBP4_HUMAN	22	58.1	27.934	0	323.31	2266000000	0	0	0	27.8304	27.9615	28.3796	28.6641	26.3924	0	0	0	30.9419	30.6988	30.0538	30.4667	29.4889	0	0	0	29.0938	29.1745	30.0309	29.9895	29.5931	-2.48439	27.8456	-1.73074	30.33	0.75365	29.5764	3.13797	8.52916	2.369	9.86163	1.3202	10.4876	0.00074375	0
3489	sp|P24592|IBP6_HUMAN	Insulin-like growth factor-binding protein 6 OS=Homo sapiens	IGFBP6		sp|P24592|IBP6_HUMAN	12	43.3	25.322	0	226.02	379870000	0	0	0	27.3146	27.1336	27.0348	27.7279	26.947	0	0	0	27.9362	28.3627	27.8575	28.9253	28.3646	0	0	0	26.1143	25.4659	27.0106	26.6167	26.38	-1.05766	27.2316	0.914088	28.2893	1.97175	26.3175	2.69345	11.187	1.84324	10.4504	3.55438	9.46525	0.00490956	0
93185	sp|Q969P0-3|IGSF8_HUMAN	Isoform 3 of Immunoglobulin superfamily member 8 OS=Homo sapiens	IGSF8		sp|Q969P0-3|IGSF8_HUMAN;sp|Q969P0|IGSF8_HUMAN	2	5.5	55.807	0.0016646	2.2678	1083900	0	0	0	0	0	0	0	0	0	0	0	0	0	0	0	0	0	0	0	23.2214	22.6596	22.9607	19.4747	22.244	0	0	-22.1121	0	-22.1121	22.1121	0	0	9.06409	0	9.06409	6.50864	0.922949	0.848037
121457	sp|Q70UQ0|IKIP_HUMAN	Inhibitor of nuclear factor kappa-B kinase-interacting protein OS=Homo sapiens	IKBIP		sp|Q70UQ0|IKIP_HUMAN;sp|Q70UQ0-2|IKIP_HUMAN	6	17.4	39.309	0	7.0216	3466900	0	0	0	0	0	0	0	0	0	0	0	0	0	0	0	0	0	0	0	20.0217	24.3638	22.4145	19.1325	20.187	0	0	-21.2239	0	-21.2239	21.2239	0	0	7.75705	0	7.75705	5.53126	0.932218	0.86483
3556	sp|Q9NPH3-3|IL1AP_HUMAN	Isoform 3 of Interleukin-1 receptor accessory protein OS=Homo sapiens	IL1RAP		sp|Q9NPH3-3|IL1AP_HUMAN;sp|Q9NPH3-2|IL1AP_HUMAN;sp|Q9NPH3|IL1AP_HUMAN;sp|Q9NPH3-5|IL1AP_HUMAN	4	11.3	39.743	0	6.7603	3054100	0	0	0	19.0304	21.401	19.1058	20.1051	20.0816	0	0	0	0	0	0	0	0	0	0	0	20.8246	19.7078	24.1276	24.2134	19.5583	19.9448	19.9448	-1.74153	0	-21.6863	21.6863	10.2842	7.4224	0.79682	0	7.54046	5.36955	0	0
3569	sp|P05231|IL6_HUMAN	Interleukin-6 OS=Homo sapiens	IL6		sp|P05231|IL6_HUMAN	11	56.1	23.718	0	39.211	39970000	0	0	0	19.3785	19.5255	18.6345	20.3332	18.9122	0	0	0	25.2152	23.1192	25.7296	25.759	25.8621	0	0	0	23.2214	22.9862	23.8925	24.8552	25.2774	-5.78024	19.3568	-4.68977	25.137	1.09047	24.0466	4.98605	8.35526	4.65508	7.54818	0.826211	7.80918	2.30769e-05	0
3614	sp|P20839-2|IMDH1_HUMAN	Isoform 2 of Inosine-5-monophosphate dehydrogenase 1 OS=Homo sapiens	IMPDH1		sp|P20839-2|IMDH1_HUMAN;sp|P20839-4|IMDH1_HUMAN;sp|P20839|IMDH1_HUMAN;sp|P20839-3|IMDH1_HUMAN;sp|P20839-7|IMDH1_HUMAN;sp|P20839-5|IMDH1_HUMAN;sp|P20839-6|IMDH1_HUMAN	2	6.3	52.597	0.0071799	1.4403	263760	0	0	0	0	0	0	0	0	0	0	0	0	0	0	0	0	0	0	0	19.7967	21.4029	21.0882	18.9945	21.2787	0	0	-20.5122	0	-20.5122	20.5122	0	0	10.0341	0	10.0341	7.23505	0.975055	0.948089
51194	sp|Q9UI26|IPO11_HUMAN	Importin-11 OS=Homo sapiens	IPO11		sp|Q9UI26|IPO11_HUMAN;sp|Q9UI26-2|IPO11_HUMAN	2	3.9	112.53	0	5.5835	296540	0	0	0	0	0	0	0	0	0	0	0	0	0	0	0	0	0	0	0	20.8964	21.9082	21.5661	21.0103	20.1638	0	0	-21.109	0	-21.109	21.109	0	0	11.7359	0	11.7359	8.51043	0.900566	0.816003
55705	sp|Q96P70|IPO9_HUMAN	Importin-9 OS=Homo sapiens	IPO9		sp|Q96P70|IPO9_HUMAN	16	20.4	115.96	0	104.98	10276000	0	0	0	21.6986	23.1843	22.9394	22.038	21.8459	0	0	0	19.0965	21.4725	21.0428	21.9203	22.3892	0	0	0	24.4972	24.8538	24.3988	24.3425	24.528	1.15695	22.3412	-2.18284	21.1843	-3.3398	24.5241	0.959519	8.64155	3.92338	6.85916	3.39625	12.0648	0.0989005	0
9636	sp|P05161|ISG15_HUMAN	Ubiquitin-like protein ISG15 OS=Homo sapiens	ISG15		sp|P05161|ISG15_HUMAN	4	30.9	17.887	0	7.3456	7669700	0	0	0	17.1816	20.2677	18.9286	20.0191	19.0852	0	0	0	18.866	20.8996	20.9481	21.1217	20.507	0	0	0	25.7948	19.7629	21.9464	20.529	24.1964	-1.37205	19.0964	-3.34947	20.4685	-1.97742	22.4459	1.10007	6.70318	1.5517	7.59659	0.859872	5.24665	0.0663849	0
51477	sp|Q9NPH2-2|INO1_HUMAN	Isoform 2 of Inositol-3-phosphate synthase 1 OS=Homo sapiens	ISYNA1		sp|Q9NPH2-2|INO1_HUMAN;sp|Q9NPH2-3|INO1_HUMAN;sp|Q9NPH2|INO1_HUMAN	3	9.3	47.146	0.0016694	2.3203	1056100	0	0	0	0	0	0	0	0	0	0	0	19.3897	17.9576	18.172	20.0546	18.2721	0	0	0	21.2708	22.2412	21.6548	21.3507	22.54	-18.7692	0	-21.8115	18.7692	-3.0423	21.8115	10.2744	0	12.486	7.41505	3.67142	9.07286	0	0.824036
80760	sp|Q86UX2|ITIH5_HUMAN	Inter-alpha-trypsin inhibitor heavy chain H5 OS=Homo sapiens	ITIH5		sp|Q86UX2|ITIH5_HUMAN;sp|Q86UX2-3|ITIH5_HUMAN;sp|Q86UX2-2|ITIH5_HUMAN	6	8	104.58	0	9.6938	513570	0	0	0	0	0	0	0	0	0	0	0	23.9094	22.263	22.0692	19.795	19.8308	0	0	0	0	0	0	0	0	-21.5735	0	0	21.5735	21.5735	0	8.47228	0	0	6.06583	8.47228	0	0	0.862232
9445	sp|Q9Y287|ITM2B_HUMAN	Integral membrane protein 2B OS=Homo sapiens	ITM2B		sp|Q9Y287|ITM2B_HUMAN	3	12.8	30.338	0	10.239	10268000	0	0	0	19.3268	18.3354	19.1897	20.1059	18.557	0	0	0	21.596	19.0697	23.2958	19.7751	20.322	0	0	0	24.1696	24.2662	24.4055	24.8221	24.3095	-1.70874	19.103	-5.29161	20.8117	-3.58287	24.3946	1.16997	8.14339	6.61619	6.10946	2.83853	11.4173	0.0519792	0
3704	sp|Q9BY32|ITPA_HUMAN	Inosine triphosphate pyrophosphatase OS=Homo sapiens	ITPA		sp|Q9BY32|ITPA_HUMAN;sp|Q9BY32-3|ITPA_HUMAN	4	23.2	21.445	0	6.6138	7061500	0	0	0	19.3035	21.3837	20.5758	19.2377	18.355	0	0	0	0	0	0	0	0	0	0	0	23.8296	23.736	23.9935	23.7008	20.5091	19.7712	19.7712	-3.38266	0	-23.1538	23.1538	9.49171	6.82879	2.38267	0	9.30532	6.68923	0	0
182	sp|P78504-2|JAG1_HUMAN	Isoform 2 of Protein jagged-1 OS=Homo sapiens	JAG1		sp|P78504-2|JAG1_HUMAN;sp|P78504|JAG1_HUMAN	4	5.1	116.58	0	6.2895	1127000	0	0	0	0	0	0	0	0	0	0	0	20.2776	21.7029	21.0221	20.5089	23.6581	0	0	0	23.8059	22.2143	21.0237	20.0698	23.2184	-21.4339	0	-22.0664	21.4339	-0.632492	22.0664	9.34118	0	9.01541	6.71608	0.292418	6.47221	0	0.906588
25959	sp|Q63ZY3-3|KANK2_HUMAN	Isoform 3 of KN motif and ankyrin repeat domain-containing protein 2 OS=Homo sapiens	KANK2		sp|Q63ZY3-3|KANK2_HUMAN;sp|Q63ZY3|KANK2_HUMAN;sp|Q63ZY3-2|KANK2_HUMAN	2	4	90.043	0.0004771	4.8702	160340	0	0	0	20.0624	19.7524	19.6284	18.5433	18.5044	0	0	0	0	0	0	0	0	0	0	0	20.4628	20.2287	19.7288	19.8966	20.8386	19.2982	19.2982	-0.93293	0	-20.2311	20.2311	11.1543	8.07446	1.40259	0	13.0206	9.4737	0	0
7994	sp|Q92794|KAT6A_HUMAN	Histone acetyltransferase KAT6A OS=Homo sapiens	KAT6A		sp|Q92794|KAT6A_HUMAN	2	1.6	225.03	0.0020661	2.1397	350950	0	0	0	0	0	0	0	0	0	0	0	19.4232	21.8831	20.0952	18.8611	19.851	0	0	0	21.8045	20.3826	20.2595	22.7515	24.0241	-20.0227	0	-21.8444	20.0227	-1.82172	21.8444	9.70972	0	8.84447	6.99206	1.14407	6.34428	0	0.85019
115207	sp|Q96CX2|KCD12_HUMAN	BTB/POZ domain-containing protein KCTD12 OS=Homo sapiens	KCTD12		sp|Q96CX2|KCD12_HUMAN	17	55.7	35.7	0	184.52	50810000	0	0	0	23.3444	24.5754	24.5764	22.9534	22.9519	0	0	0	24.8765	25.397	24.8655	25.8566	25.5314	0	0	0	24.2402	23.3315	23.4926	23.5467	23.2045	-1.6251	23.6803	0.117194	25.3054	1.74229	23.5631	2.32747	8.24325	0.105616	10.1351	3.77862	10.1275	0.005137	0
79070	sp|Q6UW63|KDEL1_HUMAN	KDEL motif-containing protein 1 OS=Homo sapiens	KDELC1		sp|Q6UW63|KDEL1_HUMAN	3	7.6	58.042	0.002067	2.1575	426550	0	0	0	0	0	0	0	0	0	0	0	0	0	0	0	0	0	0	0	21.3774	22.6447	21.6419	20.4548	20.349	0	0	-21.2936	0	-21.2936	21.2936	0	0	10.5851	0	10.5851	7.64786	0.934172	0.867069
10657	sp|Q07666-2|KHDR1_HUMAN	Isoform 2 of KH domain-containing, RNA-binding, signal transduction-associated protein 1 OS=Homo sapiens	KHDRBS1		sp|Q07666-2|KHDR1_HUMAN;sp|Q07666|KHDR1_HUMAN;sp|Q07666-3|KHDR1_HUMAN	5	17.7	45.86	0	17.647	27688000	0	0	0	23.0825	24.9379	24.7102	21.8273	20.0007	0	0	0	21.424	19.0966	20.9491	22.033	20.6449	0	0	0	23.8761	25.7622	24.7054	23.3865	22.6344	2.08218	22.9117	-1.16123	20.8295	-3.24341	24.0729	1.08812	5.81125	0.510089	7.18497	2.66236	7.32182	0.0587525	0
23325	sp|Q2M389|WASH7_HUMAN	WASH complex subunit 7 OS=Homo sapiens	KIAA1033		sp|Q2M389|WASH7_HUMAN;sp|Q2M389-2|WASH7_HUMAN	2	2	136.4	0.00043917	3.3446	81222	0	0	0	0	0	0	0	0	0	0	0	18.7226	20.7022	19.9195	19.0426	18.7501	0	0	0	20.7944	21.6741	17.5677	20.2859	20.8333	-19.4274	0	-20.2311	19.4274	-0.803694	20.2311	10.5756	0	8.6427	7.64075	0.462143	6.19331	0	0.87691
26128	sp|Q96EK5|KBP_HUMAN	KIF1-binding protein OS=Homo sapiens	KIF1BP		sp|Q96EK5|KBP_HUMAN	4	8.5	71.813	0	6.6913	1924200	0	0	0	19.6743	20.838	21.4953	19.2265	19.591	0	0	0	0	0	0	0	0	0	0	0	23.7779	24.1334	22.6732	23.0829	21.2343	20.165	20.165	-2.81533	0	-22.9803	22.9803	10.3369	7.46193	2.55062	0	10.215	7.37059	0	0
3836	sp|P52294|IMA5_HUMAN	Importin subunit alpha-5 OS=Homo sapiens	KPNA1		sp|P52294|IMA5_HUMAN	3	6.7	60.221	0	5.7344	2797200	0	0	0	18.6682	19.5731	19.6131	17.9174	20.142	0	0	0	20.4288	19.3005	20.6585	19.566	18.7834	0	0	0	23.7362	23.9666	21.9064	23.5035	18.9944	-0.564688	19.1827	-3.23866	19.7474	-2.67397	22.4214	0.5	7.54286	1.90259	7.93011	1.56116	5.735	0.310156	0
3839	sp|O00505|IMA4_HUMAN	Importin subunit alpha-4 OS=Homo sapiens	KPNA3		sp|O00505|IMA4_HUMAN	5	16.7	57.81	0	13.853	11832000	0	0	0	18.682	23.4701	22.9544	18.9306	22.1977	0	0	0	21.2381	22.9043	23.289	22.66	22.7009	0	0	0	23.7025	25.0616	24.4219	24.5441	22.5544	-1.31149	21.2469	-2.80997	22.5584	-1.49848	24.0569	0.589374	5.36717	1.45981	8.29157	1.56304	7.88891	0.223173	0
112849	sp|Q96EM0|T3HPD_HUMAN	Trans-3-hydroxy-L-proline dehydratase OS=Homo sapiens	L3HYPDH		sp|Q96EM0|T3HPD_HUMAN	4	19.2	38.137	0	9.4135	3292100	0	0	0	20.3568	22.5973	23.5499	21.1579	21.4276	0	0	0	21.9181	22.8391	23.0328	22.2645	22.1538	0	0	0	0	0	0	0	0	-0.62374	21.8179	21.8179	22.4417	22.4417	0	0.481821	6.9609	9.66811	9.57502	13.1557	0	0.314238	0
10314	sp|O43813|LANC1_HUMAN	LanC-like protein 1 OS=Homo sapiens	LANCL1		sp|O43813|LANC1_HUMAN	6	18.5	45.283	0	5.0935	8123100	0	0	0	22.5036	22.9542	21.2344	20.6837	22.3292	0	0	0	23.6994	23.0387	23.5376	22.5029	22.8597	0	0	0	23.9582	23.5102	24.0828	23.0422	22.4815	-1.18664	21.941	-1.47396	23.1277	-0.287324	23.415	1.42629	7.71669	1.67065	9.55648	0.338409	8.80622	0.0365693	0
23367	sp|Q6PKG0-3|LARP1_HUMAN	Isoform 2 of La-related protein 1 OS=Homo sapiens	LARP1		sp|Q6PKG0-3|LARP1_HUMAN;sp|Q6PKG0|LARP1_HUMAN;sp|Q659C4-7|LAR1B_HUMAN;sp|Q659C4-6|LAR1B_HUMAN;sp|Q659C4-5|LAR1B_HUMAN;sp|Q659C4-2|LAR1B_HUMAN;sp|Q659C4|LAR1B_HUMAN	2	2.1	116.46	0.0079554	1.3989	229330	0	0	0	0	0	0	0	0	0	0	0	0	0	0	0	0	0	0	0	19.3221	22.376	22.2822	19.2516	19.2566	0	0	-20.4977	0	-20.4977	20.4977	0	0	8.47015	0	8.47015	6.06425	0.934956	0.867819
3949	sp|P01130-2|LDLR_HUMAN	Isoform 2 of Low-density lipoprotein receptor OS=Homo sapiens	LDLR		sp|P01130-2|LDLR_HUMAN;sp|P01130-3|LDLR_HUMAN;sp|P01130-6|LDLR_HUMAN;sp|P01130-4|LDLR_HUMAN;sp|P01130-5|LDLR_HUMAN;sp|P01130|LDLR_HUMAN	7	12.9	75.854	0	21.554	2999200	0	0	0	0	0	0	0	0	0	0	0	18.3258	18.9224	19.8193	21.1148	18.9828	0	0	0	23.8098	23.2587	24.2948	23.5895	23.9599	-19.433	0	-23.7825	19.433	-4.34954	23.7825	9.7948	0	14.035	7.05579	4.53956	10.2344	0	0.968193
64077	sp|Q9H008|LHPP_HUMAN	Phospholysine phosphohistidine inorganic pyrophosphate phosphatase OS=Homo sapiens	LHPP		sp|Q9H008|LHPP_HUMAN;sp|Q9H008-2|LHPP_HUMAN	2	11.1	29.165	0	8.5303	3273600	0	0	0	0	0	0	0	0	0	0	0	20.6141	22.232	22.3642	18.4996	18.815	0	0	0	21.4259	21.8794	21.5991	23.3072	22.8605	-20.505	0	-22.2144	20.505	-1.7094	22.2144	8.17035	0	11.1903	5.84008	1.03238	8.10148	0	0.830165
3976	sp|P15018|LIF_HUMAN	Leukemia inhibitory factor OS=Homo sapiens	LIF		sp|P15018|LIF_HUMAN	4	27.2	22.007	0	12.501	11246000	0	0	0	0	0	0	0	0	0	0	0	23.028	25.0211	24.61	24.3063	24.4602	0	0	0	0	0	0	0	0	-24.2851	0	0	24.2851	24.2851	0	11.8245	0	0	8.57689	11.8245	0	0	0.953941
55327	sp|Q9NUP9|LIN7C_HUMAN	Protein lin-7 homolog C OS=Homo sapiens	LIN7C		sp|Q9NUP9|LIN7C_HUMAN	5	30.5	21.834	0	12.167	7043600	0	0	0	20.9308	20.3128	21.3198	17.1908	18.7989	0	0	0	23.614	23.5116	23.66	22.7654	21.5883	0	0	0	20.7875	22.4699	21.7635	21.7743	22.0737	-3.31724	19.7106	-2.06315	23.0279	1.25408	21.7738	2.32043	5.91458	1.46124	8.01948	1.49767	8.78489	0.00297253	0
3988	sp|P38571-2|LICH_HUMAN	Isoform 2 of Lysosomal acid lipase/cholesteryl ester hydrolase OS=Homo sapiens	LIPA		sp|P38571-2|LICH_HUMAN;sp|P38571|LICH_HUMAN	3	15.2	39.111	0	11.95	8005900	0	0	0	18.7166	19.3313	19.1456	21.7694	21.7719	0	0	0	0	0	0	0	0	0	0	0	24.3794	23.7222	24.3689	23.9584	24.0613	20.147	20.147	-3.95107	0	-24.098	24.098	8.78804	6.30205	3.38932	0	15.2199	11.123	0	0
3998	sp|P49257|LMAN1_HUMAN	Protein ERGIC-53 OS=Homo sapiens	LMAN1		sp|P49257|LMAN1_HUMAN	10	26.1	57.548	0	36.909	28404000	0	0	0	18.9159	22.2981	21.4196	22.5239	20.4169	0	0	0	20.7212	20.4237	22.064	21.6979	21.7151	0	0	0	24.1114	27.4631	25.6882	24.1024	25.0521	-0.209502	21.1149	-4.16857	21.3244	-3.95907	25.2834	0.106261	6.45005	2.74664	8.38774	3.32751	7.08281	0.891447	0
10960	sp|Q12907|LMAN2_HUMAN	Vesicular integral-membrane protein VIP36 OS=Homo sapiens	LMAN2		sp|Q12907|LMAN2_HUMAN	9	27.5	40.228	0	20.514	29070000	0	0	0	20.9134	19.0434	19.3926	21.6708	19.5836	0	0	0	23.1836	24.1185	23.6211	24.1003	23.8608	0	0	0	25.3132	26.713	25.8183	25.5802	25.3223	-3.65609	20.1208	-5.62864	23.7768	-1.97255	25.7494	3.90478	7.05388	5.06896	10.2375	3.6494	9.414	0.000136937	0
4012	sp|Q9UIQ6-3|LCAP_HUMAN	Isoform 3 of Leucyl-cystinyl aminopeptidase OS=Homo sapiens	LNPEP		sp|Q9UIQ6-3|LCAP_HUMAN;sp|Q9UIQ6-2|LCAP_HUMAN;sp|Q9UIQ6|LCAP_HUMAN	2	2.4	115.06	0.00045147	3.7923	356830	0	0	0	19.164	18.311	18.3377	19.2346	19.6303	0	0	0	0	0	0	0	0	0	0	0	21.9617	22.6717	21.519	20.0641	20.8492	18.9355	18.9355	-2.47763	0	-21.4131	21.4131	11.8263	8.57823	2.84879	0	10.3829	7.49639	0	0
4015	sp|P28300|LYOX_HUMAN	Protein-lysine 6-oxidase OS=Homo sapiens	LOX		sp|P28300|LYOX_HUMAN	22	55.6	46.944	0	323.31	531930000	0	0	0	25.6775	26.6688	27.0263	27.233	27.2491	0	0	0	27.8239	28.2249	28.5822	27.8363	28.3072	0	0	0	27.5527	27.5883	28.0262	28.3359	28.9739	-1.38397	26.7709	-1.32444	28.1549	0.0595318	28.0954	2.54445	9.18993	2.00574	11.1465	0.0716151	9.59167	0.00431012	0
9404	sp|O60711|LPXN_HUMAN	Leupaxin OS=Homo sapiens	LPXN		sp|O60711|LPXN_HUMAN;sp|O60711-2|LPXN_HUMAN	2	6.2	43.332	0.00087336	3.2557	1344100	0	0	0	0	0	0	0	0	0	0	0	0	0	0	0	0	0	0	0	21.8458	23.4232	19.1963	20.4427	21.8779	0	0	-21.3572	0	-21.3572	21.3572	0	0	8.75665	0	8.75665	6.27856	0.989782	0.984804
84918	sp|Q86VZ4|LRP11_HUMAN	Low-density lipoprotein receptor-related protein 11 OS=Homo sapiens	LRP11		sp|Q86VZ4|LRP11_HUMAN;sp|Q86VZ4-2|LRP11_HUMAN	2	7	53.311	0.00045998	4.1683	754050	0	0	0	0	0	0	0	0	0	0	0	0	0	0	0	0	0	0	0	23.5953	21.8985	21.9946	20.6414	22.1825	0	0	-22.0625	0	-22.0625	22.0625	0	0	10.3302	0	10.3302	7.45686	0.931049	0.861862
10128	sp|P42704|LPPRC_HUMAN	Leucine-rich PPR motif-containing protein, mitochondrial OS=Homo sapiens	LRPPRC		sp|P42704|LPPRC_HUMAN	21	18.2	157.9	0	59.981	2042400	0	0	0	0	0	0	0	0	0	0	0	0	0	0	0	0	0	0	0	22.509	25.0262	23.1372	22.1058	22.3186	0	0	-23.0194	0	-23.0194	23.0194	0	0	10.057	0	10.057	7.25221	0.96492	0.928373
131578	sp|Q8TF66|LRC15_HUMAN	Leucine-rich repeat-containing protein 15 OS=Homo sapiens	LRRC15		sp|Q8TF66|LRC15_HUMAN;sp|Q8TF66-2|LRC15_HUMAN	6	11.9	64.365	0	7.8702	1526100	0	0	0	19.0421	20.9886	22.3838	23.4134	21.9113	0	0	0	20.6918	18.9002	19.1181	18.9935	21.175	0	0	0	0	0	0	0	0	1.77215	21.5479	21.5479	19.7757	19.7757	0	1.10241	6.22617	8.68662	7.11752	9.87722	0	0.0600708	0
10234	sp|Q8N6Y2|LRC17_HUMAN	Leucine-rich repeat-containing protein 17 OS=Homo sapiens	LRRC17		sp|Q8N6Y2|LRC17_HUMAN;sp|Q8N6Y2-2|LRC17_HUMAN	13	37.4	51.799	0	30.95	85812000	0	0	0	18.5582	21.2963	20.9268	20.9729	20.6918	0	0	0	21.4779	22.1251	25.4043	23.9817	22.5393	0	0	0	26.9264	26.3644	28.0839	27.4445	27.9317	-2.61647	20.4892	-6.86096	23.1057	-4.24449	27.3502	1.79319	7.14393	5.58367	6.52	3.22852	9.02081	0.0107585	0
57470	sp|Q8N1G4|LRC47_HUMAN	Leucine-rich repeat-containing protein 47 OS=Homo sapiens	LRRC47		sp|Q8N1G4|LRC47_HUMAN	5	13.4	63.472	0	9.4597	1032100	0	0	0	18.7489	19.8341	18.169	18.9556	18.8554	0	0	0	20.9266	20.8123	22.4879	22.002	21.8685	0	0	0	21.5644	19.9419	19.3814	19.0706	22.9161	-2.70683	18.9126	-1.66225	21.6195	1.04458	20.5749	3.70019	8.5174	1.19367	8.37293	0.647186	6.14967	0.000213425	0
9208	sp|Q32MZ4-3|LRRF1_HUMAN	Isoform 3 of Leucine-rich repeat flightless-interacting protein 1 OS=Homo sapiens	LRRFIP1		sp|Q32MZ4-3|LRRF1_HUMAN;sp|Q32MZ4-2|LRRF1_HUMAN;sp|Q32MZ4|LRRF1_HUMAN	2	4.8	82.688	0	9.6031	367620	0	0	0	0	0	0	0	0	0	0	0	20.5031	18.4779	20.9641	22.1342	21.3073	0	0	0	0	0	0	0	0	-20.6773	0	0	20.6773	20.6773	0	9.19654	0	0	6.60779	9.19654	0	0	0.876527
4045	sp|Q13449|LSAMP_HUMAN	Limbic system-associated membrane protein OS=Homo sapiens	LSAMP		sp|Q13449|LSAMP_HUMAN	2	12.4	37.393	0.00047755	4.8782	568420	0	0	0	0	0	0	0	0	0	0	0	23.4353	17.2738	18.8316	19.1721	20.5186	0	0	0	0	0	0	0	0	-19.8463	0	0	19.8463	19.8463	0	7.24551	0	0	5.14948	7.24551	0	0	0.894081
27257	sp|O15116|LSM1_HUMAN	U6 snRNA-associated Sm-like protein LSm1 OS=Homo sapiens	LSM1		sp|O15116|LSM1_HUMAN	2	17.3	15.179	0.0016757	2.3765	4359400	0	0	0	0	0	0	0	0	0	0	0	0	0	0	0	0	0	0	0	22.9958	22.2787	19.9478	22.3773	22.9541	0	0	-22.1108	0	-22.1108	22.1108	0	0	9.7301	0	9.7301	7.00732	0.994199	0.992589
26065	sp|Q8ND56-3|LS14A_HUMAN	Isoform 3 of Protein LSM14 homolog A OS=Homo sapiens	LSM14A		sp|Q8ND56-3|LS14A_HUMAN;sp|Q8ND56-2|LS14A_HUMAN;sp|Q8ND56|LS14A_HUMAN	2	6.6	46.411	0.0012739	2.7012	109840	0	0	0	18.563	20.4924	19.81	17.8141	18.6761	0	0	0	0	0	0	0	0	0	0	0	0	0	0	0	0	19.0711	19.0711	19.0711	0	0	0	9.76976	7.03703	9.76976	0	0	0	0	0
11157	sp|P62312|LSM6_HUMAN	U6 snRNA-associated Sm-like protein LSm6 OS=Homo sapiens	LSM6		sp|P62312|LSM6_HUMAN	2	23.8	9.1275	0.0075667	1.4084	2851400	0	0	0	18.9782	21.9194	21.6566	19.5937	21.2905	0	0	0	20.0428	19.0996	18.791	19.3529	19.5431	0	0	0	0	0	0	0	0	1.32181	20.6877	20.6877	19.3659	19.3659	0	1.17005	6.70443	9.32563	9.19808	12.653	0	0.0582959	0
51691	sp|O95777|LSM8_HUMAN	U6 snRNA-associated Sm-like protein LSm8 OS=Homo sapiens	LSM8		sp|O95777|LSM8_HUMAN	2	27.1	10.403	0.00044131	3.4414	931940	0	0	0	18.7471	20.1041	19.6663	18.2212	20.3147	0	0	0	0	0	0	0	0	0	0	0	21.778	21.4516	19.2877	19.7825	19.4488	19.4107	19.4107	-0.939068	0	-20.3497	20.3497	10.434	7.53463	0.714251	0	9.6654	6.95887	0	0
4047	sp|P48449-3|ERG7_HUMAN	Isoform 3 of Lanosterol synthase OS=Homo sapiens	LSS		sp|P48449-3|ERG7_HUMAN;sp|P48449|ERG7_HUMAN;sp|P48449-2|ERG7_HUMAN	6	10.3	82.198	0	6.7787	1037800	0	0	0	0	0	0	0	0	0	0	0	0	0	0	0	0	0	0	0	21.6599	24.1393	20.9246	18.9364	19.7612	0	0	-21.0843	0	-21.0843	21.0843	0	0	7.94668	0	7.94668	5.67292	0.962003	0.923678
4048	sp|P09960|LKHA4_HUMAN	Leukotriene A-4 hydrolase OS=Homo sapiens	LTA4H		sp|P09960|LKHA4_HUMAN;sp|P09960-4|LKHA4_HUMAN;sp|P09960-2|LKHA4_HUMAN;sp|P09960-3|LKHA4_HUMAN	25	56	69.284	0	240.6	28788000	0	0	0	20.0083	23.0459	23.6644	22.4767	23.0169	0	0	0	26.0318	24.2682	24.9979	24.8808	25.0464	0	0	0	25.2609	24.477	24.7313	24.781	24.9591	-2.60261	22.4424	-2.39943	25.045	0.203178	24.8419	2.23952	6.71267	2.21313	9.10047	0.273308	11.1072	0.00413193	0
8425	sp|Q8N2S1-2|LTBP4_HUMAN	Isoform 2 of Latent-transforming growth factor beta-binding protein 4 OS=Homo sapiens	LTBP4		sp|Q8N2S1-2|LTBP4_HUMAN;sp|Q8N2S1-3|LTBP4_HUMAN;sp|Q8N2S1|LTBP4_HUMAN	2	2.1	165.74	0	10.36	512310	0	0	0	0	0	0	0	0	0	0	0	0	0	0	0	0	0	0	0	23.1478	19.8806	23.0203	23.0785	23.6605	0	0	-22.5576	0	-22.5576	22.5576	0	0	9.1343	0	9.1343	6.5612	0.929495	0.858547
56925	sp|Q9BS40|LXN_HUMAN	Latexin OS=Homo sapiens	LXN		sp|Q9BS40|LXN_HUMAN	3	16.7	25.75	0	51.743	61031000	0	0	0	22.1053	22.7924	22.3902	22.7812	19.8865	0	0	0	23.1865	22.3886	24.6299	24.4932	22.8084	0	0	0	25.3322	25.0643	25.7809	25.9999	24.5985	-1.51022	21.9911	-3.36404	23.5013	-1.85382	25.3551	1.18988	7.07953	3.31101	7.72487	2.15049	9.45435	0.0523693	0
11313	sp|O95372|LYPA2_HUMAN	Acyl-protein thioesterase 2 OS=Homo sapiens	LYPLA2		sp|O95372|LYPA2_HUMAN	2	19	24.737	0.000858	2.9224	1128400	0	0	0	18.4664	19.3962	19.9054	18.301	16.9945	0	0	0	0	0	0	0	0	0	0	0	20.1857	22.6048	20.846	20.5774	21.4346	18.6127	18.6127	-2.51698	0	-21.1297	21.1297	9.51884	6.84911	2.3091	0	10.5604	7.62937	0	0
127018	sp|Q5VWZ2-2|LYPL1_HUMAN	Isoform 2 of Lysophospholipase-like protein 1 OS=Homo sapiens	LYPLAL1		sp|Q5VWZ2-2|LYPL1_HUMAN;sp|Q5VWZ2|LYPL1_HUMAN	2	12.2	24.476	0.0012821	2.8628	1040800	0	0	0	0	0	0	0	0	0	0	0	0	0	0	0	0	0	0	0	21.3384	21.331	22.2214	21.181	18.7075	0	0	-20.9558	0	-20.9558	20.9558	0	0	9.35626	0	9.35626	6.72737	0.937316	0.871206
23499	sp|Q9UPN3|MACF1_HUMAN	Microtubule-actin cross-linking factor 1, isoforms 1/2/3/5 OS=Homo sapiens	MACF1		sp|Q9UPN3|MACF1_HUMAN;sp|Q9UPN3-4|MACF1_HUMAN;sp|Q9UPN3-3|MACF1_HUMAN;sp|Q9UPN3-2|MACF1_HUMAN;sp|Q9UPN3-5|MACF1_HUMAN	15	2.6	838.3	0	20.36	549440	0	0	0	0	0	0	0	0	0	0	0	23.3083	22.9745	23.4395	22.8696	23.0652	0	0	0	23.9925	24.6283	24.3017	23.47	24.1441	-23.1314	0	-24.1073	23.1314	-0.975914	24.1073	15.6698	0	13.7598	11.4603	2.68082	10.028	0	0.811717
256691	sp|Q7Z304|MAMC2_HUMAN	MAM domain-containing protein 2 OS=Homo sapiens	MAMDC2		sp|Q7Z304|MAMC2_HUMAN	8	12.8	77.555	0	21.005	2409100	0	0	0	18.4069	16.6203	18.5914	22.3481	18.7881	0	0	0	19.0421	20.8594	22.7149	21.9656	23.5386	0	0	0	23.978	20.4668	20.8482	21.0016	23.9058	-2.67314	18.951	-3.08911	21.6241	-0.415974	22.0401	1.22618	5.29562	1.458	6.08804	0.144817	6.13838	0.0389101	0
4125	sp|O00754-2|MA2B1_HUMAN	Isoform 2 of Lysosomal alpha-mannosidase OS=Homo sapiens	MAN2B1		sp|O00754-2|MA2B1_HUMAN;sp|O00754|MA2B1_HUMAN	9	13.1	113.61	0	14.915	1246700	0	0	0	18.5863	21.0599	18.9615	18.8236	21.0968	0	0	0	23.0509	21.4555	21.0389	22.1288	21.5445	0	0	0	22.9139	22.2341	22.4589	21.9527	22.2547	-2.13811	19.7056	-2.65724	21.8437	-0.51913	22.3629	1.91675	6.69247	2.71916	8.20829	0.672737	10.3007	0.00928571	0
23324	sp|Q9Y2E5|MA2B2_HUMAN	Epididymis-specific alpha-mannosidase OS=Homo sapiens	MAN2B2		sp|Q9Y2E5|MA2B2_HUMAN;sp|Q9Y2E5-2|MA2B2_HUMAN	4	6	113.98	0	16.258	1741600	0	0	0	19.0336	19.0373	17.7151	21.0957	18.3498	0	0	0	19.1541	17.6598	18.5419	19.3868	19.7146	0	0	0	23.6888	21.9638	24.179	23.9499	20.6014	0.154856	19.0463	-3.83028	18.8914	-3.98514	22.8766	0.0840317	6.58354	2.57398	7.72581	3.03865	6.55591	0.912353	0
4126	sp|O00462|MANBA_HUMAN	Beta-mannosidase OS=Homo sapiens	MANBA		sp|O00462|MANBA_HUMAN	31	39.6	100.89	0	74.631	77294000	0	0	0	16.8254	22.7597	23.4819	23.887	23.5663	0	0	0	20.0394	23.2102	18.3333	23.2611	23.8936	0	0	0	27.5773	25.9805	26.8788	27.4564	27.355	0.356514	22.104	-4.94555	21.7475	-5.30206	27.0496	0.0752504	4.78331	2.17195	5.25928	2.81896	9.22009	0.913669	0
4130	sp|P78559|MAP1A_HUMAN	Microtubule-associated protein 1A OS=Homo sapiens	MAP1A		sp|P78559|MAP1A_HUMAN;sp|P78559-2|MAP1A_HUMAN	2	1.9	305.48	0.00045025	3.7383	128540	0	0	0	18.5241	22.1974	20.8292	18.4342	18.9238	0	0	0	18.9439	20.7313	21.1035	19.1922	20.322	0	0	0	0	0	0	0	0	-0.276846	19.7817	19.7817	20.0586	20.0586	0	0.122158	5.98685	8.36666	7.47196	10.3503	0	0.873513	0
81631	sp|Q9GZQ8|MLP3B_HUMAN	Microtubule-associated proteins 1A/1B light chain 3B OS=Homo sapiens	MAP1LC3B		sp|Q9GZQ8|MLP3B_HUMAN;sp|A6NCE7|MP3B2_HUMAN	4	30.4	14.688	0	8.4486	162200000	0	0	0	19.0041	24.1767	23.6009	18.3414	24.4747	0	0	0	26.3529	25.4515	25.6228	26.2408	25.5606	0	0	0	26.7674	23.6723	23.2054	25.2863	25.729	-3.92612	21.9196	-3.01249	25.8457	0.91363	24.9321	1.70673	4.7536	1.10805	10.2643	0.658991	6.895	0.0109697	0
9448	sp|O95819-4|M4K4_HUMAN	Isoform 4 of Mitogen-activated protein kinase kinase kinase kinase 4 OS=Homo sapiens	MAP4K4		sp|O95819-4|M4K4_HUMAN;sp|O95819-2|M4K4_HUMAN;sp|O95819|M4K4_HUMAN;sp|O95819-5|M4K4_HUMAN;sp|O95819-3|M4K4_HUMAN;sp|Q9UKE5-8|TNIK_HUMAN;sp|Q8N4C8-5|MINK1_HUMAN;sp|Q9UKE5-5|TNIK_HUMAN;sp|Q8N4C8-2|MINK1_HUMAN;sp|Q9UKE5-7|TNIK_HUMAN;sp|Q8N4C8-3|MINK1_HUMAN;sp|Q9UKE5-3|TNIK_HUMAN;sp|Q8N4C8-4|MINK1_HUMAN;sp|Q9UKE5-6|TNIK_HUMAN;sp|Q9UKE5-2|TNIK_HUMAN;sp|Q8N4C8|MINK1_HUMAN;sp|Q9UKE5-4|TNIK_HUMAN;sp|Q9UK…	2	2.1	133.4	0.0016708	2.33	198860	0	0	0	0	0	0	0	0	0	0	0	20.2142	18.4245	19.6198	20.3878	16.7595	0	0	0	20.8417	22.3771	21.1281	21.0979	20.7526	-19.0811	0	-21.2395	19.0811	-2.15834	21.2395	8.57862	0	11.8303	6.14538	1.72381	8.58125	0	0.973353
9782	sp|P43243-2|MATR3_HUMAN	Isoform 2 of Matrin-3 OS=Homo sapiens	MATR3		sp|P43243-2|MATR3_HUMAN;sp|P43243|MATR3_HUMAN	4	11.8	62.575	0	47.182	6917200	0	0	0	20.0891	21.5963	21.6045	18.3456	18.9569	0	0	0	0	0	0	0	0	0	0	0	21.2104	26.3388	22.9305	20.8871	20.5209	20.1185	20.1185	-2.25906	0	-22.3775	22.3775	8.80266	6.31299	0.95266	0	7.53287	5.36388	0	0
4154	sp|Q9NR56-3|MBNL1_HUMAN	Isoform 3 of Muscleblind-like protein 1 OS=Homo sapiens	MBNL1		sp|Q9NR56-3|MBNL1_HUMAN;sp|Q9NR56-4|MBNL1_HUMAN;sp|Q9NR56-7|MBNL1_HUMAN;sp|Q9NR56-6|MBNL1_HUMAN;sp|Q9NR56-2|MBNL1_HUMAN;sp|Q9NR56-5|MBNL1_HUMAN;sp|Q9NR56|MBNL1_HUMAN;sp|Q5VZF2-3|MBNL2_HUMAN;sp|Q5VZF2-2|MBNL2_HUMAN;sp|Q5VZF2|MBNL2_HUMAN	2	6.6	33.05	0.00168	2.4589	892680	0	0	0	18.9179	20.4192	18.5047	18.5134	18.6328	0	0	0	18.0407	20.2118	20.5443	21.8449	19.4622	0	0	0	0	0	0	0	0	-1.02321	18.9976	18.9976	20.0208	20.0208	0	0.708267	7.737	10.704	6.45686	8.99491	0	0.181091	0
79143	sp|Q96N66-2|MBOA7_HUMAN	Isoform 2 of Lysophospholipid acyltransferase 7 OS=Homo sapiens	MBOAT7		sp|Q96N66-2|MBOA7_HUMAN;sp|Q96N66|MBOA7_HUMAN;sp|Q96N66-3|MBOA7_HUMAN	2	8.5	44.732	0.0016849	2.5112	1148300	0	0	0	0	0	0	0	0	0	0	0	0	0	0	0	0	0	0	0	19.878	23.8006	20.5442	18.4236	20.1107	0	0	-20.5514	0	-20.5514	20.5514	0	0	7.89357	0	7.89357	5.63324	0.921042	0.844118
4171	sp|P49736|MCM2_HUMAN	DNA replication licensing factor MCM2 OS=Homo sapiens	MCM2		sp|P49736|MCM2_HUMAN	9	12.8	101.89	0	15.681	2219800	0	0	0	20.3131	22.3217	22.7124	18.8787	18.167	0	0	0	0	0	0	0	0	0	0	0	22.9004	24.4706	23.4926	21.3539	22.5826	20.4786	20.4786	-2.48143	0	-22.96	22.96	7.81882	5.5774	1.35612	0	10.1547	7.32537	0	0
4172	sp|P25205|MCM3_HUMAN	DNA replication licensing factor MCM3 OS=Homo sapiens	MCM3		sp|P25205|MCM3_HUMAN;sp|P25205-2|MCM3_HUMAN	7	9.7	90.98	0	13.314	2383500	0	0	0	18.6467	20.4846	20.6105	17.9059	18.0759	0	0	0	0	0	0	0	0	0	0	0	24.3159	24.744	24.2954	23.4289	24.1285	19.1447	19.1447	-5.03782	0	-24.1825	24.1825	9.07541	6.51712	4.38883	0	13.3753	9.73964	0	0
4173	sp|P33991|MCM4_HUMAN	DNA replication licensing factor MCM4 OS=Homo sapiens	MCM4		sp|P33991|MCM4_HUMAN	2	3.6	96.557	0.0016681	2.2924	469040	0	0	0	0	0	0	0	0	0	0	0	0	0	0	0	0	0	0	0	20.0218	23.6303	22.052	19.894	19.7385	0	0	-21.0673	0	-21.0673	21.0673	0	0	8.47659	0	8.47659	6.06906	0.967854	0.934419
4175	sp|Q14566|MCM6_HUMAN	DNA replication licensing factor MCM6 OS=Homo sapiens	MCM6		sp|Q14566|MCM6_HUMAN	4	5.1	92.888	0.00046948	4.5245	1016700	0	0	0	0	0	0	0	0	0	0	0	0	0	0	0	0	0	0	0	19.519	25.0553	21.6957	20.2677	20.5856	0	0	-21.4246	0	-21.4246	21.4246	0	0	7.71926	0	7.71926	5.50305	0.945671	0.888545
28985	sp|Q9ULC4|MCTS1_HUMAN	Malignant T-cell-amplified sequence 1 OS=Homo sapiens	MCTS1		sp|Q9ULC4|MCTS1_HUMAN;sp|Q9ULC4-2|MCTS1_HUMAN;sp|Q9ULC4-3|MCTS1_HUMAN	6	45.3	20.555	0	6.8787	7360800	0	0	0	19.0644	21.9242	22.8614	18.5022	21.7603	0	0	0	18.1686	18.0272	19.2523	19.3853	21.6875	0	0	0	22.6754	24.2208	23.0368	23.1085	22.1452	1.51829	20.8225	-2.21484	19.3042	-3.73313	23.0373	0.704503	5.75161	1.36356	6.24705	3.00308	8.39797	0.167075	0
4192	sp|P21741|MK_HUMAN	Midkine OS=Homo sapiens	MDK		sp|P21741|MK_HUMAN	8	51	15.585	0	16.545	231380000	0	0	0	20.7494	22.9026	23.0497	21.2477	23.0127	0	0	0	24.7685	23.2161	19.1791	22.9491	22.1179	0	0	0	27.9458	27.2604	27.5571	28.3619	27.7332	-0.253745	22.1924	-5.57928	22.4462	-5.32553	27.7717	0.0890919	7.3403	5.25094	5.75848	3.32238	10.4743	0.90413	0
1953	sp|O75095|MEGF6_HUMAN	Multiple epidermal growth factor-like domains protein 6 OS=Homo sapiens	MEGF6		sp|O75095|MEGF6_HUMAN;sp|O75095-2|MEGF6_HUMAN	21	19.7	161.18	0	167.59	3268800	0	0	0	0	0	0	0	0	0	0	0	19.3799	25.652	21.7981	23.9954	22.727	0	0	0	0	0	0	0	0	-22.7105	0	0	22.7105	22.7105	0	7.64376	0	0	5.44667	7.64376	0	0	0.982877
51072	sp|Q9Y316-2|MEMO1_HUMAN	Isoform 2 of Protein MEMO1 OS=Homo sapiens	MEMO1		sp|Q9Y316-2|MEMO1_HUMAN;sp|Q9Y316|MEMO1_HUMAN;sp|Q9Y316-3|MEMO1_HUMAN	2	10.6	31.307	0	7.0359	2267300	0	0	0	17.3438	20.5264	20.6015	18.2699	18.6373	0	0	0	0	0	0	0	0	0	0	0	22.478	22.2393	22.9649	22.1055	22.0476	19.0758	19.0758	-3.29125	0	-22.367	22.367	8.74219	6.26775	2.95226	0	13.9705	10.186	0	0
4232	sp|Q5EB52-2|MEST_HUMAN	Isoform 2 of Mesoderm-specific transcript homolog protein OS=Homo sapiens	MEST		sp|Q5EB52-2|MEST_HUMAN;sp|Q5EB52|MEST_HUMAN;sp|Q5EB52-3|MEST_HUMAN	4	17.5	37.59	0	28.901	4609000	0	0	0	0	0	0	0	0	0	0	0	0	0	0	0	0	0	0	0	20.0663	24.3438	22.3984	22.406	21.1897	0	0	-22.0808	0	-22.0808	22.0808	0	0	8.88903	0	8.88903	6.37763	0.9385	0.873858
10988	sp|P50579|MAP2_HUMAN	Methionine aminopeptidase 2 OS=Homo sapiens	METAP2		sp|P50579|MAP2_HUMAN;sp|P50579-3|MAP2_HUMAN;sp|P50579-2|MAP2_HUMAN	8	22.2	52.891	0	35.245	4253900	0	0	0	18.9719	23.6831	21.9075	18.2646	21.9769	0	0	0	20.6313	22.6836	22.976	17.3608	19.8843	0	0	0	20.7329	24.3245	22.7509	21.0297	21.5775	0.253592	20.9608	-1.1223	20.7072	-1.37589	22.0831	0.0631686	5.34135	0.419842	5.28757	0.536446	6.58703	0.928164	0
284207	sp|Q641Q3-2|METRL_HUMAN	Isoform 2 of Meteorin-like protein OS=Homo sapiens	METRNL		sp|Q641Q3-2|METRL_HUMAN;sp|Q641Q3|METRL_HUMAN	4	26.6	25.738	0	12.329	11014000	0	0	0	0	0	0	0	0	0	0	0	21.6912	19.6899	20.6464	21.1404	23.3283	0	0	0	24.7255	23.8766	24.708	25.3218	23.93	-21.2992	0	-24.5124	21.2992	-3.21312	24.5124	9.33574	0	12.5878	6.71201	2.89311	9.14916	0	0.870828
4237	sp|P55001-3|MFAP2_HUMAN	Isoform B of Microfibrillar-associated protein 2 OS=Homo sapiens	MFAP2		sp|P55001-3|MFAP2_HUMAN;sp|P55001-2|MFAP2_HUMAN;sp|P55001|MFAP2_HUMAN	7	45.8	17.444	0	40.264	625670000	0	0	0	25.9597	25.6477	26.4914	26.0143	23.1687	0	0	0	27.1691	26.5162	26.8135	26.4496	26.6473	0	0	0	27.4014	27.6141	28.1516	28.9255	27.7804	-1.26278	25.4564	-2.51826	26.7191	-1.25548	27.9746	1.16113	7.24778	2.3427	11.3284	2.54094	9.53822	0.0608538	0
4239	sp|P55083|MFAP4_HUMAN	Microfibril-associated glycoprotein 4 OS=Homo sapiens	MFAP4		sp|P55083|MFAP4_HUMAN;sp|P55083-2|MFAP4_HUMAN	2	9.8	28.648	0	6.3401	30181000	0	0	0	23.9657	21.9186	23.7199	24.3026	22.4985	0	0	0	20.7121	19.2822	21.3252	19.7335	20.1007	0	0	0	22.2508	23.8218	23.5238	26.5132	21.7013	3.05032	23.2811	-0.281124	20.2307	-3.33144	23.5622	3.10821	7.66931	0.110513	7.92251	2.19492	6.13798	0.000627575	0
4247	sp|Q10469|MGAT2_HUMAN	Alpha-1,6-mannosyl-glycoprotein 2-beta-N-acetylglucosaminyltransferase OS=Homo sapiens	MGAT2		sp|Q10469|MGAT2_HUMAN	2	7.2	51.55	0.00045434	3.8747	3313900	0	0	0	0	0	0	0	0	0	0	0	0	0	0	0	0	0	0	0	20.3145	24.0899	23.973	24.03	23.5325	0	0	-23.188	0	-23.188	23.188	0	0	9.00203	0	9.00203	6.46219	0.951324	0.899284
4256	sp|P08493|MGP_HUMAN	Matrix Gla protein OS=Homo sapiens	MGP		sp|P08493|MGP_HUMAN;sp|P08493-2|MGP_HUMAN	2	23.3	12.353	0.00044504	3.5645	6460500	0	0	0	18.3524	22.2977	21.8945	19.3023	21.2673	0	0	0	22.5935	21.6341	18.9964	19.8181	20.2019	0	0	0	20.8071	21.3662	20.7906	20.6296	19.0268	-0.0259899	20.6228	0.0987465	20.6488	0.124736	20.5241	0.00879313	6.01829	0.0402015	6.45678	0.0588143	7.72253	0.991385	0
9761	sp|Q14165|MLEC_HUMAN	Malectin OS=Homo sapiens	MLEC		sp|Q14165|MLEC_HUMAN	3	13	32.233	0	6.3269	2995700	0	0	0	0	0	0	0	0	0	0	0	0	0	0	0	0	0	0	0	19.3522	24.8022	21.6624	19.2427	20.4036	0	0	-21.0926	0	-21.0926	21.0926	0	0	7.48739	0	7.48739	5.32994	0.946876	0.890514
4311	sp|P08473|NEP_HUMAN	Neprilysin OS=Homo sapiens	MME		sp|P08473|NEP_HUMAN	14	20.9	85.513	0	25.678	9677800	0	0	0	18.5006	19.3839	18.7373	19.2547	20.8936	0	0	0	0	0	0	0	0	0	0	0	24.1918	24.9056	24.6538	24.4796	25.6362	19.354	19.354	-5.4194	0	-24.7734	24.7734	10.2837	7.42206	5.4385	0	12.9902	9.45087	0	0
4327	sp|Q99542|MMP19_HUMAN	Matrix metalloproteinase-19 OS=Homo sapiens	MMP19		sp|Q99542|MMP19_HUMAN;sp|Q99542-5|MMP19_HUMAN	2	4.9	57.356	0	7.6497	1313500	0	0	0	0	0	0	0	0	0	0	0	0	0	0	0	0	0	0	0	22.2734	21.2091	22.3122	23.4607	21.6001	0	0	-22.1711	0	-22.1711	22.1711	0	0	11.0486	0	11.0486	7.99529	0.918763	0.840938
25843	sp|Q9Y3A3-2|PHOCN_HUMAN	Isoform 2 of MOB-like protein phocein OS=Homo sapiens	MOB4		sp|Q9Y3A3-2|PHOCN_HUMAN;sp|Q9Y3A3-3|PHOCN_HUMAN;sp|Q9Y3A3|PHOCN_HUMAN	4	25.4	22.318	0.00087222	3.2341	1962000	0	0	0	17.6985	22.1546	22.8194	21.0907	19.1791	0	0	0	17.6509	19.6156	21.0857	19.0593	20.3849	0	0	0	0	0	0	0	0	1.02914	20.5884	20.5884	19.5593	19.5593	0	0.416153	5.46415	7.66717	6.56541	9.13993	0	0.33566	0
4338	sp|O96007|MOC2B_HUMAN	Molybdopterin synthase catalytic subunit OS=Homo sapiens	MOCS2		sp|O96007|MOC2B_HUMAN	2	18.6	20.944	0.00047125	4.5936	506600	0	0	0	0	0	0	0	0	0	0	0	19.6118	18.4052	20.831	20.6713	19.4674	0	0	0	0	0	0	0	0	-19.7973	0	0	19.7973	19.7973	0	10.1637	0	0	7.33212	10.1637	0	0	0.970531
7841	sp|Q13724-2|MOGS_HUMAN	Isoform 2 of Mannosyl-oligosaccharide glucosidase OS=Homo sapiens	MOGS		sp|Q13724-2|MOGS_HUMAN;sp|Q13724|MOGS_HUMAN	6	9.6	80.702	0	48.448	2248700	0	0	0	0	0	0	0	0	0	0	0	18.6836	18.1841	19.5417	21.2482	20.7977	0	0	0	21.1682	25.3887	22.9061	20.7663	22.2973	-19.691	0	-22.5053	19.691	-2.81429	22.5053	9.15044	0	8.49021	6.57328	1.63072	6.07925	0	0.8917
4343	sp|Q9HCE1-2|MOV10_HUMAN	Isoform 2 of Putative helicase MOV-10 OS=Homo sapiens	MOV10		sp|Q9HCE1-2|MOV10_HUMAN;sp|Q9HCE1|MOV10_HUMAN	2	2.6	101.6	0.00045579	3.947	208930	0	0	0	0	0	0	0	0	0	0	0	0	0	0	0	0	0	0	0	19.158	22.1673	21.1737	19.6278	20.2013	0	0	-20.4656	0	-20.4656	20.4656	0	0	9.57469	0	9.57469	6.89093	0.910131	0.826069
26002	sp|Q6UVY6|MOXD1_HUMAN	DBH-like monooxygenase protein 1 OS=Homo sapiens	MOXD1		sp|Q6UVY6|MOXD1_HUMAN;sp|Q6UVY6-2|MOXD1_HUMAN	4	7.7	69.652	0	6.0636	4429700	0	0	0	19.4038	20.5609	21.5456	23.4321	21.9698	0	0	0	21.9348	18.4787	21.8336	19.4211	22.0405	0	0	0	21.6916	24.9322	21.7046	25.0214	23.2904	0.640716	21.3824	-1.94559	20.7417	-2.58631	23.328	0.265314	6.43054	1.06023	6.097	1.41234	6.44847	0.590491	0
84245	sp|Q9BV20-2|MTNA_HUMAN	Isoform 2 of Methylthioribose-1-phosphate isomerase OS=Homo sapiens	MRI1		sp|Q9BV20-2|MTNA_HUMAN;sp|Q9BV20|MTNA_HUMAN	6	24.5	34.529	0	7.9663	3927400	0	0	0	19.9526	21.7401	21.4826	20.5699	18.6476	0	0	0	19.7891	20.2363	19.964	21.1595	20.6922	0	0	0	23.7686	22.6999	23.9059	23.2616	23.3806	0.110323	20.4786	-2.92479	20.3682	-3.03512	23.4033	0.0648134	6.81607	2.92072	8.89179	4.82314	9.67601	0.93138	0
51154	sp|Q9UKD2|MRT4_HUMAN	mRNA turnover protein 4 homolog OS=Homo sapiens	MRTO4		sp|Q9UKD2|MRT4_HUMAN	2	10.5	27.56	0.0052568	1.6947	757480	0	0	0	0	0	0	0	0	0	0	0	0	0	0	0	0	0	0	0	20.4489	22.3361	21.5897	20.3202	21.0524	0	0	-21.1495	0	-21.1495	21.1495	0	0	10.979	0	10.979	7.94312	0.899475	0.81468
4436	sp|P43246-2|MSH2_HUMAN	Isoform 2 of DNA mismatch repair protein Msh2 OS=Homo sapiens	MSH2		sp|P43246-2|MSH2_HUMAN;sp|P43246|MSH2_HUMAN	2	3.2	97.321	0	5.8825	154120	0	0	0	0	0	0	0	0	0	0	0	0	0	0	0	0	0	0	0	19.4469	21.9499	19.8926	19.9126	20.9114	0	0	-20.4227	0	-20.4227	20.4227	0	0	10.2059	0	10.2059	7.36372	0.964502	0.927088
253827	sp|Q8IXL7-2|MSRB3_HUMAN	Isoform 2 of Methionine-R-sulfoxide reductase B3 OS=Homo sapiens	MSRB3		sp|Q8IXL7-2|MSRB3_HUMAN;sp|Q8IXL7|MSRB3_HUMAN	4	30.3	20.01	0	9.1164	20479000	0	0	0	0	0	0	0	0	0	0	0	25.6538	22.4313	24.5828	25.4444	21.173	0	0	0	19.401	23.1125	20.5969	22.6947	20.9918	-23.8571	0	-21.3594	23.8571	2.49768	21.3594	8.43019	0	8.91046	6.03436	1.25467	6.39366	0	0.860017
4513	sp|P00403|COX2_HUMAN	Cytochrome c oxidase subunit 2 OS=Homo sapiens	MT-CO2		sp|P00403|COX2_HUMAN	4	20.7	25.565	0	12.88	17615000	0	0	0	0	0	0	0	0	0	0	0	0	0	0	0	0	0	0	0	20.4835	26.4032	19.8115	19.8402	20.1289	0	0	-21.3335	0	-21.3335	21.3335	0	0	6.78797	0	6.78797	4.80853	0.983664	0.969595
4493	sp|P80297|MT1X_HUMAN	Metallothionein-1X OS=Homo sapiens	MT1X		sp|P80297|MT1X_HUMAN;sp|P13640-2|MT1G_HUMAN;sp|P02795|MT2_HUMAN;sp|P13640|MT1G_HUMAN;sp|Q8N339|MT1M_HUMAN;sp|P04732|MT1E_HUMAN	3	34.4	6.0683	0	6.2526	61251000	0	0	0	20.1573	25.6545	24.3217	18.8141	24.4376	0	0	0	22.6141	22.7488	21.7648	23.3559	24.548	0	0	0	22.4984	20.3965	20.0599	20.3161	21.3959	-0.329274	22.6771	1.7437	23.0063	2.07298	20.9333	0.0850348	4.83265	0.597258	7.61172	1.90384	7.41798	0.905943	0
23788	sp|Q9Y6C9|MTCH2_HUMAN	Mitochondrial carrier homolog 2 OS=Homo sapiens	MTCH2		sp|Q9Y6C9|MTCH2_HUMAN	7	36	33.331	0	35.993	4133100	0	0	0	0	0	0	0	0	0	0	0	0	0	0	0	0	0	0	0	20.1382	24.7209	21.1432	18.9723	20.8058	0	0	-21.1561	0	-21.1561	21.1561	0	0	7.70281	0	7.70281	5.49076	0.896579	0.808126
92140	sp|Q86UE4|LYRIC_HUMAN	Protein LYRIC OS=Homo sapiens	MTDH		sp|Q86UE4|LYRIC_HUMAN	2	3.4	63.836	0.001666	2.2752	126350	0	0	0	18.9115	19.3393	19.137	17.9643	19.2836	0	0	0	0	0	0	0	0	0	0	0	20.9065	20.71	20.1945	20.3574	20.7112	18.9271	18.9271	-1.64875	0	-20.5759	20.5759	11.9609	8.67913	3.40042	0	14.5425	10.6149	0	0
10514	sp|Q9BQG0|MBB1A_HUMAN	Myb-binding protein 1A OS=Homo sapiens	MYBBP1A		sp|Q9BQG0|MBB1A_HUMAN;sp|Q9BQG0-2|MBB1A_HUMAN	3	2.9	148.85	0.0012761	2.7527	261980	0	0	0	0	0	0	0	0	0	0	0	0	0	0	0	0	0	0	0	21.4904	23.2607	19.3731	20.0137	22.3564	0	0	-21.2989	0	-21.2989	21.2989	0	0	8.73385	0	8.73385	6.2615	0.915742	0.836735
4642	sp|O94832|MYO1D_HUMAN	Unconventional myosin-Id OS=Homo sapiens	MYO1D		sp|O94832|MYO1D_HUMAN	3	3.5	116.2	0.00086244	3.0416	74523	0	0	0	0	0	0	0	0	0	0	0	20.5267	20.1512	18.4641	19.7427	21.7176	0	0	0	0	0	0	0	0	-20.1205	0	0	20.1205	20.1205	0	9.59898	0	0	6.90912	9.59898	0	0	0.978092
80155	sp|Q9BXJ9|NAA15_HUMAN	N-alpha-acetyltransferase 15, NatA auxiliary subunit OS=Homo sapiens	NAA15		sp|Q9BXJ9|NAA15_HUMAN;sp|Q9BXJ9-4|NAA15_HUMAN	4	4.5	101.27	0	5.1886	1368900	0	0	0	0	0	0	0	0	0	0	0	0	0	0	0	0	0	0	0	24.9364	23.6911	23.4282	21.614	23.3509	0	0	-23.4041	0	-23.4041	23.4041	0	0	10.1111	0	10.1111	7.29274	0.913115	0.831884
80218	sp|Q9GZZ1|NAA50_HUMAN	N-alpha-acetyltransferase 50 OS=Homo sapiens	NAA50		sp|Q9GZZ1|NAA50_HUMAN;sp|Q9GZZ1-2|NAA50_HUMAN	4	27.8	19.398	0.00045956	4.1515	4780900	0	0	0	0	0	0	0	0	0	0	0	0	0	0	0	0	0	0	0	21.9164	23.9861	23.2098	23.0269	22.719	0	0	-22.9716	0	-22.9716	22.9716	0	0	11.6258	0	11.6258	8.42794	0.912367	0.830508
4666	sp|Q13765|NACA_HUMAN	Nascent polypeptide-associated complex subunit alpha OS=Homo sapiens	NACA		sp|Q13765|NACA_HUMAN;sp|E9PAV3-2|NACAM_HUMAN;sp|E9PAV3|NACAM_HUMAN	5	26.5	23.384	0	215.64	110260000	0	0	0	23.6784	24.5459	24.4749	21.715	21.0532	0	0	0	24.3367	24.9945	24.7607	26.6841	24.5157	0	0	0	25.1111	26.1555	25.7798	25.8475	25.3401	-1.96485	23.0935	-2.55331	25.0583	-0.588464	25.6468	1.3313	6.46295	2.0442	8.0703	0.624345	10.2479	0.0338828	0
55191	sp|Q6IA69-2|NADE_HUMAN	Isoform 2 of Glutamine-dependent NAD(+) synthetase OS=Homo sapiens	NADSYN1		sp|Q6IA69-2|NADE_HUMAN;sp|Q6IA69|NADE_HUMAN	2	5.2	49.717	0.005627	1.6147	735390	0	0	0	0	0	0	0	0	0	0	0	17.204	18.1065	21.838	19.0494	22.4327	0	0	0	20.4659	21.5291	19.4102	19.9571	20.8997	-19.7261	0	-20.4524	19.7261	-0.72626	20.4524	7.24136	0	10.9252	5.14639	0.279594	7.90274	0	0.870074
8883	sp|Q13564-3|ULA1_HUMAN	Isoform 3 of NEDD8-activating enzyme E1 regulatory subunit OS=Homo sapiens	NAE1		sp|Q13564-3|ULA1_HUMAN;sp|Q13564-2|ULA1_HUMAN;sp|Q13564|ULA1_HUMAN;sp|Q13564-4|ULA1_HUMAN	2	4.5	50.624	0.0036916	1.9693	568230	0	0	0	0	0	0	0	0	0	0	0	19.6419	20.2881	19.8141	18.6583	19.5044	0	0	0	20.6224	22.7229	21.0223	19.285	21.6621	-19.5814	0	-21.0629	19.5814	-1.48156	21.0629	11.8886	0	9.50819	8.62494	1.33719	6.84114	0	0.893683
4676	sp|Q99733|NP1L4_HUMAN	Nucleosome assembly protein 1-like 4 OS=Homo sapiens	NAP1L4		sp|Q99733|NP1L4_HUMAN;sp|Q99733-2|NP1L4_HUMAN	9	25.3	42.823	0	25.006	20775000	0	0	0	21.8072	24.3085	23.7188	22.1613	23.8871	0	0	0	19.4689	21.283	22.5542	22.0878	18.9271	0	0	0	24.7962	25.4093	24.7914	24.6974	25.3224	2.31238	23.1766	-1.82675	20.8642	-4.13913	25.0033	1.53464	7.42679	2.09551	6.22541	3.32517	10.7586	0.0197089	0
4681	sp|P41271|NBL1_HUMAN	Neuroblastoma suppressor of tumorigenicity 1 OS=Homo sapiens	NBL1		sp|P41271|NBL1_HUMAN;sp|P41271-2|NBL1_HUMAN	3	13.8	19.408	0.00045126	3.7913	14695000	0	0	0	21.4344	22.4876	22.5696	23.1092	19.4253	0	0	0	23.2341	22.2975	21.4668	23.9512	23.7892	0	0	0	0	0	0	0	0	-1.14251	21.8053	21.8053	22.9478	22.9478	0	0.712965	6.57023	9.14637	7.55944	10.4671	0	0.173818	0
4685	sp|O15394|NCAM2_HUMAN	Neural cell adhesion molecule 2 OS=Homo sapiens	NCAM2		sp|O15394|NCAM2_HUMAN;sp|O15394-2|NCAM2_HUMAN	4	4.8	93.045	0.00046425	4.3561	679350	0	0	0	0	0	0	0	0	0	0	0	0	0	0	0	0	0	0	0	20.6799	23.4228	22.4421	20.9667	22.9785	0	0	-22.098	0	-22.098	22.098	0	0	9.82231	0	9.82231	7.07639	0.993313	0.990143
9918	sp|Q15021|CND1_HUMAN	Condensin complex subunit 1 OS=Homo sapiens	NCAPD2		sp|Q15021|CND1_HUMAN	2	1.6	157.18	0.0012788	2.7765	112250	0	0	0	0	0	0	0	0	0	0	0	0	0	0	0	0	0	0	0	19.7412	22.2344	20.6701	19.9911	19.5009	0	0	-20.4275	0	-20.4275	20.4275	0	0	9.90316	0	9.90316	7.13695	0.944068	0.886193
64151	sp|Q9BPX3|CND3_HUMAN	Condensin complex subunit 3 OS=Homo sapiens	NCAPG		sp|Q9BPX3|CND3_HUMAN	2	2.6	114.33	0.00043937	3.3503	174450	0	0	0	0	0	0	0	0	0	0	0	0	0	0	0	0	0	0	0	19.8548	22.1794	20.2357	19.0196	19.5654	0	0	-20.171	0	-20.171	20.171	0	0	9.53891	0	9.53891	6.86414	0.916872	0.837781
4686	sp|Q09161|NCBP1_HUMAN	Nuclear cap-binding protein subunit 1 OS=Homo sapiens	NCBP1		sp|Q09161|NCBP1_HUMAN	8	11.6	91.838	0	16.198	2434400	0	0	0	16.8532	21.6389	21.8551	17.9605	18.7784	0	0	0	0	0	0	0	0	0	0	0	22.7662	24.0939	23.6157	22.8089	20.5245	19.4172	19.4172	-3.34464	0	-22.7619	22.7619	7.29051	5.18304	1.66971	0	9.51874	6.84903	0	0
23154	sp|Q9UBB6-2|NCDN_HUMAN	Isoform 2 of Neurochondrin OS=Homo sapiens	NCDN		sp|Q9UBB6-2|NCDN_HUMAN;sp|Q9UBB6|NCDN_HUMAN;sp|Q9UBB6-3|NCDN_HUMAN	2	3.8	77.242	0.0012853	2.8922	423180	0	0	0	0	0	0	0	0	0	0	0	0	0	0	0	0	0	0	0	19.3362	22.3564	21.9094	21.1852	18.9436	0	0	-20.7462	0	-20.7462	20.7462	0	0	8.81587	0	8.81587	6.32288	0.903121	0.817997
57552	sp|Q6PIU2|NCEH1_HUMAN	Neutral cholesterol ester hydrolase 1 OS=Homo sapiens	NCEH1		sp|Q6PIU2|NCEH1_HUMAN;sp|Q6PIU2-2|NCEH1_HUMAN;sp|Q6PIU2-3|NCEH1_HUMAN	6	16.4	45.807	0	10.273	3270400	0	0	0	0	0	0	0	0	0	0	0	0	0	0	0	0	0	0	0	20.0698	24.9816	21.9541	19.7061	20.4352	0	0	-21.4294	0	-21.4294	21.4294	0	0	7.74088	0	7.74088	5.51919	0.935741	0.868569
10787	sp|Q9Y2A7|NCKP1_HUMAN	Nck-associated protein 1 OS=Homo sapiens	NCKAP1		sp|Q9Y2A7|NCKP1_HUMAN;sp|Q9Y2A7-2|NCKP1_HUMAN	13	13.3	128.79	0	25.964	3413400	0	0	0	18.4425	21.9429	20.0709	19.8479	21.002	0	0	0	19.6317	19.0377	20.4407	20.6397	21.261	0	0	0	24.0249	24.5695	24.3203	23.7895	24.4141	0.0590759	20.2612	-3.96241	20.2022	-4.02149	24.2237	0.0290566	6.65937	3.75548	7.70783	4.96964	10.8462	0.970336	0
56926	sp|Q969V3-2|NCLN_HUMAN	Isoform 2 of Nicalin OS=Homo sapiens	NCLN		sp|Q969V3-2|NCLN_HUMAN;sp|Q969V3|NCLN_HUMAN	3	6.9	62.846	0	9.1652	1038200	0	0	0	0	0	0	0	0	0	0	0	0	0	0	0	0	0	0	0	19.6901	24.3245	19.6653	18.8847	19.7047	0	0	-20.4539	0	-20.4539	20.4539	0	0	7.53543	0	7.53543	5.3658	0.922567	0.847679
23413	sp|P62166-2|NCS1_HUMAN	Isoform 2 of Neuronal calcium sensor 1 OS=Homo sapiens	NCS1		sp|P62166-2|NCS1_HUMAN;sp|P62166|NCS1_HUMAN	3	22.7	19.728	0	6.3203	2295500	0	0	0	0	0	0	0	0	0	0	0	0	0	0	0	0	0	0	0	20.6846	23.412	21.8233	21.9206	21.2268	0	0	-21.8134	0	-21.8134	21.8134	0	0	10.3832	0	10.3832	7.49659	0.954176	0.908228
23385	sp|Q92542-2|NICA_HUMAN	Isoform 2 of Nicastrin OS=Homo sapiens	NCSTN		sp|Q92542-2|NICA_HUMAN;sp|Q92542|NICA_HUMAN	2	2.9	76.743	0.0041	1.9444	533670	0	0	0	0	0	0	0	0	0	0	0	0	0	0	0	0	0	0	0	21.3769	22.8094	20.6952	19.2158	21.754	0	0	-21.1703	0	-21.1703	21.1703	0	0	9.36175	0	9.36175	6.73148	0.924865	0.851271
79625	sp|Q8TB73|NDNF_HUMAN	Protein NDNF OS=Homo sapiens	NDNF		sp|Q8TB73|NDNF_HUMAN	8	16.2	64.672	0	18.508	2593800	0	0	0	23.3754	22.8867	22.5991	23.2451	23.9977	0	0	0	23.129	19.4933	20.2207	20.4609	19.7324	0	0	0	0	0	0	0	0	2.61356	23.2208	23.2208	20.6073	20.6073	0	2.25621	9.36591	12.8769	6.4266	8.95447	0	0.00401064	0
10397	sp|Q92597|NDRG1_HUMAN	Protein NDRG1 OS=Homo sapiens	NDRG1		sp|Q92597|NDRG1_HUMAN;sp|Q92597-3|NDRG1_HUMAN;sp|Q92597-2|NDRG1_HUMAN	3	11.9	42.835	0	5.1461	1355900	0	0	0	18.6931	22.6537	22.4973	18.8041	19.1404	0	0	0	0	0	0	0	0	0	0	0	0	0	0	0	0	20.3577	20.3577	20.3577	0	0	0	7.77787	5.54681	7.77787	0	0	0	0	0
4702	sp|P51970|NDUA8_HUMAN	NADH dehydrogenase [ubiquinone] 1 alpha subcomplex subunit 8 OS=Homo sapiens	NDUFA8		sp|P51970|NDUA8_HUMAN	3	26.7	20.105	0	14.916	1214900	0	0	0	0	0	0	0	0	0	0	0	0	0	0	0	0	0	0	0	20.7723	23.1289	19.3947	20.2826	19.0368	0	0	-20.5231	0	-20.5231	20.5231	0	0	8.60131	0	8.60131	6.16235	0.95828	0.916515
4716	sp|O96000-2|NDUBA_HUMAN	Isoform 2 of NADH dehydrogenase [ubiquinone] 1 beta subcomplex subunit 10 OS=Homo sapiens	NDUFB10		sp|O96000-2|NDUBA_HUMAN;sp|O96000|NDUBA_HUMAN	2	14.3	20.143	0.00046083	4.1963	1613300	0	0	0	0	0	0	0	0	0	0	0	0	0	0	0	0	0	0	0	19.5666	23.9531	20.3427	20.5648	21.076	0	0	-21.1007	0	-21.1007	21.1007	0	0	8.54481	0	8.54481	6.12009	0.984969	0.97147
5819	sp|Q92692-2|NECT2_HUMAN	Isoform Alpha of Nectin-2 OS=Homo sapiens	NECTIN2		sp|Q92692-2|NECT2_HUMAN;sp|Q92692|NECT2_HUMAN	5	13.2	51.359	0	26.184	11654000	0	0	0	18.0199	20.3599	18.9872	20.7695	19.693	0	0	0	18.8091	19.1957	20.8384	19.1249	21.108	0	0	0	25.2648	25.5196	24.9698	24.8323	25.6752	-0.249324	19.5659	-5.68645	19.8152	-5.43712	25.2523	0.139258	7.03154	5.38752	7.12765	5.31286	10.6243	0.8603	0
10763	sp|P48681|NEST_HUMAN	Nestin OS=Homo sapiens	NES		sp|P48681|NEST_HUMAN	6	4.2	177.44	0	8.2657	343750	0	0	0	20.8504	21.1261	19.1256	19.1193	22.0093	0	0	0	19.3674	17.4847	22.826	20.1406	20.4013	0	0	0	21.0894	22.0531	20.6118	20.1629	19.5037	0.402128	20.4461	-0.238048	20.044	-0.640176	20.6842	0.149982	6.74394	0.125852	5.64019	0.279519	7.51552	0.844631	0
4758	sp|Q99519|NEUR1_HUMAN	Sialidase-1 OS=Homo sapiens	NEU1		sp|Q99519|NEUR1_HUMAN	2	4.8	45.467	0.0071914	1.4524	308630	0	0	0	0	0	0	0	0	0	0	0	0	0	0	0	0	0	0	0	19.6359	21.1297	22.4235	20.6157	20.2531	0	0	-20.8116	0	-20.8116	20.8116	0	0	10.1214	0	10.1214	7.30041	0.919142	0.84129
23114	sp|O94856-4|NFASC_HUMAN	Isoform 4 of Neurofascin OS=Homo sapiens	NFASC		sp|O94856-4|NFASC_HUMAN;sp|O94856-12|NFASC_HUMAN;sp|O94856-10|NFASC_HUMAN;sp|O94856-3|NFASC_HUMAN;sp|O94856-8|NFASC_HUMAN;sp|O94856-11|NFASC_HUMAN;sp|O94856-6|NFASC_HUMAN;sp|O94856-9|NFASC_HUMAN;sp|O94856-7|NFASC_HUMAN;sp|O94856-13|NFASC_HUMAN;sp|O94856-5|NFASC_HUMAN;sp|O94856|NFASC_HUMAN;sp|O94856-2|NFASC_HUMAN	10	12.2	119.47	0	9.4119	1110000	0	0	0	0	0	0	0	0	0	0	0	21.7955	22.9339	20.0236	18.6387	23.3312	0	0	0	19.3644	20.1033	19.11	23.9081	20.6388	-21.3446	0	-20.6249	21.3446	0.719672	20.6249	8.02239	0	7.99499	5.72949	0.238686	5.70902	0	0.977616
55651	sp|Q9NX24|NHP2_HUMAN	H/ACA ribonucleoprotein complex subunit 2 OS=Homo sapiens	NHP2		sp|Q9NX24|NHP2_HUMAN	2	19	17.201	0.0028866	2.08	1431100	0	0	0	17.6565	21.4729	22.3807	18.9213	19.7305	0	0	0	0	0	0	0	0	0	0	0	0	0	0	0	0	20.0324	20.0324	20.0324	0	0	0	7.93864	5.66691	7.93864	0	0	0	0	0
22795	sp|Q14112|NID2_HUMAN	Nidogen-2 OS=Homo sapiens	NID2		sp|Q14112|NID2_HUMAN	2	58.3	151.25	0	50.9	9990800	0	0	0	18.1612	18.2064	18.54	22.6892	20.8018	0	0	0	0	0	0	0	0	0	0	0	25.4144	27.313	27.3863	26.5955	25.9775	19.6797	19.6797	-6.85763	0	-26.5373	26.5373	7.70641	5.49345	3.96444	0	11.6986	8.48253	0	0
2631	sp|Q9BPW8|NIPS1_HUMAN	Protein NipSnap homolog 1 OS=Homo sapiens	NIPSNAP1		sp|Q9BPW8|NIPS1_HUMAN;sp|O75323-2|NIPS2_HUMAN;sp|O75323|NIPS2_HUMAN	2	6	33.31	0.0016892	2.5438	900630	0	0	0	0	0	0	0	0	0	0	0	0	0	0	0	0	0	0	0	20.2623	23.2818	20.1458	19.9632	19.9658	0	0	-20.7238	0	-20.7238	20.7238	0	0	9.03415	0	9.03415	6.48623	0.91725	0.838131
25934	sp|Q9UFN0|NPS3A_HUMAN	Protein NipSnap homolog 3A OS=Homo sapiens	NIPSNAP3A		sp|Q9UFN0|NPS3A_HUMAN	4	19	28.466	0	17.567	4415000	0	0	0	19.3014	19.646	18.4959	17.8799	19.2589	0	0	0	24.2448	19.5351	20.9458	22.9243	21.7871	0	0	0	23.4891	21.584	21.7403	22.4026	21.2427	-2.97101	18.9164	-3.17532	21.8874	-0.204312	22.0917	2.04022	8.0541	3.59884	6.0337	0.0829256	7.89801	0.00585354	0
56954	sp|Q9NQR4|NIT2_HUMAN	Omega-amidase NIT2 OS=Homo sapiens	NIT2		sp|Q9NQR4|NIT2_HUMAN	9	41.7	30.608	0	27.65	15940000	0	0	0	25.1048	23.7469	24.1492	25.526	23.4453	0	0	0	22.1125	22.2856	22.3279	24.0725	23.6462	0	0	0	23.9022	23.6865	23.8617	24.1506	23.9762	1.50551	24.3944	0.479004	22.8889	-1.02651	23.9154	1.53847	8.14982	0.567296	7.94762	1.43284	12.4202	0.0248199	0
57486	sp|Q9BYT8|NEUL_HUMAN	Neurolysin, mitochondrial OS=Homo sapiens	NLN		sp|Q9BYT8|NEUL_HUMAN	6	11.2	80.651	0	11.795	3507400	0	0	0	17.3098	21.3542	21.7234	22.7144	19.5833	0	0	0	23.3874	18.8573	19.8112	22.562	21.5171	0	0	0	22.5079	23.9967	24.7301	24.0717	23.5945	-0.68998	20.537	-3.24316	21.227	-2.55318	23.7802	0.220447	5.44924	1.88484	5.8518	1.62272	8.29638	0.719929	0
4832	sp|Q13232|NDK3_HUMAN	Nucleoside diphosphate kinase 3 OS=Homo sapiens	NME3		sp|Q13232|NDK3_HUMAN	2	16	19.015	0.0016786	2.4098	1190900	0	0	0	0	0	0	0	0	0	0	0	20.1985	19.1413	20.8096	19.1779	19.6767	0	0	0	21.1285	20.7133	18.8091	22.3228	21.6381	-19.8008	0	-20.9224	19.8008	-1.12156	20.9224	11.3153	0	9.3431	8.19517	0.873492	6.71752	0	0.896075
4836	sp|P30419-2|NMT1_HUMAN	Isoform Short of Glycylpeptide N-tetradecanoyltransferase 1 OS=Homo sapiens	NMT1		sp|P30419-2|NMT1_HUMAN;sp|P30419|NMT1_HUMAN	3	10.6	48.14	0	24.229	6311900	0	0	0	21.5738	24.3967	22.9046	21.0088	23.3155	0	0	0	20.0646	20.781	20.5584	20.9266	19.5833	0	0	0	23.2947	23.8251	22.7732	22.9276	23.2244	2.25711	22.6399	-0.569121	20.3828	-2.82623	23.209	2.05117	6.85275	0.401948	8.91658	4.80721	10.0676	0.00674384	0
4837	sp|P40261|NNMT_HUMAN	Nicotinamide N-methyltransferase OS=Homo sapiens	NNMT		sp|P40261|NNMT_HUMAN	14	60.2	29.574	0	74.877	231150000	0	0	0	24.3725	26.0642	26.2007	25.1872	22.8406	0	0	0	26.1602	26.2237	26.9746	26.3477	26.6914	0	0	0	26.5276	27.0721	26.828	27.3778	26.4843	-1.54648	24.9331	-1.9249	26.4795	-0.378419	26.858	1.38323	7.06232	1.77066	10.8325	0.867484	10.6413	0.0339076	0
23530	sp|Q13423|NNTM_HUMAN	NAD(P) transhydrogenase, mitochondrial OS=Homo sapiens	NNT		sp|Q13423|NNTM_HUMAN	2	1.8	113.89	0.0056361	1.643	51921	0	0	0	0	0	0	0	0	0	0	0	0	0	0	0	0	0	0	0	19.6047	20.9956	18.4121	19.9909	20.2905	0	0	-19.8587	0	-19.8587	19.8587	0	0	10.2934	0	10.2934	7.42929	0.949297	0.894479
4841	sp|Q15233-2|NONO_HUMAN	Isoform 2 of Non-POU domain-containing octamer-binding protein OS=Homo sapiens	NONO		sp|Q15233-2|NONO_HUMAN;sp|Q15233|NONO_HUMAN	10	30.1	43.866	0	21.201	16145000	0	0	0	22.6953	24.3307	23.8985	18.2759	22.3772	0	0	0	21.9693	23.0117	23.2692	23.85	22.0914	0	0	0	23.145	25.831	24.6396	24.073	23.5196	-0.52278	22.3155	-1.92612	22.8383	-1.40334	24.2416	0.182935	5.35651	0.857282	8.25832	1.34707	7.69487	0.800945	0
4839	sp|P46087-3|NOP2_HUMAN	Isoform 3 of Probable 28S rRNA (cytosine(4447)-C(5))-methyltransferase OS=Homo sapiens	NOP2		sp|P46087-3|NOP2_HUMAN;sp|P46087-2|NOP2_HUMAN;sp|P46087|NOP2_HUMAN;sp|P46087-4|NOP2_HUMAN	3	5.1	69.614	0.00044763	3.6396	448310	0	0	0	18.2239	20.64	21.4279	18.3525	19.4346	0	0	0	0	0	0	0	0	0	0	0	20.0195	22.1634	20.5893	20.9881	20.7476	19.6158	19.6158	-1.28582	0	-20.9016	20.9016	8.91833	6.39955	0.949314	0	11.1288	8.05541	0	0
51602	sp|Q9Y2X3|NOP58_HUMAN	Nucleolar protein 58 OS=Homo sapiens	NOP58		sp|Q9Y2X3|NOP58_HUMAN	5	13.2	59.578	0	7.3476	1311600	0	0	0	18.3923	22.4293	21.5216	18.4684	18.6926	0	0	0	0	0	0	0	0	0	0	0	20.1026	23.6563	20.3858	19.5552	20.5971	19.9008	19.9008	-0.958538	0	-20.8594	20.8594	7.88714	5.62843	0.378874	0	8.6578	6.20461	0	0
4854	sp|Q9UM47|NOTC3_HUMAN	Neurogenic locus notch homolog protein 3 OS=Homo sapiens	NOTCH3		sp|Q9UM47|NOTC3_HUMAN	2	1.2	243.63	0.0016584	2.1945	45992	0	0	0	0	0	0	0	0	0	0	0	20.3175	16.9811	19.7743	20.5074	21.2031	0	0	0	0	0	0	0	0	-19.7567	0	0	19.7567	19.7567	0	8.42431	0	0	6.02996	8.42431	0	0	0.812702
79716	sp|Q8NDH3-2|PEPL1_HUMAN	Isoform 2 of Probable aminopeptidase NPEPL1 OS=Homo sapiens	NPEPL1		sp|Q8NDH3-2|PEPL1_HUMAN;sp|Q8NDH3|PEPL1_HUMAN;sp|Q8NDH3-3|PEPL1_HUMAN;sp|Q8NDH3-5|PEPL1_HUMAN;sp|Q8NDH3-4|PEPL1_HUMAN	5	16.7	44.125	0.00045517	3.9149	2528900	0	0	0	0	0	0	0	0	0	0	0	21.7462	20.7122	22.1828	18.429	19.3988	0	0	0	22.7324	23.014	22.1212	23.1612	21.8509	-20.4938	0	-22.5759	20.4938	-2.08213	22.5759	8.67459	0	12.5414	6.21717	1.62085	9.1144	0	0.856351
4883	sp|P17342-2|ANPRC_HUMAN	Isoform 2 of Atrial natriuretic peptide receptor 3 OS=Homo sapiens	NPR3		sp|P17342-2|ANPRC_HUMAN;sp|P17342|ANPRC_HUMAN	3	8	59.766	0.00047081	4.589	715390	0	0	0	0	0	0	0	0	0	0	0	22.7488	22.2031	22.9198	20.74	20.4757	0	0	0	0	0	0	0	0	-21.8175	0	0	21.8175	21.8175	0	10.0106	0	0	7.21745	10.0106	0	0	0.950781
27020	sp|Q9Y639-1|NPTN_HUMAN	Isoform 1 of Neuroplastin OS=Homo sapiens	NPTN		sp|Q9Y639-1|NPTN_HUMAN;sp|Q9Y639|NPTN_HUMAN;sp|Q9Y639-3|NPTN_HUMAN;sp|Q9Y639-4|NPTN_HUMAN;sp|Q9Y639-5|NPTN_HUMAN	5	23.4	31.291	0	10.975	7576800	0	0	0	0	0	0	0	0	0	0	0	24.299	19.2847	22.6933	22.2734	22.8572	0	0	0	23.1613	23.8737	23.2201	19.3215	23.8751	-22.2815	0	-22.6903	22.2815	-0.40881	22.6903	8.4274	0	8.35538	6.03227	0.131037	5.97842	0	0.808451
4884	sp|Q15818|NPTX1_HUMAN	Neuronal pentraxin-1 OS=Homo sapiens	NPTX1		sp|Q15818|NPTX1_HUMAN	7	18.8	47.122	0	22.233	4375700	0	0	0	0	0	0	0	0	0	0	0	0	0	0	0	0	0	0	0	20.4059	20.679	24.1124	24.6988	21.5081	0	0	-22.2808	0	-22.2808	22.2808	0	0	8.15485	0	8.15485	5.8285	0.940084	0.880368
29959	sp|Q9UHY1|NRBP_HUMAN	Nuclear receptor-binding protein OS=Homo sapiens	NRBP1		sp|Q9UHY1|NRBP_HUMAN	5	13.6	59.844	0	15.357	5853800	0	0	0	17.77	20.2817	19.5495	18.2566	17.8352	0	0	0	22.4046	19.2771	24.4841	21.5227	20.4235	0	0	0	22.0355	23.8979	22.2651	23.4755	24.3183	-2.88382	18.7386	-4.45986	21.6224	-1.57604	23.1985	1.65434	6.86574	3.78154	5.76215	0.818765	7.70118	0.0137124	0
4897	sp|Q92823-3|NRCAM_HUMAN	Isoform 3 of Neuronal cell adhesion molecule OS=Homo sapiens	NRCAM		sp|Q92823-3|NRCAM_HUMAN;sp|Q92823-4|NRCAM_HUMAN;sp|Q92823-6|NRCAM_HUMAN;sp|Q92823-2|NRCAM_HUMAN;sp|Q92823|NRCAM_HUMAN;sp|Q92823-5|NRCAM_HUMAN	4	4.3	130.67	0.0052653	1.7273	3629800	0	0	0	17.6618	18.1945	18.1573	17.8955	19.6844	0	0	0	25.0631	26.3815	25.3599	21.2597	25.6487	0	0	0	0	0	0	0	0	-6.42387	18.3187	18.3187	24.7426	24.7426	0	3.7956	7.70327	10.659	6.07848	8.48919	0	0.000102004	0
3084	sp|Q02297-4|NRG1_HUMAN	Isoform 4 of Pro-neuregulin-1, membrane-bound isoform OS=Homo sapiens	NRG1		sp|Q02297-4|NRG1_HUMAN;sp|Q02297-3|NRG1_HUMAN;sp|Q02297|NRG1_HUMAN;sp|Q02297-2|NRG1_HUMAN;sp|Q02297-8|NRG1_HUMAN;sp|Q02297-12|NRG1_HUMAN;sp|Q02297-9|NRG1_HUMAN;sp|Q02297-11|NRG1_HUMAN;sp|Q02297-7|NRG1_HUMAN;sp|Q02297-6|NRG1_HUMAN	4	16.2	26.59	0	5.2194	13182000	0	0	0	17.2027	21.4082	20.2288	20.6033	21.5505	0	0	0	22.9586	22.6867	23.3605	18.0872	21.3316	0	0	0	23.4015	24.2702	24.5228	24.1735	23.6222	-1.4862	20.1987	-3.79935	21.6849	-2.31315	23.9981	0.574642	5.89098	2.78823	5.56313	1.33079	9.77656	0.227095	0
9369	sp|Q9HDB5-3|NRX3B_HUMAN	Isoform 3b of Neurexin-3-beta OS=Homo sapiens	NRXN3		sp|Q9HDB5-3|NRX3B_HUMAN;sp|Q9HDB5-2|NRX3B_HUMAN;sp|Q9HDB5-4|NRX3B_HUMAN;sp|Q9HDB5|NRX3B_HUMAN;sp|Q9Y4C0-3|NRX3A_HUMAN;sp|Q9Y4C0-4|NRX3A_HUMAN;sp|Q9Y4C0|NRX3A_HUMAN	4	16.4	43.766	0	33.76	5300700	0	0	0	0	0	0	0	0	0	0	0	0	0	0	0	0	0	0	0	24.8063	23.5672	23.5699	21.0782	24.5435	0	0	-23.513	0	-23.513	23.513	0	0	9.38323	0	9.38323	6.74756	0.908646	0.825051
4905	sp|P46459|NSF_HUMAN	Vesicle-fusing ATPase OS=Homo sapiens	NSF		sp|P46459|NSF_HUMAN;sp|P46459-2|NSF_HUMAN	6	9.7	82.593	0	5.9958	1043200	0	0	0	0	0	0	0	0	0	0	0	19.9025	20.413	19.3995	19.902	19.9819	0	0	0	21.6712	23.842	23.0628	20.919	23.089	-19.9198	0	-22.5168	19.9198	-2.59701	22.5168	13.6912	0	9.97387	9.9766	2.79885	7.18992	0	0.925806
55968	sp|Q9UNZ2|NSF1C_HUMAN	NSFL1 cofactor p47 OS=Homo sapiens	NSFL1C		sp|Q9UNZ2|NSF1C_HUMAN;sp|Q9UNZ2-5|NSF1C_HUMAN;sp|Q9UNZ2-6|NSF1C_HUMAN;sp|Q9UNZ2-4|NSF1C_HUMAN	8	33.2	40.572	0	60.593	6776200	0	0	0	19.1751	22.0584	21.2892	18.1939	21.1353	0	0	0	23.5037	23.5362	23.2168	24.5145	23.3504	0	0	0	19.7479	22.7439	21.0195	22.0182	23.8315	-3.25394	20.3704	-1.50184	23.6243	1.7521	21.8722	2.57716	6.13666	0.758419	9.49468	1.34555	6.39441	0.00167103	0
30833	sp|Q8TCD5|NT5C_HUMAN	5(3)-deoxyribonucleotidase, cytosolic type OS=Homo sapiens	NT5C		sp|Q8TCD5|NT5C_HUMAN	5	41.3	23.382	0	18.876	10022000	0	0	0	18.6521	20.1199	20.4636	18.0428	19.1789	0	0	0	0	0	0	0	0	0	0	0	21.7596	23.9455	24.5491	23.6176	23.6198	19.2915	19.2915	-4.20688	0	-23.4983	23.4983	10.0187	7.22347	3.72212	0	10.5716	7.63779	0	0
22978	sp|P49902-2|5NTC_HUMAN	Isoform 2 of Cytosolic purine 5-nucleotidase OS=Homo sapiens	NT5C2		sp|P49902-2|5NTC_HUMAN;sp|P49902|5NTC_HUMAN	5	14.5	61.44	0	15.994	2036800	0	0	0	0	0	0	0	0	0	0	0	21.5003	19.0893	23.5461	21.1718	19.9692	0	0	0	20.4299	23.3069	21.7961	22.4442	23.9282	-21.0553	0	-22.3811	21.0553	-1.32575	22.3811	8.52109	0	9.4853	6.10234	0.67906	6.82399	0	0.921137
221294	sp|Q5TFE4|NT5D1_HUMAN	5-nucleotidase domain-containing protein 1 OS=Homo sapiens	NT5DC1		sp|Q5TFE4|NT5D1_HUMAN;sp|Q5TFE4-2|NT5D1_HUMAN	4	9.9	51.844	0	5.4625	15646000	0	0	0	18.5997	20.5426	19.8457	18.956	19.6756	0	0	0	19.934	19.0494	18.6397	21.426	17.7244	0	0	0	23.0412	23.5543	26.5478	27.153	26.7069	0.169246	19.5239	-5.87671	19.3547	-6.04596	25.4007	0.0867848	7.96308	3.63244	6.36672	3.31404	6.2331	0.910496	0
64943	sp|Q9H857-4|NT5D2_HUMAN	Isoform 4 of 5-nucleotidase domain-containing protein 2 OS=Homo sapiens	NT5DC2		sp|Q9H857-4|NT5D2_HUMAN;sp|Q9H857|NT5D2_HUMAN;sp|Q9H857-3|NT5D2_HUMAN;sp|Q9H857-2|NT5D2_HUMAN	3	9.2	45.998	0	5.1088	1145600	0	0	0	0	0	0	0	0	0	0	0	0	0	0	0	0	0	0	0	18.9515	24.0216	21.7071	20.5112	21.942	0	0	-21.4267	0	-21.4267	21.4267	0	0	8.23174	0	8.23174	5.88598	0.911247	0.827771
4907	sp|P21589|5NTD_HUMAN	5-nucleotidase OS=Homo sapiens	NT5E		sp|P21589|5NTD_HUMAN;sp|P21589-2|5NTD_HUMAN	26	54.9	63.367	0	239.57	121340000	0	0	0	18.9236	23.3625	23.7417	23.2626	24.0334	0	0	0	27.2769	24.7796	26.8335	25.8303	26.551	0	0	0	27.0551	26.5958	26.8398	25.0561	27.181	-3.5895	22.6648	-3.88078	26.2543	-0.29128	26.5455	2.05833	5.72058	2.28177	8.09524	0.200167	8.45198	0.00498969	0
50863	sp|Q9P121-4|NTRI_HUMAN	Isoform 4 of Neurotrimin OS=Homo sapiens	NTM		sp|Q9P121-4|NTRI_HUMAN;sp|Q9P121-3|NTRI_HUMAN;sp|Q9P121-2|NTRI_HUMAN;sp|Q9P121|NTRI_HUMAN	14	40.8	39.226	0	42.977	79556000	0	0	0	21.2693	24.4495	24.2799	24.4125	23.9755	0	0	0	27.3797	25.7093	27.0663	25.7848	26.2994	0	0	0	26.4179	25.923	25.086	25.6125	25.827	-2.77056	23.6773	-2.09595	26.4479	0.674607	25.7733	2.39706	6.97263	1.9307	8.79927	0.885952	9.87392	0.00289503	0
28989	sp|Q9BV86|NTM1A_HUMAN	N-terminal Xaa-Pro-Lys N-methyltransferase 1 OS=Homo sapiens	NTMT1		sp|Q9BV86|NTM1A_HUMAN;sp|Q9BV86-2|NTM1A_HUMAN	2	10.8	25.387	0.0098658	1.3185	763120	0	0	0	0	0	0	0	0	0	0	0	0	0	0	0	0	0	0	0	19.3487	22.0899	20.2622	19.6757	19.1091	0	0	-20.0971	0	-20.0971	20.0971	0	0	9.56147	0	9.56147	6.88103	0.914239	0.833264
64710	sp|Q9H1E3|NUCKS_HUMAN	Nuclear ubiquitous casein and cyclin-dependent kinase substrate 1 OS=Homo sapiens	NUCKS1		sp|Q9H1E3|NUCKS_HUMAN;sp|Q9H1E3-2|NUCKS_HUMAN	6	29.6	27.296	0	12.588	17379000	0	0	0	22.8514	24.5705	23.3986	20.9728	22.6404	0	0	0	24.7218	24.1998	23.1931	24.2535	22.9661	0	0	0	19.1861	19.3803	20.8954	20.0503	20.2207	-0.98013	22.8867	2.94018	23.8669	3.92031	19.9466	0.735592	6.98778	2.6732	8.53294	4.5929	8.30019	0.172397	0
10726	sp|Q9Y266|NUDC_HUMAN	Nuclear migration protein nudC OS=Homo sapiens	NUDC		sp|Q9Y266|NUDC_HUMAN	10	38.1	38.242	0	30.391	47725000	0	0	0	24.2712	25.4225	24.9684	23.6447	24.0014	0	0	0	23.8407	24.7628	24.7491	25.4766	24.7875	0	0	0	26.1877	26.0262	26.1876	25.9417	26.3836	-0.2617	24.4616	-1.68371	24.7234	-1.42201	26.1454	0.26273	8.69333	3.0119	9.29057	3.11008	12.6354	0.713529	0
84955	sp|Q96RS6-3|NUDC1_HUMAN	Isoform 3 of NudC domain-containing protein 1 OS=Homo sapiens	NUDCD1		sp|Q96RS6-3|NUDC1_HUMAN;sp|Q96RS6-2|NUDC1_HUMAN;sp|Q96RS6|NUDC1_HUMAN	5	10.5	56.613	0.00047551	4.824	1675300	0	0	0	17.8503	21.0203	19.8997	19.4014	20.1526	0	0	0	0	0	0	0	0	0	0	0	20.1854	23.4523	22.9108	22.9673	22.7705	19.6649	19.6649	-2.7924	0	-22.4573	22.4573	9.55427	6.87564	2.13972	0	9.66583	6.95919	0	0
53343	sp|Q9BW91-2|NUDT9_HUMAN	Isoform 2 of ADP-ribose pyrophosphatase, mitochondrial OS=Homo sapiens	NUDT9		sp|Q9BW91-2|NUDT9_HUMAN;sp|Q9BW91|NUDT9_HUMAN	3	12	33.775	0.00047059	4.5816	2912100	0	0	0	0	0	0	0	0	0	0	0	22.5622	22.4499	21.9559	23.0401	22.7271	0	0	0	21.6426	21.457	22.3816	21.7771	20.8136	-22.547	0	-21.6144	22.547	0.93262	21.6144	13.7702	0	12.4032	10.0358	1.77613	9.01073	0	0.832574
4926	sp|Q14980-4|NUMA1_HUMAN	Isoform Numa-s of Nuclear mitotic apparatus protein 1 OS=Homo sapiens	NUMA1		sp|Q14980-4|NUMA1_HUMAN;sp|Q14980-3|NUMA1_HUMAN;sp|Q14980-2|NUMA1_HUMAN;sp|Q14980|NUMA1_HUMAN	8	6	200.09	0	17.842	283610	0	0	0	18.4618	22.3804	18.7211	17.8329	19.954	0	0	0	0	0	0	0	0	0	0	0	21.0979	22.735	22.8027	19.9528	19.9818	19.47	19.47	-1.84401	0	-21.314	21.314	8.04041	5.74296	0.963754	0	9.20239	6.61217	0	0
9631	sp|O75694-2|NU155_HUMAN	Isoform 2 of Nuclear pore complex protein Nup155 OS=Homo sapiens	NUP155		sp|O75694-2|NU155_HUMAN;sp|O75694|NU155_HUMAN	3	2.1	149.01	0.00044723	3.6327	200720	0	0	0	17.1144	18.1819	19.5578	20.9036	18.3406	0	0	0	0	0	0	0	0	0	0	0	20.6384	22.806	19.0278	19.7285	20.0214	18.8197	18.8197	-1.62475	0	-20.4444	20.4444	8.66291	6.20843	0.944248	0	8.9729	6.44039	0	0
79023	sp|Q8NFH4|NUP37_HUMAN	Nucleoporin Nup37 OS=Homo sapiens	NUP37		sp|Q8NFH4|NUP37_HUMAN	3	14.7	36.707	0	7.1107	1633400	0	0	0	0	0	0	0	0	0	0	0	20.0445	20.6294	20.3792	20.3149	19.668	0	0	0	21.3363	23.1801	21.6622	21.7504	20.3718	-20.2072	0	-21.6602	20.2072	-1.45296	21.6602	13.681	0	10.4017	9.96893	1.78302	7.51042	0	0.855986
9688	sp|Q8N1F7|NUP93_HUMAN	Nuclear pore complex protein Nup93 OS=Homo sapiens	NUP93		sp|Q8N1F7|NUP93_HUMAN;sp|Q8N1F7-2|NUP93_HUMAN	4	5.5	93.487	0	5.1586	395740	0	0	0	0	0	0	0	0	0	0	0	0	0	0	0	0	0	0	0	20.6698	23.6388	20.9176	19.6096	18.5108	0	0	-20.6693	0	-20.6693	20.6693	0	0	8.03405	0	8.03405	5.73821	0.929883	0.858914
10204	sp|P61970|NTF2_HUMAN	Nuclear transport factor 2 OS=Homo sapiens	NUTF2		sp|P61970|NTF2_HUMAN	4	51.2	14.478	0	6.9304	7094600	0	0	0	19.3409	22.9346	23.3956	17.5579	23.3174	0	0	0	20.2978	19.4391	19.8365	20.4466	19.8562	0	0	0	24.0313	20.7666	20.3808	18.8215	20.235	1.33406	21.3093	0.462247	19.9752	-0.871815	20.847	0.515852	4.94768	0.117592	9.69528	0.454892	5.74466	0.262751	0
64359	sp|Q6DKJ4|NXN_HUMAN	Nucleoredoxin OS=Homo sapiens	NXN		sp|Q6DKJ4|NXN_HUMAN;sp|Q6DKJ4-3|NXN_HUMAN	8	27.6	48.392	0	14.214	7470900	0	0	0	18.1423	21.5065	20.3864	18.4168	21.1548	0	0	0	20.5697	19.0045	17.6963	21.6692	19.9066	0	0	0	23.644	24.6131	23.9762	23.7574	23.9473	0.152086	19.9214	-4.06623	19.7693	-4.21831	23.9876	0.0558452	6.17727	3.33344	6.22979	3.51552	10.3506	0.938017	0
220323	sp|Q86UD1|OAF_HUMAN	Out at first protein homolog OS=Homo sapiens	OAF		sp|Q86UD1|OAF_HUMAN	5	20.5	30.688	0	12.043	33320000	0	0	0	24.536	23.9512	25.0009	25.1564	23.3513	0	0	0	19.811	22.3304	21.6051	21.8585	22.724	0	0	0	24.3268	25.3773	25.5344	25.5853	25.2838	2.73336	24.3992	-0.822348	21.6658	-3.5557	25.2215	2.71326	8.59251	1.10818	7.23737	3.69696	9.66127	0.0014771	0
4967	sp|Q02218-2|ODO1_HUMAN	Isoform 2 of 2-oxoglutarate dehydrogenase, mitochondrial OS=Homo sapiens	OGDH		sp|Q02218-2|ODO1_HUMAN;sp|Q02218|ODO1_HUMAN;sp|Q02218-3|ODO1_HUMAN	6	6.6	115.51	0	8.3103	693270	0	0	0	0	0	0	0	0	0	0	0	0	0	0	0	0	0	0	0	19.5997	23.8065	21.9189	20.3118	20.9815	0	0	-21.3237	0	-21.3237	21.3237	0	0	8.6939	0	8.6939	6.23162	0.952544	0.90211
4969	sp|P20774|MIME_HUMAN	Mimecan OS=Homo sapiens	OGN		sp|P20774|MIME_HUMAN	8	20.1	33.922	0	12.087	9725600	0	0	0	22.1347	24.6877	24.5187	23.6728	24.6719	0	0	0	0	0	0	0	0	0	0	0	0	0	0	0	0	23.9372	23.9372	23.9372	0	0	0	10.4821	7.57071	10.4821	0	0	0	0	0
25903	sp|Q68BL8|OLM2B_HUMAN	Olfactomedin-like protein 2B OS=Homo sapiens	OLFML2B		sp|Q68BL8|OLM2B_HUMAN	7	13.7	83.998	0	46.434	10204000	0	0	0	25.0559	25.1084	24.6551	24.6753	25.5587	0	0	0	24.4572	18.7484	18.3577	21.4756	22.0642	0	0	0	22.965	21.3954	23.1553	20.711	23.2241	3.99005	25.0107	2.72052	21.0206	-1.26953	22.2902	2.09613	10.4902	2.97754	5.08195	0.474015	7.22933	0.0044752	0
10956	sp|Q13438-6|OS9_HUMAN	Isoform 6 of Protein OS-9 OS=Homo sapiens	OS9		sp|Q13438-6|OS9_HUMAN;sp|Q13438-5|OS9_HUMAN;sp|Q13438-2|OS9_HUMAN;sp|Q13438-7|OS9_HUMAN;sp|Q13438|OS9_HUMAN;sp|Q13438-3|OS9_HUMAN;sp|Q13438-4|OS9_HUMAN;sp|Q13438-8|OS9_HUMAN	6	17.7	63.154	0	20.376	5346800	0	0	0	19.6961	20.8602	20.4362	21.8371	19.4444	0	0	0	18.0664	19.0562	19.9687	20.248	21.4755	0	0	0	24.4959	24.0616	24.5738	24.63	23.4224	0.691816	20.4548	-3.78193	19.763	-4.47374	24.2367	0.440826	7.49951	4.28106	6.65318	4.05486	9.59454	0.334958	0
124641	sp|Q8WZ82|OVCA2_HUMAN	Esterase OVCA2 OS=Homo sapiens	OVCA2		sp|Q8WZ82|OVCA2_HUMAN	2	8.4	24.418	0.0075727	1.4138	1743500	0	0	0	19.0075	20.2626	19.3327	17.8651	20.2825	0	0	0	20.8326	16.9381	20.5847	20.9943	18.933	0	0	0	21.4495	21.1238	20.9713	20.305	20.0912	-0.306452	19.3501	-1.43806	19.6565	-1.13161	20.7882	0.130477	7.23653	1.62535	5.87201	0.694847	8.88818	0.864596	0
5019	sp|P55809|SCOT1_HUMAN	Succinyl-CoA:3-ketoacid coenzyme A transferase 1, mitochondrial OS=Homo sapiens	OXCT1		sp|P55809|SCOT1_HUMAN	11	32.3	56.157	0	61.224	9044100	0	0	0	17.2065	23.3138	22.6928	20.7276	22.5435	0	0	0	22.8036	20.0065	20.7082	21.11	20.1974	0	0	0	23.9863	24.7599	24.4905	23.9018	23.7115	0.33168	21.2968	-2.87318	20.9651	-3.20486	24.17	0.101253	5.15242	1.46624	7.1695	3.48116	9.97082	0.891609	0
10536	sp|Q8IVL6|P3H3_HUMAN	Prolyl 3-hydroxylase 3 OS=Homo sapiens	P3H3		sp|Q8IVL6|P3H3_HUMAN;sp|Q8IVL6-2|P3H3_HUMAN	11	18.8	81.836	0	41.163	3581300	0	0	0	0	0	0	0	0	0	0	0	18.7985	21.2757	19.8293	22.6017	22.1708	0	0	0	23.3417	24.6448	23.337	23.5115	24.2723	-20.9352	0	-23.8215	20.9352	-2.88625	23.8215	8.70061	0	12.5362	6.23663	2.26956	9.11044	0	0.861123
5050	sp|Q15102|PA1B3_HUMAN	Platelet-activating factor acetylhydrolase IB subunit gamma OS=Homo sapiens	PAFAH1B3		sp|Q15102|PA1B3_HUMAN	5	32	25.734	0	14.486	18597000	0	0	0	19.6226	20.9365	20.664	19.4954	21.3333	0	0	0	20.61	19.5934	19.9397	20.377	19.6758	0	0	0	24.3888	27.3777	23.7462	24.1051	23.7084	0.371194	20.4104	-4.25485	20.0392	-4.62605	24.6652	0.401941	7.91705	3.21923	9.45928	3.70259	6.75189	0.410225	0
10605	sp|Q9H074-3|PAIP1_HUMAN	Isoform 3 of Polyadenylate-binding protein-interacting protein 1 OS=Homo sapiens	PAIP1		sp|Q9H074-3|PAIP1_HUMAN;sp|Q9H074-2|PAIP1_HUMAN;sp|Q9H074|PAIP1_HUMAN	2	5.7	42.006	0	5.8585	5060700	0	0	0	18.1995	22.598	21.4926	19.0745	22.1862	0	0	0	21.8153	22.2577	22.5968	22.1865	20.6939	0	0	0	22.1958	22.9005	21.6072	22.1514	20.5639	-1.19987	20.7102	-1.17357	21.91	0.0263	21.8837	0.628207	5.68584	0.592767	8.36926	0.0177085	7.92818	0.20828	0
5062	sp|Q13177|PAK2_HUMAN	Serine/threonine-protein kinase PAK 2 OS=Homo sapiens	PAK2		sp|Q13177|PAK2_HUMAN	3	6.7	58.042	0.0004415	3.4414	1699800	0	0	0	19.293	20.5285	18.7555	18.0809	19.1736	0	0	0	21.9045	22.7329	23.2584	23.0713	21.7665	0	0	0	19.7886	21.0695	20.6361	22.609	19.824	-3.38045	19.1663	-1.61914	22.5467	1.76131	20.7854	3.82655	7.50166	1.41499	8.6522	1.72711	7.05397	0.000135231	0
25891	sp|Q6UXH9|PAMR1_HUMAN	Inactive serine protease PAMR1 OS=Homo sapiens	PAMR1		sp|Q6UXH9|PAMR1_HUMAN;sp|Q6UXH9-2|PAMR1_HUMAN;sp|Q6UXH9-3|PAMR1_HUMAN	20	33.3	80.198	0	76.521	34561000	0	0	0	23.959	24.4148	25.2159	25.6408	24.8442	0	0	0	23.7757	24.5621	18.7978	23.201	23.2028	0	0	0	25.3765	24.5348	26.6826	26.3254	26.0517	2.10706	24.8149	-0.979268	22.7079	-3.08632	25.7942	1.09738	8.97529	1.11719	5.55896	1.67619	8.40948	0.0571857	0
9061	sp|O43252|PAPS1_HUMAN	Bifunctional 3-phosphoadenosine 5-phosphosulfate synthase 1 OS=Homo sapiens	PAPSS1		sp|O43252|PAPS1_HUMAN	10	24.5	70.832	0	14.507	4501600	0	0	0	18.8745	21.937	22.8938	19.1868	21.3615	0	0	0	19.4604	19.2484	20.1582	20.0149	19.4289	0	0	0	24.1537	24.7815	24.3063	22.9277	24.3815	1.18856	20.8507	-3.25941	19.6622	-4.44797	24.1101	0.750685	5.98737	2.31865	9.67489	5.76066	8.74075	0.158378	0
9060	sp|O95340|PAPS2_HUMAN	Bifunctional 3-phosphoadenosine 5-phosphosulfate synthase 2 OS=Homo sapiens	PAPSS2		sp|O95340|PAPS2_HUMAN;sp|O95340-2|PAPS2_HUMAN	15	31.4	69.5	0	27.501	9393300	0	0	0	18.237	21.0956	22.2513	17.4258	20.4136	0	0	0	20.0693	20.8394	20.2338	21.3727	18.6564	0	0	0	24.5756	25.1646	24.8389	22.6637	24.9903	-0.34968	19.8847	-4.56198	20.2343	-4.2123	24.4466	0.132296	5.51865	2.71667	7.30362	3.73623	7.80031	0.860961	0
142	sp|P09874|PARP1_HUMAN	Poly [ADP-ribose] polymerase 1 OS=Homo sapiens	PARP1		sp|P09874|PARP1_HUMAN	11	14.2	113.08	0	17.994	2927700	0	0	0	22.4786	24.2976	24.0369	18.5137	21.4669	0	0	0	0	0	0	0	0	0	0	0	23.308	23.9421	24.0467	22.1384	19.8333	22.1587	22.1587	-0.494971	0	-22.6537	22.6537	7.57971	5.39885	0.145713	0	8.65853	6.20515	0	0
143	sp|Q9UKK3|PARP4_HUMAN	Poly [ADP-ribose] polymerase 4 OS=Homo sapiens	PARP4		sp|Q9UKK3|PARP4_HUMAN	3	2.6	192.59	0	5.1749	411320	0	0	0	18.1601	20.313	19.565	19.5725	19.9133	0	0	0	21.8295	17.7992	19.8553	18.3675	19.6059	0	0	0	21.0001	23.3542	20.2286	21.0219	23.7801	0.0132915	19.5048	-2.3722	19.4915	-2.38549	21.877	0.00571247	7.8061	1.75571	6.11315	1.36469	6.37397	0.993263	0
5074	sp|Q96IZ0|PAWR_HUMAN	PRKC apoptosis WT1 regulator protein OS=Homo sapiens	PAWR		sp|Q96IZ0|PAWR_HUMAN	6	31.8	36.567	0	21.757	4124000	0	0	0	17.817	18.3678	19.1048	17.2057	18.9373	0	0	0	22.7014	24.2846	23.2949	22.6029	19.8347	0	0	0	0	0	0	0	0	-4.25719	18.2865	18.2865	22.5437	22.5437	0	3.08028	7.71374	10.673	6.33569	8.83299	0	0.000548124	0
51260	sp|Q9BVG4|PBDC1_HUMAN	Protein PBDC1 OS=Homo sapiens	PBDC1		sp|Q9BVG4|PBDC1_HUMAN	2	10.7	26.056	0.0016906	2.5555	1958700	0	0	0	19.7614	20.8004	19.1473	17.3689	19.4289	0	0	0	19.0711	19.5841	19.5315	19.6248	19.5814	0	0	0	21.7906	22.2608	21.3537	21.7645	19.5103	-0.177212	19.3014	-2.03461	19.4786	-1.85739	21.336	0.11754	6.66375	1.61261	11.0831	2.27788	7.32268	0.88585	0
5092	sp|P61457|PHS_HUMAN	Pterin-4-alpha-carbinolamine dehydratase OS=Homo sapiens	PCBD1		sp|P61457|PHS_HUMAN	4	35.6	11.999	0	16.014	4413400	0	0	0	21.0834	20.3074	20.4035	17.8069	19.6819	0	0	0	22.6457	20.422	19.7111	23.0953	22.4147	0	0	0	0	0	0	0	0	-1.80111	19.8566	19.8566	21.6577	21.6577	0	1.13994	6.73584	9.36758	6.49652	9.04789	0	0.0541441	0
5094	sp|Q15366-6|PCBP2_HUMAN	Isoform 6 of Poly(rC)-binding protein 2 OS=Homo sapiens	PCBP2		sp|Q15366-6|PCBP2_HUMAN;sp|Q15366-3|PCBP2_HUMAN;sp|Q15366|PCBP2_HUMAN;sp|Q15366-2|PCBP2_HUMAN;sp|Q15366-7|PCBP2_HUMAN;sp|Q15366-4|PCBP2_HUMAN;sp|Q15366-8|PCBP2_HUMAN;sp|Q15366-5|PCBP2_HUMAN	8	41.3	38.15	0	39.302	39914000	0	0	0	23.7042	25.1348	24.8582	22.8315	21.7825	0	0	0	23.6027	23.5305	23.8557	24.5964	23.9829	0	0	0	25.4442	27.1142	25.8709	25.2863	24.9073	-0.25138	23.6622	-2.06235	23.9136	-1.81097	25.7246	0.148426	6.89666	1.64633	10.0289	2.56083	8.40575	0.852349	0
57575	sp|Q9P2E7-2|PCD10_HUMAN	Isoform 2 of Protocadherin-10 OS=Homo sapiens	PCDH10		sp|Q9P2E7-2|PCD10_HUMAN;sp|Q9P2E7|PCD10_HUMAN	11	14.6	97	0	40.923	23675000	0	0	0	0	0	0	0	0	0	0	0	0	0	0	0	0	0	0	0	26.0414	25.3232	25.4104	25.5092	25.8864	0	0	-25.6341	0	-25.6341	25.6341	0	0	15.0534	0	15.0534	10.9981	0.903487	0.81833
56105	sp|Q9Y5H2-2|PCDGB_HUMAN	Isoform 2 of Protocadherin gamma-A11 OS=Homo sapiens	PCDHGA11		sp|Q9Y5H2-2|PCDGB_HUMAN;sp|Q9Y5H2|PCDGB_HUMAN;sp|Q9Y5H2-3|PCDGB_HUMAN;sp|Q9Y5H3-2|PCDGA_HUMAN;sp|Q9Y5H3|PCDGA_HUMAN	2	6	91.606	0	10.208	1437900	0	0	0	0	0	0	0	0	0	0	0	0	0	0	0	0	0	0	0	24.1956	21.5698	22.5831	22.5854	22.8112	0	0	-22.749	0	-22.749	22.749	0	0	10.8182	0	10.8182	7.8226	0.897663	0.809754
9708	sp|O60330-2|PCDGC_HUMAN	Isoform 2 of Protocadherin gamma-A12 OS=Homo sapiens	PCDHGA12		sp|O60330-2|PCDGC_HUMAN;sp|O60330|PCDGC_HUMAN;sp|Q9Y5G7-2|PCDG6_HUMAN;sp|Q9Y5G4-2|PCDG9_HUMAN;sp|Q9Y5G7|PCDG6_HUMAN;sp|Q9Y5G4|PCDG9_HUMAN;sp|Q9Y5G8-2|PCDG5_HUMAN;sp|Q9Y5G5-2|PCDG8_HUMAN;sp|Q9Y5H4-2|PCDG1_HUMAN;sp|Q9Y5H1-2|PCDG2_HUMAN;sp|Q9Y5H4|PCDG1_HUMAN;sp|Q9Y5G5|PCDG8_HUMAN;sp|Q9Y5H1|PCDG2_HUMAN	4	5.7	89.581	0	10.113	1775800	0	0	0	0	0	0	0	0	0	0	0	0	0	0	0	0	0	0	0	24.6003	22.0778	21.473	22.8489	23.4676	0	0	-22.8935	0	-22.8935	22.8935	0	0	9.94805	0	9.94805	7.17058	0.991103	0.986254
5098	sp|Q9UN70-2|PCDGK_HUMAN	Isoform 2 of Protocadherin gamma-C3 OS=Homo sapiens	PCDHGC3		sp|Q9UN70-2|PCDGK_HUMAN;sp|Q9UN70|PCDGK_HUMAN	4	6.3	94.457	0	7.2967	628960	0	0	0	0	0	0	0	0	0	0	0	0	0	0	0	0	0	0	0	23.4953	22.3271	21.5278	20.4303	22.7691	0	0	-22.1099	0	-22.1099	22.1099	0	0	9.93814	0	9.93814	7.16316	0.898749	0.812374
5106	sp|Q16822|PCKGM_HUMAN	Phosphoenolpyruvate carboxykinase [GTP], mitochondrial OS=Homo sapiens	PCK2		sp|Q16822|PCKGM_HUMAN	8	15.6	70.729	0	10.453	2248600	0	0	0	18.1641	21.599	22.3177	19.3249	21.3966	0	0	0	21.3474	18.3857	21.1357	18.2465	20.6724	0	0	0	23.7952	23.0172	23.4604	23.4546	22.5472	0.6029	20.5605	-2.69446	19.9576	-3.29736	23.2549	0.239777	5.96761	1.98597	6.24331	2.77046	9.61697	0.677469	0
57092	sp|Q8WW12|PCNP_HUMAN	PEST proteolytic signal-containing nuclear protein OS=Homo sapiens	PCNP		sp|Q8WW12|PCNP_HUMAN;sp|Q8WW12-2|PCNP_HUMAN	3	24.7	18.925	0.0012766	2.7628	943700	0	0	0	17.0408	20.1222	18.3741	18.5298	19.5847	0	0	0	20.6155	19.5976	19.5314	22.1061	19.6636	0	0	0	20.0367	21.1033	19.7497	19.4553	21.2557	-1.57253	18.7303	-1.58984	20.3028	-0.017313	20.3202	1.20633	6.70423	1.40764	7.11918	0.00960436	7.9096	0.0492356	0
26577	sp|Q9UKZ9|PCOC2_HUMAN	Procollagen C-endopeptidase enhancer 2 OS=Homo sapiens	PCOLCE2		sp|Q9UKZ9|PCOC2_HUMAN	6	18.6	45.716	0	13.954	5363600	0	0	0	0	0	0	0	0	0	0	0	22.6375	22.0603	23.6039	23.8854	23.7891	0	0	0	23.2956	22.7952	22.3954	22.2021	24.0183	-23.1952	0	-22.9413	23.1952	0.253921	22.9413	11.4243	0	11.7117	8.27688	0.210188	8.49229	0	0.81369
11333	sp|Q13442|HAP28_HUMAN	28 kDa heat- and acid-stable phosphoprotein OS=Homo sapiens	PDAP1		sp|Q13442|HAP28_HUMAN	11	41.4	20.63	0	51.789	63861000	0	0	0	22.3566	23.2235	23.4985	22.3269	20.6225	0	0	0	24.7948	25.188	24.0565	25.6935	24.4066	0	0	0	23.7793	24.4249	24.1362	24.4016	25.0778	-2.42229	22.4056	-1.95836	24.8279	0.463928	24.364	2.51377	7.32212	2.14809	9.04099	0.63648	9.77076	0.00253933	0
80380	sp|Q9BQ51|PD1L2_HUMAN	Programmed cell death 1 ligand 2 OS=Homo sapiens	PDCD1LG2		sp|Q9BQ51|PD1L2_HUMAN;sp|Q9BQ51-3|PD1L2_HUMAN;sp|Q9BQ51-2|PD1L2_HUMAN	2	9.2	30.957	0	6.8826	2874300	0	0	0	19.4708	20.9583	21.5535	22.2876	18.8305	0	0	0	19.8287	21.0586	22.9147	21.6827	21.9354	0	0	0	0	0	0	0	0	-0.863878	20.6201	20.6201	21.484	21.484	0	0.489761	6.46612	9.00728	7.17287	9.9511	0	0.295335	0
9141	sp|O14737|PDCD5_HUMAN	Programmed cell death protein 5 OS=Homo sapiens	PDCD5		sp|O14737|PDCD5_HUMAN;sp|O14737-2|PDCD5_HUMAN	7	56	14.285	0	64.159	18294000	0	0	0	21.9994	23.8854	23.0203	17.6627	22.9185	0	0	0	23.4892	23.98	22.9769	24.276	24.1528	0	0	0	21.8335	22.004	19.5338	20.6562	20.3891	-1.87772	21.8973	1.01395	23.775	2.89166	20.8833	0.873139	5.24539	0.376587	9.39517	3.26659	7.35583	0.104109	0
347862	sp|Q8NB37|PDDC1_HUMAN	Parkinson disease 7 domain-containing protein 1 OS=Homo sapiens	PDDC1		sp|Q8NB37|PDDC1_HUMAN;sp|Q8NB37-3|PDDC1_HUMAN;sp|Q8NB37-2|PDDC1_HUMAN	2	20	23.297	0	7.3402	771880	0	0	0	18.13	20.3189	19.1873	18.0725	18.9974	0	0	0	19.9018	18.4821	21.554	20.1334	18.1377	0	0	0	0	0	0	0	0	-0.700544	18.9412	18.9412	19.6418	19.6418	0	0.430132	7.40966	10.2672	6.4573	8.99549	0	0.341735	0
80310	sp|Q9GZP0-2|PDGFD_HUMAN	Isoform 2 of Platelet-derived growth factor D OS=Homo sapiens	PDGFD		sp|Q9GZP0-2|PDGFD_HUMAN;sp|Q9GZP0|PDGFD_HUMAN	5	14.6	42.166	0	5.6333	1825100	0	0	0	19.5589	22.1282	22.5454	22.0038	22.3567	0	0	0	0	0	0	0	0	0	0	0	20.7557	20.137	23.3354	18.7788	20.8544	21.7186	21.7186	0.946335	0	-20.7723	20.7723	9.74363	7.01746	0.476046	0	8.55224	6.12564	0	0
5156	sp|P16234-3|PGFRA_HUMAN	Isoform 3 of Platelet-derived growth factor receptor alpha OS=Homo sapiens	PDGFRA		sp|P16234-3|PGFRA_HUMAN;sp|P16234|PGFRA_HUMAN	5	11.8	82.808	0	8.8411	1273100	0	0	0	18.0017	21.3067	18.5475	20.8113	22.21	0	0	0	18.9169	21.5112	19.2124	19.7707	20.0495	0	0	0	21.6964	22.9345	23.2909	21.5342	20.6098	0.283272	20.1754	-1.83774	19.8921	-2.12102	22.0132	0.114478	5.81103	1.05265	7.29253	1.89122	7.34785	0.881654	0
5159	sp|P09619|PGFRB_HUMAN	Platelet-derived growth factor receptor beta OS=Homo sapiens	PDGFRB		sp|P09619|PGFRB_HUMAN;sp|P09619-2|PGFRB_HUMAN	8	9.9	123.97	0	19.561	3206000	0	0	0	23.1306	23.1653	23.2332	23.2756	24.0106	0	0	0	21.3673	22.6837	21.4502	22.6796	23.5583	0	0	0	21.837	22.5248	23.4102	23.1226	21.8066	1.01523	23.3631	0.82284	22.3478	-0.192394	22.5402	1.2782	10.3463	1.26561	7.80827	0.13953	8.4599	0.053988	0
5157	sp|Q15198|PGFRL_HUMAN	Platelet-derived growth factor receptor-like protein OS=Homo sapiens	PDGFRL		sp|Q15198|PGFRL_HUMAN	3	15.2	41.86	0	5.3852	541480	0	0	0	17.391	20.579	19.1318	17.0011	18.5069	0	0	0	0	0	0	0	0	0	0	0	20.5228	21.0504	20.6756	20.0056	22.3226	18.522	18.522	-2.3934	0	-20.9154	20.9154	8.65697	6.20399	1.89501	0	10.7928	7.80352	0	0
5162	sp|P11177-3|ODPB_HUMAN	Isoform 3 of Pyruvate dehydrogenase E1 component subunit beta, mitochondrial OS=Homo sapiens	PDHB		sp|P11177-3|ODPB_HUMAN;sp|P11177-2|ODPB_HUMAN;sp|P11177|ODPB_HUMAN	5	17	37.514	0	6.4433	2181900	0	0	0	0	0	0	0	0	0	0	0	0	0	0	0	0	0	0	0	19.7979	24.6063	22.204	20.45	20.1198	0	0	-21.4356	0	-21.4356	21.4356	0	0	8.00608	0	8.00608	5.71731	0.97891	0.957122
64236	sp|Q96JY6|PDLI2_HUMAN	PDZ and LIM domain protein 2 OS=Homo sapiens	PDLIM2		sp|Q96JY6|PDLI2_HUMAN;sp|Q96JY6-5|PDLI2_HUMAN;sp|Q96JY6-3|PDLI2_HUMAN	9	35.2	37.458	0	83.302	8219800	0	0	0	19.8994	22.7371	21.8297	16.632	22.8856	0	0	0	23.8236	25.2682	24.3747	22.6665	23.554	0	0	0	21.434	21.0005	19.9538	21.1604	21.6287	-3.14064	20.7968	-0.238704	23.9374	2.90194	21.0355	1.44548	4.95926	0.0716446	7.88477	3.2753	8.57475	0.0215127	0
27295	sp|Q53GG5-2|PDLI3_HUMAN	Isoform 2 of PDZ and LIM domain protein 3 OS=Homo sapiens	PDLIM3		sp|Q53GG5-2|PDLI3_HUMAN;sp|Q53GG5|PDLI3_HUMAN;sp|Q53GG5-3|PDLI3_HUMAN	4	19.3	34.279	0	6.8654	1124600	0	0	0	0	0	0	0	0	0	0	0	19.5975	22.2364	18.3677	19.7466	21.4339	0	0	0	20.8991	21.1785	21.4593	21.6856	21.1024	-20.2764	0	-21.265	20.2764	-0.988568	21.265	8.70232	0	14.4463	6.23792	0.702001	10.5428	0	0.875381
8572	sp|P50479|PDLI4_HUMAN	PDZ and LIM domain protein 4 OS=Homo sapiens	PDLIM4		sp|P50479|PDLI4_HUMAN;sp|P50479-2|PDLI4_HUMAN	12	55.2	35.398	0	43.663	23072000	0	0	0	21.3837	23.6267	22.5578	18.216	21.9859	0	0	0	24.0027	25.4586	24.8703	25.1932	24.1078	0	0	0	22.4939	23.4488	22.8834	23.1867	23.3993	-3.17248	21.5541	-1.52838	24.7265	1.64409	23.0824	1.97242	5.68177	0.857387	9.00794	2.88717	10.1034	0.0065958	0
23244	sp|Q29RF7|PDS5A_HUMAN	Sister chromatid cohesion protein PDS5 homolog A OS=Homo sapiens	PDS5A		sp|Q29RF7|PDS5A_HUMAN	2	2.2	150.83	0.00043956	3.3527	284920	0	0	0	0	0	0	0	0	0	0	0	19.9527	21.8754	19.4418	21.9909	23.3285	0	0	0	20.3797	21.2384	20.0606	20.6626	19.969	-21.3178	0	-20.462	21.3178	0.855796	20.462	8.76613	0	12.5526	6.28566	0.54253	9.1228	0	0.877293
8682	sp|Q15121|PEA15_HUMAN	Astrocytic phosphoprotein PEA-15 OS=Homo sapiens	PEA15		sp|Q15121|PEA15_HUMAN;sp|Q15121-2|PEA15_HUMAN	11	82.3	15.04	0	55.146	44586000	0	0	0	22.4687	20.8725	19.764	21.2904	21.0202	0	0	0	24.5867	25.2135	24.6883	25.3774	24.3731	0	0	0	23.2382	21.5736	20.4287	23.1415	24.182	-3.7646	21.0832	-1.4296	24.8478	2.335	22.5128	4.34034	7.55035	0.957144	10.101	2.00216	6.5964	4.43623e-05	0
5184	sp|P12955|PEPD_HUMAN	Xaa-Pro dipeptidase OS=Homo sapiens	PEPD		sp|P12955|PEPD_HUMAN;sp|P12955-3|PEPD_HUMAN;sp|P12955-2|PEPD_HUMAN	6	17.6	54.548	0	13.012	5354200	0	0	0	17.7851	21.9067	19.9489	22.2224	20.3156	0	0	0	21.8403	21.0139	20.6267	21.2194	20.8244	0	0	0	23.0753	24.0146	24.0609	25.0771	23.0023	-0.669202	20.4358	-3.41028	21.105	-2.74108	23.846	0.357574	5.9002	2.32419	9.4537	3.64099	8.20628	0.406621	0
5201	sp|O60925|PFD1_HUMAN	Prefoldin subunit 1 OS=Homo sapiens	PFDN1		sp|O60925|PFD1_HUMAN	4	31.1	14.21	0	45.027	13082000	0	0	0	20.6071	23.4524	22.8339	18.6931	23.1082	0	0	0	23.7086	23.46	22.0813	24.0905	23.1597	0	0	0	22.4183	21.1554	20.9064	19.4553	19.2705	-1.56105	21.739	1.09779	23.3	2.65884	20.6412	0.833005	5.71087	0.469371	8.43305	2.36795	6.7289	0.12032	0
5203	sp|Q9NQP4|PFD4_HUMAN	Prefoldin subunit 4 OS=Homo sapiens	PFDN4		sp|Q9NQP4|PFD4_HUMAN	2	20.1	15.314	0.00043898	3.3088	9330300	0	0	0	17.9935	21.4247	18.3386	19.4008	22.0729	0	0	0	21.0475	22.4121	21.1542	22.4112	22.0251	0	0	0	0	0	0	0	0	-1.96392	19.8461	19.8461	21.81	21.81	0	1.26819	5.75384	8.05497	8.60574	11.863	0	0.0393547	0
5204	sp|Q99471|PFD5_HUMAN	Prefoldin subunit 5 OS=Homo sapiens	PFDN5		sp|Q99471|PFD5_HUMAN;sp|Q99471-3|PFD5_HUMAN	3	33.8	17.328	0	21.75	5753500	0	0	0	18.8927	20.938	19.7127	18.1302	20.3885	0	0	0	22.2907	21.5858	23.3255	21.8485	20.9151	0	0	0	21.703	22.012	21.2927	21.2798	21.2793	-2.38072	19.6124	-1.90096	21.9931	0.479761	21.5134	2.21637	6.96856	2.16609	7.86126	0.531171	10.3828	0.00455512	0
5211	sp|P17858|PFKAL_HUMAN	ATP-dependent 6-phosphofructokinase, liver type OS=Homo sapiens	PFKL		sp|P17858|PFKAL_HUMAN;sp|P17858-2|PFKAL_HUMAN	11	25.9	85.018	0	57.233	7449600	0	0	0	17.663	21.9319	22.9715	22.9063	22.4341	0	0	0	20.0433	21.0859	21.9878	21.9149	22.8783	0	0	0	24.4597	25.1917	24.3743	23.9919	24.8917	-0.000637817	21.5814	-3.0005	21.582	-2.99986	24.5819	0.000193758	5.45832	1.73106	7.35504	3.36763	9.84438	0.999648	0
283871	sp|A6NDG6|PGP_HUMAN	Glycerol-3-phosphate phosphatase OS=Homo sapiens	PGP		sp|A6NDG6|PGP_HUMAN	7	27.7	34.006	0	19.51	11248000	0	0	0	22.8182	22.668	22.2867	20.9677	20.3487	0	0	0	23.408	23.1303	23.3502	22.8913	22.4188	0	0	0	23.1377	24.7268	24.6384	24.4432	23.7473	-1.2219	21.8178	-2.32082	23.0397	-1.09892	24.1387	1.32136	7.31285	2.41517	10.0655	1.84263	8.82535	0.0446607	0
5245	sp|P35232|PHB_HUMAN	Prohibitin OS=Homo sapiens	PHB		sp|P35232|PHB_HUMAN;sp|P35232-2|PHB_HUMAN	12	68	29.804	0	36.518	22230000	0	0	0	0	0	0	0	0	0	0	0	0	0	0	0	0	0	0	0	20.1671	27.0691	19.6427	19.7227	20.4897	0	0	-21.4183	0	-21.4183	21.4183	0	0	6.43036	0	6.43036	4.54249	0.967434	0.933984
11331	sp|Q99623|PHB2_HUMAN	Prohibitin-2 OS=Homo sapiens	PHB2		sp|Q99623|PHB2_HUMAN;sp|Q99623-2|PHB2_HUMAN	15	57.9	33.296	0	41.693	25392000	0	0	0	0	0	0	0	0	0	0	0	0	0	0	0	0	0	0	0	21.7266	27.2368	22.7472	21.9982	23.2002	0	0	-23.3818	0	-23.3818	23.3818	0	0	7.92876	0	7.92876	5.65953	0.918384	0.840234
84844	sp|Q7RTV0|PHF5A_HUMAN	PHD finger-like domain-containing protein 5A OS=Homo sapiens	PHF5A		sp|Q7RTV0|PHF5A_HUMAN	4	47.3	12.405	0	6.7617	2895700	0	0	0	17.0492	22.289	22.2724	19.65	22.1312	0	0	0	19.9996	19.0189	19.4523	21.0098	19.842	0	0	0	21.4614	20.7001	20.0794	19.4483	19.7226	0.813838	20.6784	0.396024	19.8645	-0.417814	20.2823	0.322392	5.25162	0.138133	8.07959	0.376809	7.9184	0.443725	0
29085	sp|Q9NRX4-2|PHP14_HUMAN	Isoform 2 of 14 kDa phosphohistidine phosphatase OS=Homo sapiens	PHPT1		sp|Q9NRX4-2|PHP14_HUMAN;sp|Q9NRX4|PHP14_HUMAN	2	25	13.671	0.00044563	3.5869	1683700	0	0	0	0	0	0	0	0	0	0	0	20.2209	20.2604	20.6841	21.3288	20.006	0	0	0	22.8174	20.0663	20.9392	20.589	20.613	-20.5001	0	-21.005	20.5001	-0.504898	21.005	12.4848	0	10.1282	9.07198	0.434375	7.30555	0	0.82235
8301	sp|Q13492-3|PICAL_HUMAN	Isoform 3 of Phosphatidylinositol-binding clathrin assembly protein OS=Homo sapiens	PICALM		sp|Q13492-3|PICAL_HUMAN;sp|Q13492-2|PICAL_HUMAN;sp|Q13492-5|PICAL_HUMAN;sp|Q13492|PICAL_HUMAN;sp|Q13492-4|PICAL_HUMAN	9	17.7	66.392	0	13.76	8594700	0	0	0	22.5571	22.9644	22.4732	22.4174	20.2009	0	0	0	21.3999	22.534	24.1315	23.417	22.5638	0	0	0	24.0618	24.4293	23.8427	24.1522	23.973	-0.686646	22.1226	-1.96919	22.8092	-1.28254	24.0918	0.472383	7.35535	2.3672	7.59572	1.58341	11.748	0.31446	0
5303	sp|Q9Y237|PIN4_HUMAN	Peptidyl-prolyl cis-trans isomerase NIMA-interacting 4 OS=Homo sapiens	PIN4		sp|Q9Y237|PIN4_HUMAN;sp|Q9Y237-3|PIN4_HUMAN;sp|Q9Y237-2|PIN4_HUMAN	2	10.7	13.81	0.00045788	4.1018	5268400	0	0	0	18.6235	20.7795	20.2675	18.6689	18.6085	0	0	0	22.8521	22.7835	22.1974	22.7563	22.9413	0	0	0	19.7509	21.3389	20.5503	21.6125	20.5895	-3.31654	19.3896	-1.37886	22.7061	1.93769	20.7684	3.85903	7.12075	1.36844	10.8522	3.23317	8.23256	0.000135714	0
57095	sp|Q9GZP4-2|PITH1_HUMAN	Isoform 2 of PITH domain-containing protein 1 OS=Homo sapiens	PITHD1		sp|Q9GZP4-2|PITH1_HUMAN;sp|Q9GZP4|PITH1_HUMAN	4	18.6	24.121	0.0016928	2.5796	1288700	0	0	0	18.7279	21.0779	21.1477	19.7326	17.8171	0	0	0	21.7014	20.8493	21.2785	21.2285	21.7029	0	0	0	0	0	0	0	0	-1.65148	19.7006	19.7006	21.3521	21.3521	0	1.40624	6.31813	8.80953	10.1571	13.932	0	0.0309856	0
5306	sp|Q00169|PIPNA_HUMAN	Phosphatidylinositol transfer protein alpha isoform OS=Homo sapiens	PITPNA		sp|Q00169|PIPNA_HUMAN	4	22.2	31.806	0	5.9271	6828000	0	0	0	17.3215	21.667	21.3773	18.9675	18.767	0	0	0	0	0	0	0	0	0	0	0	23.91	24.2081	24.1741	24.3563	24.8289	19.6201	19.6201	-4.67542	0	-24.2955	24.2955	7.96991	5.69028	3.26877	0	14.5914	10.6517	0	0
10531	sp|Q5JRX3|PREP_HUMAN	Presequence protease, mitochondrial OS=Homo sapiens	PITRM1		sp|Q5JRX3|PREP_HUMAN;sp|Q5JRX3-2|PREP_HUMAN;sp|Q5JRX3-3|PREP_HUMAN	15	20.1	117.41	0	34.523	6182400	0	0	0	18.7503	22.1015	20.7099	18.8346	19.5302	0	0	0	0	0	0	0	0	0	0	0	24.5933	25.3169	24.7105	24.2925	24.0378	19.9853	19.9853	-4.60489	0	-24.5902	24.5902	8.94784	6.42163	3.8898	0	13.3962	9.75533	0	0
23659	sp|Q8NCC3|PAG15_HUMAN	Group XV phospholipase A2 OS=Homo sapiens	PLA2G15		sp|Q8NCC3|PAG15_HUMAN	6	20.4	46.657	0	10.407	9415100	0	0	0	18.8236	18.8971	18.5958	18.7101	19.0024	0	0	0	19.9229	19.5494	20.1068	19.4092	20.9689	0	0	0	25.2258	24.272	24.5148	24.2197	24.6961	-1.18562	18.8058	-5.77987	19.9914	-4.59425	24.5857	2.51191	11.9624	8.74152	8.59638	6.17201	10.2118	0.00554822	0
5331	sp|Q01970-2|PLCB3_HUMAN	Isoform 2 of 1-phosphatidylinositol 4,5-bisphosphate phosphodiesterase beta-3 OS=Homo sapiens	PLCB3		sp|Q01970-2|PLCB3_HUMAN;sp|Q01970|PLCB3_HUMAN	4	4.9	131.2	0	27.551	504840	0	0	0	0	0	0	0	0	0	0	0	19.3342	17.685	18.4191	18.774	18.2619	0	0	0	22.4707	22.4137	22.3621	21.5005	21.2431	-18.4948	0	-21.998	18.4948	-3.50317	21.998	11.5916	0	12.3793	8.40226	4.83328	8.99285	0	0.902516
5332	sp|Q15147-2|PLCB4_HUMAN	Isoform 1 of 1-phosphatidylinositol 4,5-bisphosphate phosphodiesterase beta-4 OS=Homo sapiens	PLCB4		sp|Q15147-2|PLCB4_HUMAN;sp|Q15147|PLCB4_HUMAN;sp|Q15147-5|PLCB4_HUMAN;sp|Q15147-4|PLCB4_HUMAN	3	4	117.16	0.0094974	1.3451	78692	0	0	0	0	0	0	0	0	0	0	0	18.9624	18.4988	19.836	20.5658	21.2618	0	0	0	0	0	0	0	0	-19.825	0	0	19.825	19.825	0	9.70493	0	0	6.98847	9.70493	0	0	0.885022
5333	sp|P51178|PLCD1_HUMAN	1-phosphatidylinositol 4,5-bisphosphate phosphodiesterase delta-1 OS=Homo sapiens	PLCD1		sp|P51178|PLCD1_HUMAN;sp|P51178-2|PLCD1_HUMAN	2	3.6	85.664	0.0016722	2.3469	33008	0	0	0	0	0	0	0	0	0	0	0	20.6862	18.5579	19.7855	19.02	19.6431	0	0	0	0	0	0	0	0	-19.5386	0	0	19.5386	19.5386	0	10.8134	0	0	7.81898	10.8134	0	0	0.91861
10226	sp|O60664-4|PLIN3_HUMAN	Isoform 4 of Perilipin-3 OS=Homo sapiens	PLIN3		sp|O60664-4|PLIN3_HUMAN;sp|O60664|PLIN3_HUMAN;sp|O60664-3|PLIN3_HUMAN;sp|O60664-2|PLIN3_HUMAN	18	59.2	45.803	0	248.85	58645000	0	0	0	24.7024	25.4031	25.6251	23.6488	23.5114	0	0	0	25.2243	26.2419	25.6576	26.3122	26.1433	0	0	0	25.5487	25.5078	25.5447	25.6651	25.9863	-1.33769	24.5782	-1.07233	25.9159	0.265362	25.6505	1.61654	7.9341	1.37381	10.0026	0.564349	12.2087	0.0231098	0
23654	sp|O15031|PLXB2_HUMAN	Plexin-B2 OS=Homo sapiens	PLXNB2		sp|O15031|PLXB2_HUMAN	12	8.7	205.12	0	15.189	1512700	0	0	0	18.2217	17.8618	20.1673	19.8009	19.9095	0	0	0	21.3933	18.3585	18.2299	19.0436	21.5697	0	0	0	24.0275	23.8358	23.7195	23.4256	24.0407	-0.526765	19.1922	-4.6176	19.719	-4.09083	23.8098	0.248963	7.05696	4.87848	6.01557	3.24822	11.3544	0.661239	0
5371	sp|P29590-14|PML_HUMAN	Isoform PML-14 of Protein PML OS=Homo sapiens	PML		sp|P29590-14|PML_HUMAN;sp|P29590-10|PML_HUMAN;sp|P29590-4|PML_HUMAN;sp|P29590-12|PML_HUMAN;sp|P29590-2|PML_HUMAN;sp|P29590-5|PML_HUMAN;sp|P29590-9|PML_HUMAN;sp|P29590-13|PML_HUMAN;sp|P29590-3|PML_HUMAN;sp|P29590-8|PML_HUMAN;sp|P29590-11|PML_HUMAN;sp|P29590|PML_HUMAN	4	11.6	47.574	0	11.995	1855300	0	0	0	18.3612	23.5376	23.2354	19.832	22.4402	0	0	0	19.1851	20.5557	20.4263	20.6551	19.1966	0	0	0	19.7577	21.819	20.5343	20.8133	20.1321	1.47753	21.4813	0.870023	20.0038	-0.607512	20.6113	0.688753	5.39682	0.354553	8.08983	0.610517	8.03763	0.173933	0
23203	sp|Q10713|MPPA_HUMAN	Mitochondrial-processing peptidase subunit alpha OS=Homo sapiens	PMPCA		sp|Q10713|MPPA_HUMAN;sp|Q10713-2|MPPA_HUMAN	2	5.3	58.252	0	6.588	1704100	0	0	0	0	0	0	0	0	0	0	0	0	0	0	0	0	0	0	0	20.5287	25.3112	21.2892	19.137	19.0963	0	0	-21.0725	0	-21.0725	21.0725	0	0	7.12349	0	7.12349	5.0585	0.950918	0.898479
10654	sp|Q15126|PMVK_HUMAN	Phosphomevalonate kinase OS=Homo sapiens	PMVK		sp|Q15126|PMVK_HUMAN	4	21.9	21.995	0.00044583	3.5948	1850300	0	0	0	0	0	0	0	0	0	0	0	0	0	0	0	0	0	0	0	19.9499	23.4682	20.5922	19.6165	21.9831	0	0	-21.122	0	-21.122	21.122	0	0	8.73814	0	8.73814	6.26471	0.943268	0.885412
55163	sp|Q9NVS9-3|PNPO_HUMAN	Isoform 3 of Pyridoxine-5-phosphate oxidase OS=Homo sapiens	PNPO		sp|Q9NVS9-3|PNPO_HUMAN;sp|Q9NVS9|PNPO_HUMAN;sp|Q9NVS9-2|PNPO_HUMAN;sp|Q9NVS9-4|PNPO_HUMAN	5	32.5	27.822	0	7.6171	6137700	0	0	0	21.7496	22.7261	22.7778	20.3458	18.9635	0	0	0	21.6858	21.4427	23.2653	22.5221	20.763	0	0	0	22.3384	23.5148	22.4102	18.8894	20.6478	-0.623188	21.3126	-0.24754	21.9358	0.375648	21.5601	0.313106	6.21145	0.0827348	7.63915	0.158911	5.98989	0.477559	0
23509	sp|Q9H488|OFUT1_HUMAN	GDP-fucose protein O-fucosyltransferase 1 OS=Homo sapiens	POFUT1		sp|Q9H488|OFUT1_HUMAN	5	22.2	43.955	0	27.558	14928000	0	0	0	21.3435	22.483	21.6998	21.6917	22.2056	0	0	0	24.6783	23.6215	23.2666	24.2904	23.863	0	0	0	24.3276	25.5626	24.7125	24.4702	24.6954	-2.05922	21.8847	-2.86896	23.944	-0.809734	24.7537	3.69148	9.61626	4.97537	9.33233	1.41194	9.79365	0.000328308	0
23275	sp|Q9Y2G5-2|OFUT2_HUMAN	Isoform B of GDP-fucose protein O-fucosyltransferase 2 OS=Homo sapiens	POFUT2		sp|Q9Y2G5-2|OFUT2_HUMAN;sp|Q9Y2G5-1|OFUT2_HUMAN;sp|Q9Y2G5|OFUT2_HUMAN	6	18.2	44.083	0	15.225	7871300	0	0	0	19.3958	20.3814	20.5934	19.6549	20.8928	0	0	0	21.8261	20.0112	21.9145	20.5722	20.9937	0	0	0	23.7698	24.7203	24.2726	24.0305	24.2195	-0.879881	20.1837	-4.01885	21.0636	-3.13897	24.2025	1.02994	8.53601	5.77798	7.99463	4.32452	10.5569	0.0971886	0
5447	sp|P16435|NCPR_HUMAN	NADPH--cytochrome P450 reductase OS=Homo sapiens	POR		sp|P16435|NCPR_HUMAN	2	3.5	76.689	0.00044924	3.6993	232620	0	0	0	0	0	0	0	0	0	0	0	0	0	0	0	0	0	0	0	20.0422	22.7837	20.4334	19.2484	19.7909	0	0	-20.4597	0	-20.4597	20.4597	0	0	9.15529	0	9.15529	6.57691	0.976765	0.952133
5464	sp|Q15181|IPYR_HUMAN	Inorganic pyrophosphatase OS=Homo sapiens	PPA1		sp|Q15181|IPYR_HUMAN	18	80.6	32.66	0	90.861	71758000	0	0	0	24.99	25.0947	25.1624	23.7759	24.2996	0	0	0	24.7677	24.9428	25.6005	25.0204	25.2688	0	0	0	25.2021	26.4711	26.7516	25.79	26.0226	-0.455526	24.6645	-1.38295	25.1201	-0.927428	26.0475	0.755364	9.18358	2.16881	10.8599	1.78674	9.32979	0.221301	0
27068	sp|Q9H2U2|IPYR2_HUMAN	Inorganic pyrophosphatase 2, mitochondrial OS=Homo sapiens	PPA2		sp|Q9H2U2|IPYR2_HUMAN;sp|Q9H2U2-2|IPYR2_HUMAN;sp|Q9H2U2-6|IPYR2_HUMAN;sp|Q9H2U2-3|IPYR2_HUMAN	5	21	37.92	0	15.181	3511600	0	0	0	0	0	0	0	0	0	0	0	19.9362	18.7722	20.7901	19.2105	19.9828	0	0	0	21.8858	23.9425	23.8015	23.9091	23.4541	-19.7384	0	-23.3986	19.7384	-3.66024	23.3986	10.988	0	11.1973	7.94986	3.95962	8.1067	0	0.829822
5480	sp|P45877|PPIC_HUMAN	Peptidyl-prolyl cis-trans isomerase C OS=Homo sapiens	PPIC		sp|P45877|PPIC_HUMAN	3	14.6	22.763	0	18.604	68295000	0	0	0	22.2028	22.3735	23.162	22.6324	20.4928	0	0	0	25.7181	25.1695	25.2961	26.2673	25.5758	0	0	0	25.4083	25.7443	26.2233	25.9511	25.538	-3.43268	22.1727	-3.60032	25.6054	-0.167643	25.773	3.95423	7.5806	4.20425	10.1718	0.295646	10.911	0.000137184	0
10105	sp|P30405-2|PPIF_HUMAN	Isoform 2 of Peptidyl-prolyl cis-trans isomerase F, mitochondrial OS=Homo sapiens	PPIF		sp|P30405-2|PPIF_HUMAN;sp|P30405|PPIF_HUMAN	2	19.4	16.541	0	5.8684	4670500	0	0	0	19.2976	23.6669	22.4798	17.7297	21.3033	0	0	0	0	0	0	0	0	0	0	0	0	0	0	0	0	20.8955	20.8955	20.8955	0	0	0	7.30601	5.19461	7.30601	0	0	0	0	0
10465	sp|O43447-2|PPIH_HUMAN	Isoform 2 of Peptidyl-prolyl cis-trans isomerase H OS=Homo sapiens	PPIH		sp|O43447-2|PPIH_HUMAN;sp|O43447|PPIH_HUMAN	3	24.6	14.492	0.0016632	2.2625	4328700	0	0	0	0	0	0	0	0	0	0	0	0	0	0	0	0	0	0	0	22.2301	23.27	22.9902	23.0547	22.1496	0	0	-22.7389	0	-22.7389	22.7389	0	0	12.9236	0	12.9236	9.40098	0.99287	0.989168
51645	sp|Q9Y3C6|PPIL1_HUMAN	Peptidyl-prolyl cis-trans isomerase-like 1 OS=Homo sapiens	PPIL1		sp|Q9Y3C6|PPIL1_HUMAN	2	16.3	18.237	0.00044405	3.542	1439300	0	0	0	17.4487	20.2886	21.108	17.8118	19.792	0	0	0	0	0	0	0	0	0	0	0	19.0793	21.4488	20.5632	21.487	21.5868	19.2898	19.2898	-1.54322	0	-20.833	20.833	8.43205	6.03575	0.962306	0	10.0895	7.27656	0	0
53938	sp|Q9H2H8|PPIL3_HUMAN	Peptidyl-prolyl cis-trans isomerase-like 3 OS=Homo sapiens	PPIL3		sp|Q9H2H8|PPIL3_HUMAN;sp|Q9H2H8-2|PPIL3_HUMAN	3	25.5	18.154	0	5.8151	4544700	0	0	0	19.4091	20.6477	19.725	17.8299	20.3071	0	0	0	22.2477	21.1426	20.533	22.3519	21.2314	0	0	0	22.9017	20.5109	22.8346	23.0351	22.0699	-1.91759	19.5837	-2.68673	21.5013	-0.769133	22.2705	1.89635	7.04431	2.37741	8.17076	0.646987	7.47447	0.0104197	0
5496	sp|O15355|PPM1G_HUMAN	Protein phosphatase 1G OS=Homo sapiens	PPM1G		sp|O15355|PPM1G_HUMAN	2	4.4	59.271	0.00086543	3.0868	1103100	0	0	0	19.1212	20.6339	20.3985	17.796	19.298	0	0	0	20.2733	21.4239	19.4178	19.9879	19.7623	0	0	0	19.8553	22.5209	22.4087	20.9977	22.2788	-0.723552	19.4495	-2.16279	20.173	-1.43924	21.6123	0.565768	6.92591	1.75429	8.04411	1.30848	7.14969	0.262141	0
5501	sp|P36873|PP1G_HUMAN	Serine/threonine-protein phosphatase PP1-gamma catalytic subunit OS=Homo sapiens	PPP1CC		sp|P36873|PP1G_HUMAN;sp|P36873-2|PP1G_HUMAN	2	47.1	36.983	0.0012799	2.791	1741500	0	0	0	20.6436	20.3743	20.4055	18.3517	18.0996	0	0	0	0	0	0	0	0	0	0	0	22.3851	22.6737	22.3094	21.0738	21.7071	19.5749	19.5749	-2.45486	0	-22.0298	22.0298	9.34479	6.71878	2.36437	0	12.0448	8.74202	0	0
4659	sp|O14974-5|MYPT1_HUMAN	Isoform 5 of Protein phosphatase 1 regulatory subunit 12A OS=Homo sapiens	PPP1R12A		sp|O14974-5|MYPT1_HUMAN;sp|O14974-4|MYPT1_HUMAN;sp|O14974-3|MYPT1_HUMAN;sp|O14974|MYPT1_HUMAN;sp|O14974-2|MYPT1_HUMAN	6	6.5	105.64	0	9.1709	915980	0	0	0	21.5485	22.2936	21.6649	19.741	19.2305	0	0	0	21.9112	22.5349	22.0241	22.233	21.4596	0	0	0	20.3202	21.2852	20.0758	21.207	21.9457	-1.13687	20.8957	-0.07108	22.0326	1.06579	20.9668	0.980728	6.70458	0.0362096	9.97371	1.61318	8.1549	0.0951579	0
26472	sp|Q96C90|PP14B_HUMAN	Protein phosphatase 1 regulatory subunit 14B OS=Homo sapiens	PPP1R14B		sp|Q96C90|PP14B_HUMAN;sp|P53671-3|LIMK2_HUMAN	4	40.8	15.911	0	10.858	7980800	0	0	0	17.7254	22.0051	21.6173	18.9582	20.7156	0	0	0	23.3053	22.34	22.7615	23.0605	22.0213	0	0	0	0	0	0	0	0	-2.49341	20.2043	20.2043	22.6977	22.6977	0	1.73453	5.81475	8.13647	9.34858	12.8537	0	0.0123144	0
5537	sp|O00743-2|PPP6_HUMAN	Isoform 2 of Serine/threonine-protein phosphatase 6 catalytic subunit OS=Homo sapiens	PPP6C		sp|O00743-2|PPP6_HUMAN;sp|O00743|PPP6_HUMAN;sp|O00743-3|PPP6_HUMAN	2	7.8	32.532	0.0052632	1.7252	3841600	0	0	0	19.0078	20.7765	20.805	20.1351	18.435	0	0	0	17.2915	21.5936	18.4886	19.1009	18.7639	0	0	0	23.4454	23.7281	23.1342	23.2584	21.4553	0.784158	19.8319	-3.1724	19.0477	-3.95655	23.0043	0.415243	7.13801	3.02768	6.02475	2.91064	7.98355	0.347205	0
5550	sp|P48147|PPCE_HUMAN	Prolyl endopeptidase OS=Homo sapiens	PREP		sp|P48147|PPCE_HUMAN	10	17	80.699	0	17.41	4354000	0	0	0	18.9227	21.1058	22.3038	18.2175	22.3477	0	0	0	23.5498	23.4796	23.6462	22.8747	23.384	0	0	0	23.9013	24.2075	24.0431	23.8729	24.2787	-2.80738	20.5795	-3.4812	23.3869	-0.673819	24.0607	1.9218	5.72368	2.42922	10.8526	2.57309	12.2697	0.00774334	0
9581	sp|Q4J6C6-4|PPCEL_HUMAN	Isoform 4 of Prolyl endopeptidase-like OS=Homo sapiens	PREPL		sp|Q4J6C6-4|PPCEL_HUMAN;sp|Q4J6C6-3|PPCEL_HUMAN;sp|Q4J6C6|PPCEL_HUMAN;sp|Q4J6C6-2|PPCEL_HUMAN	4	9.9	73.351	0	6.9044	2149200	0	0	0	0	0	0	0	0	0	0	0	20.6255	19.3986	20.464	19.908	20.7421	0	0	0	22.8981	24.2105	23.8747	23.5159	21.1872	-20.2276	0	-23.1373	20.2276	-2.90963	23.1373	12.1916	0	10.0529	8.85214	2.93938	7.24909	0	0.875763
5571	sp|P54619-2|AAKG1_HUMAN	Isoform 2 of 5-AMP-activated protein kinase subunit gamma-1 OS=Homo sapiens	PRKAG1		sp|P54619-2|AAKG1_HUMAN;sp|P54619|AAKG1_HUMAN;sp|P54619-3|AAKG1_HUMAN	3	14.7	34.083	0.00045475	3.8837	2890900	0	0	0	0	0	0	0	0	0	0	0	0	0	0	0	0	0	0	0	25.8566	22.7457	19.9691	19.9663	20.4494	0	0	-21.7974	0	-21.7974	21.7974	0	0	7.24338	0	7.24338	5.14789	0.956634	0.913597
10419	sp|O14744|ANM5_HUMAN	Protein arginine N-methyltransferase 5 OS=Homo sapiens	PRMT5		sp|O14744|ANM5_HUMAN;sp|O14744-5|ANM5_HUMAN;sp|O14744-2|ANM5_HUMAN;sp|O14744-3|ANM5_HUMAN;sp|O14744-4|ANM5_HUMAN	13	23.7	72.683	0	28.627	7114400	0	0	0	22.1975	23.2136	23.3603	22.9904	22.8019	0	0	0	20.0303	19.4659	20.2185	19.2776	18.9961	0	0	0	23.8561	24.651	24.2843	23.6498	23.4819	3.31507	22.9127	-1.07186	19.5977	-4.38693	23.9846	5.33005	9.74302	2.18006	9.01007	6.17743	9.72013	2.29885e-05	0
5621	sp|P04156-2|PRIO_HUMAN	Isoform 2 of Major prion protein OS=Homo sapiens	PRNP		sp|P04156-2|PRIO_HUMAN;sp|P04156|PRIO_HUMAN	5	22.4	26.885	0	41.053	73976000	0	0	0	22.5252	23.2611	23.7691	24.1095	22.1523	0	0	0	25.6614	26.0415	26.6577	25.4628	26.3449	0	0	0	26.2423	26.6754	25.9876	25.2411	25.5923	-2.87026	23.1634	-2.78433	26.0337	0.0859257	25.9478	3.82373	8.22137	3.61872	9.88398	0.0958973	9.52593	0.000168717	0
10544	sp|Q9UNN8|EPCR_HUMAN	Endothelial protein C receptor OS=Homo sapiens	PROCR		sp|Q9UNN8|EPCR_HUMAN	4	20.6	26.671	0	9.5605	11130000	0	0	0	20.2344	19.9738	20.2627	20.2306	22.1492	0	0	0	21.1186	20.2737	19.3404	21.2782	19.7169	0	0	0	24.7057	24.1105	23.4665	23.6671	25.0286	0.224588	20.5702	-3.6255	20.3456	-3.85009	24.1957	0.158813	7.70433	4.07301	7.80187	4.35376	8.8829	0.848621	0
27339	sp|Q9UMS4|PRP19_HUMAN	Pre-mRNA-processing factor 19 OS=Homo sapiens	PRPF19		sp|Q9UMS4|PRP19_HUMAN	12	34.7	55.18	0	45.346	22246000	0	0	0	21.5619	24.6793	24.3361	22.6155	23.4595	0	0	0	19.6203	20.3139	20.4295	18.6954	20.2593	0	0	0	23.8647	25.2712	24.8879	24.2983	23.8255	3.46676	23.3304	-1.09908	19.8637	-4.56584	24.4295	3.13233	7.10293	0.911692	8.14688	5.25535	9.02504	0.000542811	0
5635	sp|O60256-4|KPRB_HUMAN	Isoform 4 of Phosphoribosyl pyrophosphate synthase-associated protein 2 OS=Homo sapiens	PRPSAP2		sp|O60256-4|KPRB_HUMAN;sp|O60256-3|KPRB_HUMAN;sp|O60256-2|KPRB_HUMAN;sp|O60256|KPRB_HUMAN;sp|Q14558|KPRA_HUMAN;sp|Q14558-2|KPRA_HUMAN	2	9.9	31.321	0.0098814	1.3325	462310	0	0	0	17.615	20.3858	18.9018	18.75	20.6468	0	0	0	19.7063	20.2126	20.6226	19.5819	20.1416	0	0	0	0	0	0	0	0	-0.793124	19.2599	19.2599	20.053	20.053	0	0.664726	6.64744	9.2495	9.60326	13.1934	0	0.211656	0
133619	sp|Q96M27|PRRC1_HUMAN	Protein PRRC1 OS=Homo sapiens	PRRC1		sp|Q96M27|PRRC1_HUMAN;sp|Q96M27-3|PRRC1_HUMAN;sp|Q96M27-2|PRRC1_HUMAN;sp|Q96M27-4|PRRC1_HUMAN;sp|Q96M27-5|PRRC1_HUMAN	3	9.4	46.701	0	7.0832	5267900	0	0	0	18.3672	23.2335	22.616	18.9172	21.693	0	0	0	19.8641	21.1253	20.0815	22.7393	19.4136	0	0	0	18.3919	23.491	21.2412	22.6071	20.1144	0.320592	20.9654	-0.203728	20.6448	-0.52432	21.1691	0.103855	5.42001	0.0543001	6.67655	0.193476	5.66453	0.889891	0
11098	sp|O95084|PRS23_HUMAN	Serine protease 23 OS=Homo sapiens	PRSS23		sp|O95084|PRS23_HUMAN;sp|O95084-2|PRS23_HUMAN	13	42.6	43.001	0	228.2	96552000	0	0	0	23.077	21.9821	23.1014	23.6021	22.1317	0	0	0	26.0011	27.2646	27.7442	26.9032	26.7889	0	0	0	26.9159	26.1822	26.2497	26.1853	26.8718	-4.16153	22.7788	-3.70212	26.9404	0.45941	26.481	5.01674	8.61879	5.22325	9.24935	0.685799	10.5897	2.28137e-05	0
5684	sp|P25788-2|PSA3_HUMAN	Isoform 2 of Proteasome subunit alpha type-3 OS=Homo sapiens	PSMA3		sp|P25788-2|PSA3_HUMAN;sp|P25788|PSA3_HUMAN	15	55.6	27.647	0	103.25	316870000	0	0	0	25.4043	26.1668	26.2988	25.059	23.6785	0	0	0	27.9462	27.1107	27.191	27.7092	26.4383	0	0	0	27.4288	27.543	27.8521	27.2823	27.1868	-1.95758	25.3215	-2.13711	27.2791	-0.179529	27.4586	2.17457	7.80567	2.64222	9.52722	0.261006	11.6728	0.00592182	0
5699	sp|P40306|PSB10_HUMAN	Proteasome subunit beta type-10 OS=Homo sapiens	PSMB10		sp|P40306|PSB10_HUMAN	2	11.4	28.936	0.00047281	4.7048	3003400	0	0	0	0	0	0	0	0	0	0	0	21.9097	19.5571	22.7535	22.7215	21.4747	0	0	0	21.7244	21.1075	20.8537	22.1122	20.6657	-21.6833	0	-21.2927	21.6833	0.390583	21.2927	9.51313	0	12.104	6.84483	0.250648	8.7864	0	0.930523
5700	sp|P62191|PRS4_HUMAN	26S protease regulatory subunit 4 OS=Homo sapiens	PSMC1		sp|P62191|PRS4_HUMAN;sp|P62191-2|PRS4_HUMAN	14	37.5	49.184	0	104.1	25790000	0	0	0	17.1913	24.2169	23.9827	22.4443	23.6278	0	0	0	23.2757	23.4119	24.5573	24.5974	24.7535	0	0	0	24.1817	26.0726	25.5781	25.0991	25.9675	-1.82657	22.2926	-3.08719	24.1192	-1.26062	25.3798	0.671838	4.8452	1.2813	8.69499	1.55636	8.62419	0.174497	0
5716	sp|O75832|PSD10_HUMAN	26S proteasome non-ATPase regulatory subunit 10 OS=Homo sapiens	PSMD10		sp|O75832|PSD10_HUMAN;sp|O75832-2|PSD10_HUMAN	5	38.5	24.428	0	9.8239	8426500	0	0	0	18.7822	18.842	20.3151	17.4196	22.2746	0	0	0	22.3493	23.1534	24.722	23.534	22.083	0	0	0	21.8499	23.1147	22.458	22.7891	22.5599	-3.64162	19.5267	-3.02762	23.1683	0.614	22.5543	2.30268	5.68547	2.12727	7.58912	0.575211	9.61921	0.00294621	0
10213	sp|O00487|PSDE_HUMAN	26S proteasome non-ATPase regulatory subunit 14 OS=Homo sapiens	PSMD14		sp|O00487|PSDE_HUMAN	6	31.9	34.577	0	16.097	23158000	0	0	0	20.9583	22.424	23.0725	21.1582	19.7268	0	0	0	23.6279	22.7639	23.9199	24.5031	23.059	0	0	0	24.151	25.7456	25.368	25.1455	25.1534	-2.10679	21.468	-3.64471	23.5748	-1.53791	25.1127	1.8856	6.81197	3.32664	8.71972	2.27211	9.29265	0.0100308	0
5710	sp|P55036|PSMD4_HUMAN	26S proteasome non-ATPase regulatory subunit 4 OS=Homo sapiens	PSMD4		sp|P55036|PSMD4_HUMAN;sp|P55036-2|PSMD4_HUMAN	7	28.6	40.736	0	47.928	35774000	0	0	0	23.6587	24.1417	23.3885	22.0538	22.7487	0	0	0	23.8262	25.1277	24.427	25.0975	24.2117	0	0	0	24.7447	25.3104	25.1663	25.1161	25.7864	-1.33975	23.1983	-2.02653	24.538	-0.68678	25.2248	1.78086	8.25003	3.00555	9.33652	1.26662	10.4715	0.0168709	0
5711	sp|Q16401-2|PSMD5_HUMAN	Isoform 2 of 26S proteasome non-ATPase regulatory subunit 5 OS=Homo sapiens	PSMD5		sp|Q16401-2|PSMD5_HUMAN;sp|Q16401|PSMD5_HUMAN	12	31.9	51.311	0	40.668	23180000	0	0	0	18.3841	23.7482	24.4385	22.1383	23.2837	0	0	0	22.9719	22.9337	23.3562	22.0573	23.2143	0	0	0	24.9085	25.5478	25.1366	25.8711	25.1419	-0.508136	22.3986	-2.9226	22.9067	-2.41447	25.3212	0.183806	5.37061	1.56333	9.45533	4.55078	10.4324	0.800537	0
5713	sp|P51665|PSMD7_HUMAN	26S proteasome non-ATPase regulatory subunit 7 OS=Homo sapiens	PSMD7		sp|P51665|PSMD7_HUMAN	10	43.2	37.025	0	80.295	38416000	0	0	0	19.9245	22.9492	23.3596	19.5018	22.5089	0	0	0	23.2483	23.3971	24.147	23.8948	23.407	0	0	0	25.3266	25.9383	25.2291	25.3689	24.8765	-1.96999	21.6488	-3.69905	23.6188	-1.72906	25.3479	1.36165	6.01759	2.69736	10.2597	4.00938	10.445	0.0313531	0
5721	sp|Q9UL46|PSME2_HUMAN	Proteasome activator complex subunit 2 OS=Homo sapiens	PSME2		sp|Q9UL46|PSME2_HUMAN	14	68.6	27.401	0	106.8	63113000	0	0	0	23.2093	24.4289	24.2998	22.9224	19.4883	0	0	0	24.3649	23.9531	25.3838	25.0265	24.4255	0	0	0	25.5036	25.5563	25.5607	25.9889	25.8856	-1.76103	22.8697	-2.8293	24.6307	-1.06827	25.699	1.02177	5.88354	1.86079	9.33672	2.34916	11.9038	0.0729469	0
10197	sp|P61289|PSME3_HUMAN	Proteasome activator complex subunit 3 OS=Homo sapiens	PSME3		sp|P61289|PSME3_HUMAN;sp|P61289-3|PSME3_HUMAN;sp|P61289-2|PSME3_HUMAN	7	29.1	29.506	0	22.122	18998000	0	0	0	22.8115	23.5736	24.2022	21.3746	21.5872	0	0	0	20.3062	21.9782	22.1164	23.428	22.8487	0	0	0	24.8069	24.7074	24.4944	23.8611	24.3588	0.574292	22.7098	-1.73592	22.1355	-2.31022	24.4457	0.326068	7.12827	1.78563	7.16856	2.51315	10.4316	0.461179	0
23198	sp|Q14997|PSME4_HUMAN	Proteasome activator complex subunit 4 OS=Homo sapiens	PSME4		sp|Q14997|PSME4_HUMAN	2	1.8	211.33	0.0049	1.859	55435	0	0	0	0	0	0	0	0	0	0	0	0	0	0	0	0	0	0	0	19.6935	21.6564	21.5069	18.3604	20.8058	0	0	-20.4046	0	-20.4046	20.4046	0	0	9.11459	0	9.11459	6.54644	0.945269	0.887367
9491	sp|Q92530|PSMF1_HUMAN	Proteasome inhibitor PI31 subunit OS=Homo sapiens	PSMF1		sp|Q92530|PSMF1_HUMAN	2	11.8	29.816	0.00047642	4.8442	779330	0	0	0	19.5016	21.4703	17.9815	18.8469	18.8578	0	0	0	18.4455	18.8594	20.2141	19.1436	20.3879	0	0	0	21.2289	21.9782	19.5349	19.9277	20.3781	-0.0784863	19.3316	-1.27795	19.4101	-1.19947	20.6096	0.0393133	6.5392	0.919243	7.66656	1.12876	7.43094	0.958459	0
5723	sp|P78330|SERB_HUMAN	Phosphoserine phosphatase OS=Homo sapiens	PSPH		sp|P78330|SERB_HUMAN	10	40	25.007	0	76.109	67616000	0	0	0	22.2879	24.0504	23.9831	22.8773	18.9117	0	0	0	25.1795	24.9082	25.2568	25.4873	25.2934	0	0	0	26.3114	26.3532	26.3129	26.2593	26.4451	-2.80299	22.4221	-3.91431	25.2251	-1.11132	26.3364	1.74788	5.71011	2.50322	11.9919	5.44759	14.9961	0.0112794	0
9317	sp|Q96BW5-2|PTER_HUMAN	Isoform 2 of Phosphotriesterase-related protein OS=Homo sapiens	PTER		sp|Q96BW5-2|PTER_HUMAN;sp|Q96BW5|PTER_HUMAN	2	7.9	33.435	0.0068027	1.5221	325880	0	0	0	0	0	0	0	0	0	0	0	20.6481	18.8228	20.5539	20.6577	19.7447	0	0	0	0	0	0	0	0	-20.0855	0	0	20.0855	20.0855	0	10.9395	0	0	7.91347	10.9395	0	0	0.846965
22949	sp|Q14914-2|PTGR1_HUMAN	Isoform 2 of Prostaglandin reductase 1 OS=Homo sapiens	PTGR1		sp|Q14914-2|PTGR1_HUMAN;sp|Q14914|PTGR1_HUMAN	16	56.8	32.895	0	94.61	80390000	0	0	0	23.4709	23.5104	23.5361	22.8579	18.1981	0	0	0	23.1808	24.639	24.5144	24.867	24.2552	0	0	0	25.2487	25.8614	26.2469	26.4862	26.223	-1.97658	22.3147	-3.69856	24.2913	-1.72198	26.0132	0.982824	5.44436	2.08786	8.91951	2.82099	9.91079	0.0773409	0
5763	sp|P20962|PTMS_HUMAN	Parathymosin OS=Homo sapiens	PTMS		sp|P20962|PTMS_HUMAN	2	22.5	11.53	0	10.271	28767000	0	0	0	18.998	22.5086	19.9613	18.866	20.4266	0	0	0	24.1444	23.581	20.1607	21.728	18.9529	0	0	0	23.2363	23.2457	22.4183	23.1691	23.0087	-1.56132	20.1521	-2.86353	21.7134	-1.30221	23.0156	0.649562	6.35175	2.54557	5.50394	0.641794	10.4475	0.188982	0
5764	sp|P21246|PTN_HUMAN	Pleiotrophin OS=Homo sapiens	PTN		sp|P21246|PTN_HUMAN	7	38.1	18.942	0	8.1888	33820000	0	0	0	0	0	0	0	0	0	0	0	0	0	0	0	0	0	0	0	25.0876	22.9965	25.0374	25.4497	25.9249	0	0	-24.8992	0	-24.8992	24.8992	0	0	10.5232	0	10.5232	7.60151	0.974628	0.947195
5789	sp|P23468|PTPRD_HUMAN	Receptor-type tyrosine-protein phosphatase delta OS=Homo sapiens	PTPRD		sp|P23468|PTPRD_HUMAN;sp|P23468-3|PTPRD_HUMAN;sp|P23468-7|PTPRD_HUMAN;sp|P23468-5|PTPRD_HUMAN;sp|P23468-4|PTPRD_HUMAN;sp|P23468-6|PTPRD_HUMAN;sp|P23468-2|PTPRD_HUMAN	3	2.4	214.76	0.00044425	3.5424	99895	0	0	0	18.334	20.5715	18.8547	20.5015	22.5101	0	0	0	0	0	0	0	0	0	0	0	0	0	0	0	0	20.1544	20.1544	20.1544	0	0	0	8.46526	6.06059	8.46526	0	0	0	0	0
5796	sp|Q15262-2|PTPRK_HUMAN	Isoform 2 of Receptor-type tyrosine-protein phosphatase kappa OS=Homo sapiens	PTPRK		sp|Q15262-2|PTPRK_HUMAN;sp|Q15262-3|PTPRK_HUMAN;sp|Q15262-4|PTPRK_HUMAN;sp|Q15262|PTPRK_HUMAN	17	16	162.17	0	111.6	15427000	0	0	0	22.9274	22.9074	22.9892	23.4511	23.4411	0	0	0	23.4155	25.4142	22.6873	25.1873	24.9682	0	0	0	26.162	25.9914	25.8971	25.365	26.1988	-1.19124	23.1433	-2.77962	24.3345	-1.58838	25.9229	1.19277	11.0395	6.24547	7.34552	1.65436	10.8473	0.0586689	0
5802	sp|Q13332-6|PTPRS_HUMAN	Isoform 2 of Receptor-type tyrosine-protein phosphatase S OS=Homo sapiens	PTPRS		sp|Q13332-6|PTPRS_HUMAN;sp|Q13332-3|PTPRS_HUMAN;sp|Q13332-4|PTPRS_HUMAN;sp|Q13332-2|PTPRS_HUMAN;sp|Q13332|PTPRS_HUMAN;sp|Q13332-7|PTPRS_HUMAN;sp|Q13332-5|PTPRS_HUMAN	7	6	212.48	0	13.163	897640	0	0	0	19.294	22.4051	22.1416	22.1849	21.4761	0	0	0	19.5348	18.8288	19.1768	19.5611	21.3419	0	0	0	23.4621	22.9457	23.5666	23.7943	21.0461	1.81163	21.5003	-1.46262	19.6887	-3.27425	22.9629	1.44559	6.87534	1.04374	7.36479	2.94997	7.40455	0.0271709	0
391356	sp|Q6GMV3|PTRD1_HUMAN	Putative peptidyl-tRNA hydrolase PTRHD1 OS=Homo sapiens	PTRHD1		sp|Q6GMV3|PTRD1_HUMAN	2	15	15.805	0.0016828	2.478	766220	0	0	0	17.763	18.8518	20.408	18.7232	18.8534	0	0	0	20.0704	19.7706	20.4278	20.6443	20.748	0	0	0	0	0	0	0	0	-1.41233	18.9199	18.9199	20.3322	20.3322	0	1.80652	7.32265	10.151	9.70884	13.3342	0	0.0154116	0
8226	sp|Q08623-3|HDHD1_HUMAN	Isoform 3 of Pseudouridine-5-phosphatase OS=Homo sapiens	PUDP		sp|Q08623-3|HDHD1_HUMAN;sp|Q08623|HDHD1_HUMAN;sp|Q08623-4|HDHD1_HUMAN;sp|Q08623-2|HDHD1_HUMAN	2	10.6	23.283	0.0016835	2.5006	1102600	0	0	0	19.4962	20.2269	20.6239	19.2145	19.6092	0	0	0	0	0	0	0	0	0	0	0	21.5471	19.7729	20.5352	19.9137	20.895	19.8341	19.8341	-0.698646	0	-20.5328	20.5328	12.0451	8.74227	0.882963	0	11.3516	8.22238	0	0
22827	sp|Q9UHX1-4|PUF60_HUMAN	Isoform 4 of Poly(U)-binding-splicing factor PUF60 OS=Homo sapiens	PUF60		sp|Q9UHX1-4|PUF60_HUMAN;sp|Q9UHX1-6|PUF60_HUMAN;sp|Q9UHX1-3|PUF60_HUMAN;sp|Q9UHX1-5|PUF60_HUMAN;sp|Q9UHX1-2|PUF60_HUMAN;sp|Q9UHX1|PUF60_HUMAN	4	11.4	54.024	0.00047893	4.9094	316620	0	0	0	20.7015	20.9301	20.7981	18.6274	19.0664	0	0	0	19.6931	19.7237	20.026	19.5267	20.0827	0	0	0	0	0	0	0	0	0.214264	20.0247	20.0247	19.8104	19.8104	0	0.168364	7.11162	9.86934	11.0645	15.1419	0	0.843225	0
5813	sp|Q00577|PURA_HUMAN	Transcriptional activator protein Pur-alpha OS=Homo sapiens	PURA		sp|Q00577|PURA_HUMAN	4	20.8	34.91	0	18.919	23552000	0	0	0	18.6231	23.6823	23.333	19.2601	22.9455	0	0	0	23.5938	24.293	24.4742	24.5251	24.0666	0	0	0	22.0909	22.9525	21.5385	22.0619	22.8895	-2.62176	21.5688	-0.737884	24.1905	1.88387	22.3067	1.35835	5.24524	0.277961	10.3489	3.44955	8.92935	0.0282459	0
5814	sp|Q96QR8|PURB_HUMAN	Transcriptional activator protein Pur-beta OS=Homo sapiens	PURB		sp|Q96QR8|PURB_HUMAN	4	20.8	33.24	0	8.233	8994000	0	0	0	20.5263	20.7035	20.691	20.3651	19.4106	0	0	0	22.5258	22.5345	22.7321	22.9026	22.7361	0	0	0	22.3541	22.7264	23.1245	22.8349	22.6739	-2.34692	20.3393	-2.40348	22.6862	-0.056562	22.7428	4.86137	8.9888	4.68977	12.4569	0.152864	10.9901	4.46097e-05	0
5817	sp|P15151-3|PVR_HUMAN	Isoform Gamma of Poliovirus receptor OS=Homo sapiens	PVR		sp|P15151-3|PVR_HUMAN;sp|P15151-2|PVR_HUMAN;sp|P15151-4|PVR_HUMAN;sp|P15151|PVR_HUMAN	3	12.9	39.304	0	15.869	13805000	0	0	0	0	0	0	0	0	0	0	0	24.0846	23.6958	24.0878	23.3371	23.9276	0	0	0	24.353	23.2342	23.8582	22.231	25.0602	-23.8266	0	-23.7473	23.8266	0.0792786	23.7473	14.756	0	10.4895	10.7751	0.056135	7.57623	0	0.953488
11137	sp|Q13610|PWP1_HUMAN	Periodic tryptophan protein 1 homolog OS=Homo sapiens	PWP1		sp|Q13610|PWP1_HUMAN	2	6.2	55.827	0.00044703	3.6317	974030	0	0	0	0	0	0	0	0	0	0	0	0	0	0	0	0	0	0	0	22.3316	23.1711	22.3873	19.3953	20.2613	0	0	-21.5093	0	-21.5093	21.5093	0	0	8.78931	0	8.78931	6.303	0.948893	0.892889
5829	sp|P49023-4|PAXI_HUMAN	Isoform 4 of Paxillin OS=Homo sapiens	PXN		sp|P49023-4|PAXI_HUMAN;sp|P49023-2|PAXI_HUMAN;sp|P49023|PAXI_HUMAN;sp|P49023-3|PAXI_HUMAN	4	14.4	46.603	0	7.6018	1813800	0	0	0	19.3021	21.5582	22.1497	18.1704	18.8795	0	0	0	18.5738	19.7639	20.7438	21.0838	19.5691	0	0	0	22.5283	23.2459	21.5676	21.8535	20.3067	0.0650921	20.012	-1.88842	19.9469	-1.95351	21.9004	0.0250303	5.89767	1.12679	7.32674	1.72608	7.31378	0.974749	0
29108	sp|Q9ULZ3-3|ASC_HUMAN	Isoform 3 of Apoptosis-associated speck-like protein containing a CARD OS=Homo sapiens	PYCARD		sp|Q9ULZ3-3|ASC_HUMAN;sp|Q9ULZ3-2|ASC_HUMAN;sp|Q9ULZ3|ASC_HUMAN	4	35.6	15.03	0	12.354	4222800	0	0	0	19.2044	18.9243	19.5699	19.7063	20.9861	0	0	0	21.0962	19.2806	22.0122	19.6724	20.8474	0	0	0	20.5987	22.9113	21.8864	22.2637	22.8374	-0.903578	19.6782	-2.42129	20.5818	-1.51772	22.0995	0.754082	7.88991	2.64335	7.14117	1.32257	7.75211	0.170335	0
5831	sp|P32322|P5CR1_HUMAN	Pyrroline-5-carboxylate reductase 1, mitochondrial OS=Homo sapiens	PYCR1		sp|P32322|P5CR1_HUMAN;sp|P32322-3|P5CR1_HUMAN;sp|P32322-2|P5CR1_HUMAN	8	33.2	33.36	0	32.639	11917000	0	0	0	19.9889	19.1276	18.6794	23.3982	20.207	0	0	0	25.4032	19.6736	19.2294	18.5717	21.2547	0	0	0	22.7624	25.035	23.2705	21.7772	21.3268	-0.546296	20.2802	-2.55415	20.8265	-2.00785	22.8344	0.141714	5.77621	1.38375	4.84189	0.730524	6.70826	0.848721	0
29920	sp|Q96C36|P5CR2_HUMAN	Pyrroline-5-carboxylate reductase 2 OS=Homo sapiens	PYCR2		sp|Q96C36|P5CR2_HUMAN	3	16.2	33.637	0.00046147	4.2019	594960	0	0	0	0	0	0	0	0	0	0	0	0	0	0	0	0	0	0	0	19.6319	22.929	19.6635	20.864	18.9097	0	0	-20.3996	0	-20.3996	20.3996	0	0	8.65295	0	8.65295	6.20098	0.922185	0.846608
65263	sp|Q53H96-2|P5CR3_HUMAN	Isoform 2 of Pyrroline-5-carboxylate reductase 3 OS=Homo sapiens	PYCRL		sp|Q53H96-2|P5CR3_HUMAN;sp|Q53H96|P5CR3_HUMAN	3	16.5	26.439	0.00044823	3.6636	21306000	0	0	0	20.7156	23.8029	20.4136	19.4565	23.5653	0	0	0	24.1397	25.6382	25.374	20.7322	23.9606	0	0	0	24.5758	23.7671	24.8448	24.6909	24.5928	-2.37816	21.5908	-2.90349	23.969	-0.525332	24.4943	1.0387	5.77887	1.91584	6.06689	0.241953	10.1116	0.0638176	0
84305	sp|Q9BRP8-2|PYM1_HUMAN	Isoform 2 of Partner of Y14 and mago OS=Homo sapiens	PYM1		sp|Q9BRP8-2|PYM1_HUMAN;sp|Q9BRP8|PYM1_HUMAN	4	33.5	22.704	0	8.4246	3934300	0	0	0	0	0	0	0	0	0	0	0	23.1957	23.3755	21.3577	23.6746	22.5851	0	0	0	0	0	0	0	0	-22.8377	0	0	22.8377	22.8377	0	10.9166	0	0	7.89635	10.9166	0	0	0.836038
5859	sp|P47897|SYQ_HUMAN	Glutamine--tRNA ligase OS=Homo sapiens	QARS		sp|P47897|SYQ_HUMAN;sp|P47897-2|SYQ_HUMAN	22	35.6	87.798	0	54.213	11178000	0	0	0	20.321	22.7891	23.2392	22.8711	22.7529	0	0	0	25.0815	21.8478	24.9655	22.4369	22.7952	0	0	0	24.3846	24.9073	24.797	24.3632	24.6209	-1.03071	22.3947	-2.2199	23.4254	-1.18919	24.6146	0.583924	7.20484	2.48569	6.69271	0.928689	11.5576	0.23629	0
5860	sp|P09417-2|DHPR_HUMAN	Isoform 2 of Dihydropteridine reductase OS=Homo sapiens	QDPR		sp|P09417-2|DHPR_HUMAN;sp|P09417|DHPR_HUMAN	6	35.7	22.408	0	41.664	21094000	0	0	0	22.6352	23.2715	23.448	24.731	15.7442	0	0	0	23.955	22.7173	23.6671	23.8776	23.5359	0	0	0	24.4142	24.7251	24.3294	24.5688	23.9398	-1.5846	21.966	-2.42947	23.5506	-0.844872	24.3955	0.452064	4.32174	0.777656	9.58545	1.94919	11.0125	0.298369	0
25797	sp|Q16769|QPCT_HUMAN	Glutaminyl-peptide cyclotransferase OS=Homo sapiens	QPCT		sp|Q16769|QPCT_HUMAN;sp|Q16769-2|QPCT_HUMAN	9	32.4	40.876	0	61.182	61450000	0	0	0	23.7552	24.1935	24.5917	24.6018	23.0165	0	0	0	24.6688	23.5615	23.0862	23.3108	24.6119	0	0	0	26.9942	26.0981	26.7594	27.045	26.2734	0.18386	24.0317	-2.60226	23.8479	-2.78612	26.634	0.160487	8.86536	4.09939	8.55908	4.06245	10.2847	0.851014	0
54814	sp|Q9NXS2-3|QPCTL_HUMAN	Isoform 2 of Glutaminyl-peptide cyclotransferase-like protein OS=Homo sapiens	QPCTL		sp|Q9NXS2-3|QPCTL_HUMAN;sp|Q9NXS2|QPCTL_HUMAN	2	7.6	32.911	0.0056293	1.6232	389620	0	0	0	0	0	0	0	0	0	0	0	0	0	0	0	0	0	0	0	21.7936	21.9033	19.6565	20.8245	20.3799	0	0	-20.9116	0	-20.9116	20.9116	0	0	10.4851	0	10.4851	7.57293	0.905691	0.820335
23475	sp|Q15274|NADC_HUMAN	Nicotinate-nucleotide pyrophosphorylase [carboxylating] OS=Homo sapiens	QPRT		sp|Q15274|NADC_HUMAN	3	13.1	30.845	0	7.0953	1736300	0	0	0	20.0179	19.4478	17.6756	18.6983	19.9883	0	0	0	0	0	0	0	0	0	0	0	20.0549	20.7444	22.7699	23.4376	19.5619	19.1656	19.1656	-2.14816	0	-21.3137	21.3137	10.0479	7.24541	1.39031	0	8.54087	6.11714	0	0
169714	sp|Q6ZRP7|QSOX2_HUMAN	Sulfhydryl oxidase 2 OS=Homo sapiens	QSOX2		sp|Q6ZRP7|QSOX2_HUMAN	4	7	77.528	0	7.0066	1170900	0	0	0	0	0	0	0	0	0	0	0	0	0	0	0	0	0	0	0	22.4489	23.6365	23.7394	21.8479	22.1468	0	0	-22.7639	0	-22.7639	22.7639	0	0	11.0896	0	11.0896	8.02599	0.933389	0.865575
22931	sp|Q9NP72|RAB18_HUMAN	Ras-related protein Rab-18 OS=Homo sapiens	RAB18		sp|Q9NP72|RAB18_HUMAN;sp|Q9NP72-2|RAB18_HUMAN	4	21.4	22.977	0.00047778	4.897	5040500	0	0	0	0	0	0	0	0	0	0	0	0	0	0	0	0	0	0	0	23.7322	24.7587	23.1478	20.9195	22.0507	0	0	-22.9218	0	-22.9218	22.9218	0	0	9.25959	0	9.25959	6.65499	0.908276	0.824374
23011	sp|Q9UL25|RAB21_HUMAN	Ras-related protein Rab-21 OS=Homo sapiens	RAB21		sp|Q9UL25|RAB21_HUMAN	4	20.9	24.347	0	12.267	2264500	0	0	0	0	0	0	0	0	0	0	0	21.056	19.0753	21.2847	19.7811	20.241	0	0	0	21.6862	23.413	21.9444	19.7471	21.0791	-20.2876	0	-21.5739	20.2876	-1.28634	21.5739	10.5368	0	9.42736	7.61168	0.948099	6.78061	0	0.81336
10981	sp|Q13637|RAB32_HUMAN	Ras-related protein Rab-32 OS=Homo sapiens	RAB32		sp|Q13637|RAB32_HUMAN	2	12.4	24.997	0	11.299	1575100	0	0	0	0	0	0	0	0	0	0	0	0	0	0	0	0	0	0	0	20.8566	23.7872	20.9135	20.0386	20.5934	0	0	-21.2379	0	-21.2379	21.2379	0	0	9.04498	0	9.04498	6.49434	0.948489	0.892492
11021	sp|Q15286|RAB35_HUMAN	Ras-related protein Rab-35 OS=Homo sapiens	RAB35		sp|Q15286|RAB35_HUMAN;sp|Q15286-2|RAB35_HUMAN	4	20.9	23.025	0	5.6867	6382100	0	0	0	0	0	0	0	0	0	0	0	21.7041	18.4584	21.1671	19.3153	18.6587	0	0	0	23.2735	24.4548	23.355	22.0614	23.5959	-19.8607	0	-23.3481	19.8607	-3.4874	23.3481	8.77219	0	11.2266	6.2902	2.72587	8.12865	0	0.884243
5868	sp|P20339-2|RAB5A_HUMAN	Isoform 2 of Ras-related protein Rab-5A OS=Homo sapiens	RAB5A		sp|P20339-2|RAB5A_HUMAN;sp|P20339|RAB5A_HUMAN	3	34.8	22.178	0.00046707	4.4561	2211900	0	0	0	0	0	0	0	0	0	0	0	0	0	0	0	0	0	0	0	21.7014	23.5303	21.5978	20.2007	21.5958	0	0	-21.7252	0	-21.7252	21.7252	0	0	9.86027	0	9.86027	7.10482	0.975482	0.948536
5875	sp|Q92696|PGTA_HUMAN	Geranylgeranyl transferase type-2 subunit alpha OS=Homo sapiens	RABGGTA		sp|Q92696|PGTA_HUMAN	2	3.7	65.071	0.0004697	4.5308	73717	0	0	0	0	0	0	0	0	0	0	0	18.9853	18.9918	18.5842	20.4343	20.1112	0	0	0	0	0	0	0	0	-19.4214	0	0	19.4214	19.4214	0	10.8208	0	0	7.82451	10.8208	0	0	0.85055
5911	sp|P61225|RAP2B_HUMAN	Ras-related protein Rap-2b OS=Homo sapiens	RAP2B		sp|P61225|RAP2B_HUMAN;sp|Q9Y3L5|RAP2C_HUMAN;sp|P10114|RAP2A_HUMAN	3	18.6	20.504	0	5.3855	4365600	0	0	0	0	0	0	0	0	0	0	0	0	0	0	0	0	0	0	0	22.7122	24.2555	22.7315	22.1429	22.88	0	0	-22.9444	0	-22.9444	22.9444	0	0	11.4762	0	11.4762	8.31578	0.954584	0.909461
5921	sp|P20936-2|RASA1_HUMAN	Isoform 2 of Ras GTPase-activating protein 1 OS=Homo sapiens	RASA1		sp|P20936-2|RASA1_HUMAN;sp|P20936-4|RASA1_HUMAN;sp|P20936|RASA1_HUMAN	5	6	100.4	0	5.2708	224000	0	0	0	0	0	0	0	0	0	0	0	19.4594	21.7881	19.11	21.0021	21.8275	0	0	0	0	0	0	0	0	-20.6374	0	0	20.6374	20.6374	0	9.40517	0	0	6.76399	9.40517	0	0	0.947642
5931	sp|Q16576|RBBP7_HUMAN	Histone-binding protein RBBP7 OS=Homo sapiens	RBBP7		sp|Q16576|RBBP7_HUMAN;sp|Q16576-2|RBBP7_HUMAN	4	33.4	47.82	0	85.447	7532100	0	0	0	20.9967	24.2139	23.5095	22.2938	22.7938	0	0	0	18.5164	19.2764	18.5467	19.7655	20.4746	0	0	0	23.4383	24.3354	23.0353	24.0493	19.2099	3.44563	22.7615	-0.0521282	19.3159	-3.49776	22.8137	3.08501	7.13916	0.0165351	7.71334	2.08866	5.78154	0.000558587	0
5935	sp|P98179|RBM3_HUMAN	RNA-binding protein 3 OS=Homo sapiens	RBM3		sp|P98179|RBM3_HUMAN	5	55.4	17.17	0	35.937	74205000	0	0	0	22.2165	23.7115	24.0112	18.4603	24.0574	0	0	0	24.9968	24.4057	25.3564	25.5328	24.6773	0	0	0	25.8167	25.3696	24.231	25.5032	26.1399	-2.50244	22.4914	-2.92068	24.9938	-0.41824	25.4121	1.30462	5.4021	1.51995	9.89623	0.509847	8.79064	0.0327848	0
9939	sp|Q9Y5S9-2|RBM8A_HUMAN	Isoform 2 of RNA-binding protein 8A OS=Homo sapiens	RBM8A		sp|Q9Y5S9-2|RBM8A_HUMAN;sp|Q9Y5S9|RBM8A_HUMAN	2	17.3	19.76	0	5.9688	10802000	0	0	0	20.4689	23.7148	24.0337	18.7939	23.196	0	0	0	23.7854	22.8277	22.2414	22.9128	22.5093	0	0	0	0	0	0	0	0	-0.813878	22.0415	22.0415	22.8553	22.8553	0	0.332729	5.43555	7.62886	9.07369	12.4871	0	0.42829	0
55920	sp|Q9P258|RCC2_HUMAN	Protein RCC2 OS=Homo sapiens	RCC2		sp|Q9P258|RCC2_HUMAN	13	28.7	56.084	0	36.645	11348000	0	0	0	18.2096	24.0666	23.5584	22.5314	23.4666	0	0	0	19.9886	19.9767	18.6206	19.4181	19.2939	0	0	0	23.8062	24.8145	24.618	24.5712	21.4102	2.90693	22.3665	-1.47751	19.4596	-4.38444	23.844	1.53222	5.37375	0.571707	8.73909	3.69728	6.88855	0.0181619	0
5955	sp|Q14257|RCN2_HUMAN	Reticulocalbin-2 OS=Homo sapiens	RCN2		sp|Q14257|RCN2_HUMAN;sp|Q14257-2|RCN2_HUMAN	3	15.8	36.876	0.00044072	3.3839	3650500	0	0	0	0	0	0	0	0	0	0	0	22.7469	20.8474	21.2847	22.5286	22.9655	0	0	0	21.4143	22.3491	22.9904	22.3824	20.4754	-22.0746	0	-21.9223	22.0746	0.152292	21.9223	10.6942	0	10.529	7.72966	0.0918012	7.60584	0	0.889332
57333	sp|Q96D15|RCN3_HUMAN	Reticulocalbin-3 OS=Homo sapiens	RCN3		sp|Q96D15|RCN3_HUMAN	16	60.7	37.493	0	323.31	378890000	0	0	0	25.0987	25.9648	25.7686	25.7262	26.5519	0	0	0	27.939	26.7227	27.2144	28.1753	27.508	0	0	0	27.3738	28.0258	28.339	27.2211	27.0176	-1.68987	25.822	-1.77346	27.5119	-0.0835926	27.5955	2.89874	9.6869	3.07123	9.58687	0.0849583	9.66776	0.00169609	0
8434	sp|O95980|RECK_HUMAN	Reversion-inducing cysteine-rich protein with Kazal motifs OS=Homo sapiens	RECK		sp|O95980|RECK_HUMAN	6	6	106.46	0.00045977	4.1664	686440	0	0	0	21.0474	19.0184	20.965	21.2005	17.7269	0	0	0	18.2921	20.9557	18.8147	21.6619	21.5433	0	0	0	20.1202	21.1788	22.2887	20.7965	22.5958	-0.261906	19.9916	-1.40437	20.2535	-1.14246	21.396	0.0978231	6.19696	0.885352	6.17051	0.669519	7.42037	0.894988	0
7905	sp|Q00765|REEP5_HUMAN	Receptor expression-enhancing protein 5 OS=Homo sapiens	REEP5		sp|Q00765|REEP5_HUMAN	3	15.9	21.493	0	5.9227	12746000	0	0	0	0	0	0	0	0	0	0	0	22.558	23.3672	24.0529	23.8764	23.0674	0	0	0	20.8145	20.1995	18.8085	21.4368	21.9694	-23.3844	0	-20.6457	23.3844	2.73862	20.6457	12.4354	0	9.57515	9.03493	2.69043	6.89127	0	0.903734
25996	sp|Q9Y3B8-3|ORN_HUMAN	Isoform 3 of Oligoribonuclease, mitochondrial OS=Homo sapiens	REXO2		sp|Q9Y3B8-3|ORN_HUMAN;sp|Q9Y3B8-2|ORN_HUMAN;sp|Q9Y3B8|ORN_HUMAN	14	58.5	23.754	0	117.83	93413000	0	0	0	23.9005	24.7945	25.1352	22.9578	23.2071	0	0	0	25.3921	24.9762	25.6012	25.3335	25.451	0	0	0	26.4193	26.0458	26.3879	26.4501	25.9168	-1.35179	23.999	-2.24497	25.3508	-0.893186	26.244	1.81866	7.9242	3.02822	11.7507	3.45112	11.6963	0.0154504	0
23180	sp|Q14699|RFTN1_HUMAN	Raftlin OS=Homo sapiens	RFTN1		sp|Q14699|RFTN1_HUMAN	3	8.3	63.145	0.00044984	3.7314	1237800	0	0	0	0	0	0	0	0	0	0	0	21.1765	18.7987	20.5313	21.0136	20.4885	0	0	0	23.0283	22.5179	22.4528	18.352	23.3812	-20.4017	0	-21.9464	20.4017	-1.5447	21.9464	10.4275	0	8.01324	7.5298	0.785789	5.72265	0	0.88776
285704	sp|Q6NW40|RGMB_HUMAN	RGM domain family member B OS=Homo sapiens	RGMB		sp|Q6NW40|RGMB_HUMAN	4	16.5	47.546	0	19.992	7878100	0	0	0	23.2205	23.1275	23.686	23.335	19.2498	0	0	0	21.8659	19.6159	21.1853	21.8773	22.1854	0	0	0	24.1792	23.2049	23.5846	23.8626	24.0419	1.17783	22.5238	-1.25088	21.346	-2.42871	23.7747	0.605893	6.05767	0.755185	7.41256	2.93235	10.2394	0.219063	0
60626	sp|Q9NPQ8-2|RIC8A_HUMAN	Isoform 2 of Synembryn-A OS=Homo sapiens	RIC8A		sp|Q9NPQ8-2|RIC8A_HUMAN;sp|Q9NPQ8-4|RIC8A_HUMAN;sp|Q9NPQ8|RIC8A_HUMAN;sp|Q9NPQ8-3|RIC8A_HUMAN	6	14.3	58.942	0	13.894	1350700	0	0	0	18.6701	18.7407	19.2908	17.652	17.9196	0	0	0	0	0	0	0	0	0	0	0	22.2018	23.5951	22.4264	21.5215	22.1928	18.4546	18.4546	-3.93291	0	-22.3875	22.3875	11.3068	8.18883	4.64247	0	11.5244	8.35188	0	0
55183	sp|Q5UIP0-2|RIF1_HUMAN	Isoform 2 of Telomere-associated protein RIF1 OS=Homo sapiens	RIF1		sp|Q5UIP0-2|RIF1_HUMAN;sp|Q5UIP0|RIF1_HUMAN	3	2.3	271.69	0.0052996	1.8169	1049000	0	0	0	20.7751	21.6492	21.1983	17.2882	22.3523	0	0	0	0	0	0	0	0	0	0	0	20.6136	24.7605	25.7619	18.8852	19.9455	20.6526	20.6526	-1.34073	0	-21.9933	21.9933	7.93435	5.66371	0.36193	0	6.63956	4.69807	0	0
51115	sp|Q96DB5-2|RMD1_HUMAN	Isoform 2 of Regulator of microtubule dynamics protein 1 OS=Homo sapiens	RMDN1		sp|Q96DB5-2|RMD1_HUMAN;sp|Q96DB5|RMD1_HUMAN;sp|Q96DB5-3|RMD1_HUMAN	3	10.6	32.365	0.0083433	1.3846	484030	0	0	0	17.5496	21.5328	18.66	18.2858	19.8484	0	0	0	0	0	0	0	0	0	0	0	19.7936	20.2111	20.3685	19.3424	19.5183	19.1753	19.1753	-0.671438	0	-19.8468	19.8468	8.48429	6.07482	0.419319	0	12.9914	9.4518	0	0
6038	sp|P34096|RNAS4_HUMAN	Ribonuclease 4 OS=Homo sapiens	RNASE4		sp|P34096|RNAS4_HUMAN	7	49	16.84	0	16.163	31847000	0	0	0	19.4567	21.561	22.7325	18.8422	24.6014	0	0	0	24.456	21.8598	22.8044	23.3766	22.744	0	0	0	25.8012	23.0016	22.8026	24.9944	24.6693	-1.6094	21.4388	-2.81506	23.0482	-1.20565	24.2538	0.707975	5.29206	1.31845	7.81582	0.873592	7.14426	0.163426	0
8635	sp|O00584|RNT2_HUMAN	Ribonuclease T2 OS=Homo sapiens	RNASET2		sp|O00584|RNT2_HUMAN	8	35.5	29.48	0	37.782	26191000	0	0	0	20.6992	20.5608	21.3024	21.3883	20.0314	0	0	0	24.5954	23.6091	22.8381	23.6853	22.9072	0	0	0	25.5086	24.8384	25.6824	25.4486	24.873	-2.73058	20.7964	-4.47376	23.527	-1.74318	25.2702	3.83133	8.93638	6.34007	8.632	2.86943	10.4001	0.000168126	0
6120	sp|Q96AT9-4|RPE_HUMAN	Isoform 4 of Ribulose-phosphate 3-epimerase OS=Homo sapiens	RPE		sp|Q96AT9-4|RPE_HUMAN;sp|Q96AT9-2|RPE_HUMAN;sp|Q96AT9|RPE_HUMAN;sp|Q96AT9-5|RPE_HUMAN;sp|Q96AT9-3|RPE_HUMAN	3	18.1	21.739	0.0056406	1.6494	4421000	0	0	0	17.3162	21.2174	20.5901	18.3458	19.5307	0	0	0	20.3065	20.8544	19.8937	21.2881	20.9559	0	0	0	21.7356	21.4206	21.7341	21.9182	21.7066	-1.25968	19.4	-2.303	20.6597	-1.04332	21.703	0.872574	6.04278	1.90333	8.94478	2.40386	12.0207	0.116984	0
6134	sp|P27635|RL10_HUMAN	60S ribosomal protein L10 OS=Homo sapiens	RPL10		sp|P27635|RL10_HUMAN	8	29.4	24.604	0	19.493	99716000	0	0	0	22.5014	24.2585	24.3863	19.6626	21.7742	0	0	0	22.6947	21.6477	23.5849	24.166	22.9869	0	0	0	24.0216	26.5758	25.9548	24.1898	24.5479	-0.499466	22.5166	-2.54139	23.0161	-2.04193	25.058	0.207034	5.90947	1.44259	7.82341	1.81727	7.57581	0.763133	0
6135	sp|P62913|RL11_HUMAN	60S ribosomal protein L11 OS=Homo sapiens	RPL11		sp|P62913|RL11_HUMAN;sp|P62913-2|RL11_HUMAN	7	38.8	20.252	0	75.114	125480000	0	0	0	23.5774	25.3512	25.9293	22.6317	24.6569	0	0	0	25.2842	23.9428	25.2486	25.4161	25.0393	0	0	0	26.8578	27.9789	27.4827	26.1632	26.822	-0.556934	24.4293	-2.63164	24.9862	-2.0747	27.0609	0.377882	7.10343	2.3521	9.24215	3.01153	9.06663	0.396609	0
6136	sp|P30050|RL12_HUMAN	60S ribosomal protein L12 OS=Homo sapiens	RPL12		sp|P30050|RL12_HUMAN;sp|P30050-2|RL12_HUMAN	9	66.7	17.818	0	208.73	576110000	0	0	0	24.5478	27.583	27.5233	23.4576	26.3341	0	0	0	27.4539	27.4798	27.5344	27.81	27.0931	0	0	0	27.7555	29.0086	28.1855	28.4797	27.8384	-1.5851	25.8892	-2.36439	27.4743	-0.779296	28.2536	1.03667	6.42894	1.61935	11.7029	1.79877	9.97248	0.0729723	0
23521	sp|P40429|RL13A_HUMAN	60S ribosomal protein L13a OS=Homo sapiens	RPL13A		sp|P40429|RL13A_HUMAN	8	35.5	23.577	0	15.473	54858000	0	0	0	20.7486	24.7952	24.2383	18.2132	22.9586	0	0	0	23.6445	22.2692	23.7704	25.0469	24.2744	0	0	0	24.9437	26.3266	25.2822	24.6041	25.4309	-1.61027	22.1908	-3.12672	23.8011	-1.51645	25.3175	0.603134	5.02905	1.4362	7.7346	1.64052	9.06957	0.210128	0
9045	sp|P50914|RL14_HUMAN	60S ribosomal protein L14 OS=Homo sapiens	RPL14		sp|P50914|RL14_HUMAN	7	34.4	23.432	0	21.537	156520000	0	0	0	23.7562	24.9269	25.2105	22.3257	23.3113	0	0	0	24.4993	21.5165	25.1006	25.62	24.5533	0	0	0	25.2643	27.896	26.1465	25.2412	25.5263	-0.351817	23.9061	-2.10875	24.2579	-1.75693	26.0149	0.153064	7.35254	1.7014	6.61465	1.1052	7.73432	0.844032	0
6139	sp|P18621|RL17_HUMAN	60S ribosomal protein L17 OS=Homo sapiens	RPL17		sp|P18621|RL17_HUMAN;sp|P18621-3|RL17_HUMAN;sp|P18621-2|RL17_HUMAN	11	53.3	21.397	0	46.029	136910000	0	0	0	23.778	25.3532	25.4616	21.8744	23.4759	0	0	0	24.6003	23.3174	25.3363	25.0182	24.3801	0	0	0	26.1646	27.5607	27.3523	25.4006	26.2158	-0.54182	23.9886	-2.55022	24.5304	-2.0084	26.5388	0.310177	6.7787	1.95439	8.53165	2.27145	8.33623	0.495491	0
6141	sp|Q07020-2|RL18_HUMAN	Isoform 2 of 60S ribosomal protein L18 OS=Homo sapiens	RPL18		sp|Q07020-2|RL18_HUMAN;sp|Q07020|RL18_HUMAN	6	39.6	18.091	0	37.931	34431000	0	0	0	20.2129	22.874	21.6641	19.0363	22.5378	0	0	0	23.2177	21.3478	23.849	24.972	24.2467	0	0	0	23.8497	24.0023	24.6947	22.2186	24.1274	-2.26163	21.265	-2.51352	23.5267	-0.25189	23.7785	1.35404	6.24776	1.77825	6.92716	0.129061	7.9716	0.0299981	0
6142	sp|Q02543|RL18A_HUMAN	60S ribosomal protein L18a OS=Homo sapiens	RPL18A		sp|Q02543|RL18A_HUMAN	10	44.9	20.762	0	27.795	66662000	0	0	0	21.3569	20.9506	22.9999	17.109	23.3982	0	0	0	22.0141	21.4877	24.0804	24.4145	23.5804	0	0	0	24.7036	26.8981	25.9822	24.1921	25.732	-1.95251	21.1629	-4.33867	23.1154	-2.38616	25.5016	0.798978	5.12296	2.13959	7.03743	1.88408	7.78358	0.124668	0
6144	sp|P46778|RL21_HUMAN	60S ribosomal protein L21 OS=Homo sapiens	RPL21		sp|P46778|RL21_HUMAN	5	33.1	18.565	0	12.442	102430000	0	0	0	22.6591	24.9351	24.6383	18.6183	22.7502	0	0	0	24.2751	22.2904	24.4131	25.0277	23.4337	0	0	0	25.0764	27.3174	26.3241	24.6502	25.1813	-1.16779	22.7202	-2.98968	23.888	-1.82189	25.7099	0.434758	5.2769	1.38763	7.64323	1.55346	7.75493	0.317122	0
9349	sp|P62829|RL23_HUMAN	60S ribosomal protein L23 OS=Homo sapiens	RPL23		sp|P62829|RL23_HUMAN	5	38.6	14.865	0	21.009	19813000	0	0	0	19.027	23.7991	23.6704	18.5952	23.4649	0	0	0	22.5595	21.0024	22.7882	22.8131	21.7749	0	0	0	23.2189	25.0812	22.9584	23.3064	24.4467	-0.47629	21.7113	-2.09101	22.1876	-1.61472	23.8023	0.148456	5.02991	0.871472	8.22817	1.76421	8.01264	0.844195	0
6152	sp|P83731|RL24_HUMAN	60S ribosomal protein L24 OS=Homo sapiens	RPL24		sp|P83731|RL24_HUMAN	6	31.8	17.779	0	27.785	92215000	0	0	0	22.0237	25.1223	24.871	18.9973	23.9471	0	0	0	23.7423	22.4742	24.3814	24.92	24.3609	0	0	0	24.8057	27.3352	26.4338	25.3309	25.6021	-0.983498	22.9923	-2.90929	23.9758	-1.92579	25.9015	0.355902	5.28432	1.35264	7.9692	1.86745	8.01632	0.390254	0
6157	sp|P46776|RL27A_HUMAN	60S ribosomal protein L27a OS=Homo sapiens	RPL27A		sp|P46776|RL27A_HUMAN	7	39.2	16.561	0	28.754	84933000	0	0	0	21.8254	24.6182	24.5963	18.5378	24.1381	0	0	0	23.2582	22.002	24.5809	24.408	23.6391	0	0	0	24.7975	27.3042	26.3665	25.5622	25.7142	-0.83447	22.7432	-3.20573	23.5776	-2.37126	25.9489	0.278912	5.18272	1.48412	7.66815	2.27521	8.16447	0.531963	0
6159	sp|P47914|RL29_HUMAN	60S ribosomal protein L29 OS=Homo sapiens	RPL29		sp|P47914|RL29_HUMAN	2	10.1	17.752	0	6.2331	27805000	0	0	0	18.2388	24.7348	22.4025	17.5745	21.2915	0	0	0	23.9248	21.4825	23.9736	23.2236	22.8645	0	0	0	19.6756	21.5183	20.913	18.8646	20.4399	-2.24536	20.8484	0.566152	23.0938	2.81152	20.2823	0.829144	4.64565	0.15623	7.66182	2.59599	7.26431	0.112015	0
6160	sp|P62899-3|RL31_HUMAN	Isoform 3 of 60S ribosomal protein L31 OS=Homo sapiens	RPL31		sp|P62899-3|RL31_HUMAN;sp|P62899|RL31_HUMAN;sp|P62899-2|RL31_HUMAN	3	28.1	13.995	0.0012728	2.672	20020000	0	0	0	18.565	23.4812	22.5063	18.597	23.4794	0	0	0	23.1011	22.0399	24.0192	22.3808	21.5583	0	0	0	22.5037	24.0048	21.6228	22.9111	23.4546	-1.29405	21.3258	-1.57363	22.6198	-0.279576	22.8994	0.498383	5.09939	0.641992	7.74732	0.187249	7.92489	0.274509	0
6164	sp|P49207|RL34_HUMAN	60S ribosomal protein L34 OS=Homo sapiens	RPL34		sp|P49207|RL34_HUMAN	5	31.6	13.293	0.00047733	4.8753	25782000	0	0	0	22.5437	23.7035	22.6533	18.3462	21.9106	0	0	0	22.7624	22.1885	24.784	24.9261	23.5196	0	0	0	21.0213	23.5118	20.3729	21.5578	22.7554	-1.80466	21.8315	-0.0123959	23.6361	1.79227	21.8438	0.890458	5.70088	0.00386828	7.26956	1.28146	6.92262	0.100782	0
11224	sp|P42766|RL35_HUMAN	60S ribosomal protein L35 OS=Homo sapiens	RPL35		sp|P42766|RL35_HUMAN	3	22	14.551	0	10.808	25056000	0	0	0	18.1561	23.4332	22.319	19.5272	23.0205	0	0	0	22.7643	19.0922	23.6126	22.1036	22.5308	0	0	0	21.0465	21.8121	18.4511	21.8189	22.2178	-0.729506	21.2912	0.22191	22.0207	0.951416	21.0693	0.230284	5.32006	0.0641578	6.16609	0.417191	6.37491	0.691253	0
25873	sp|Q9Y3U8|RL36_HUMAN	60S ribosomal protein L36 OS=Homo sapiens	RPL36		sp|Q9Y3U8|RL36_HUMAN	4	30.5	12.254	0	11.573	45860000	0	0	0	18.1569	24.3031	22.9802	17.1989	23.2462	0	0	0	23.0965	21.0227	23.713	24.1925	22.9654	0	0	0	20.1868	22.7554	21.8582	21.3849	21.7562	-1.821	21.177	-0.411258	22.998	1.40974	21.5883	0.562124	4.45776	0.100997	7.19939	1.13805	7.71348	0.227931	0
6166	sp|P83881|RL36A_HUMAN	60S ribosomal protein L36a OS=Homo sapiens	RPL36A		sp|P83881|RL36A_HUMAN;sp|Q969Q0|RL36L_HUMAN	3	30.2	12.441	0.00047393	4.7547	27219000	0	0	0	18.4346	20.9752	22.5937	17.2945	22.1109	0	0	0	21.5057	19.6945	22.0481	22.3802	21.3861	0	0	0	22.4557	24.949	23.6004	23.2411	23.5186	-1.12116	20.2818	-3.27118	21.4029	-2.15003	23.553	0.452765	5.20042	1.7279	7.41202	2.09154	8.02286	0.306891	0
6169	sp|P63173|RL38_HUMAN	60S ribosomal protein L38 OS=Homo sapiens	RPL38		sp|P63173|RL38_HUMAN	6	52.9	8.2178	0	10.98	40648000	0	0	0	22.3194	22.6623	22.3861	17.6057	23.8202	0	0	0	23.8397	21.6394	18.2126	23.8174	23.1507	0	0	0	23.0077	21.4717	19.2184	20.5164	21.5977	-0.373177	21.7588	0.596411	22.1319	0.969588	21.1624	0.0911626	5.29276	0.190952	5.37107	0.343468	6.5975	0.898382	0
6130	sp|P62424|RL7A_HUMAN	60S ribosomal protein L7a OS=Homo sapiens	RPL7A		sp|P62424|RL7A_HUMAN	16	45.5	29.995	0	94.056	163790000	0	0	0	23.8108	26.353	25.1152	18.0073	23.4701	0	0	0	24.7311	23.7499	25.656	26.0853	25.0368	0	0	0	24.2299	27.5243	24.9806	24.5381	24.4241	-1.70055	23.3513	-1.78812	25.0518	-0.0875641	25.1394	0.544535	4.74344	0.547912	8.19216	0.0421903	7.12333	0.240281	0
6133	sp|P32969|RL9_HUMAN	60S ribosomal protein L9 OS=Homo sapiens	RPL9		sp|P32969|RL9_HUMAN	10	62.5	21.863	0	47.702	47082000	0	0	0	19.7267	23.7377	23.9664	18.0649	22.3773	0	0	0	22.7556	20.4969	22.672	21.9812	18.7876	0	0	0	24.6761	26.4673	25.5315	23.0878	24.5747	0.235928	21.5746	-3.29287	21.3387	-3.52879	24.8675	0.061143	5.07901	1.47367	6.1419	2.25029	7.30819	0.92996	0
6176	sp|P05386|RLA1_HUMAN	60S acidic ribosomal protein P1 OS=Homo sapiens	RPLP1		sp|P05386|RLA1_HUMAN	2	51.8	11.514	0	19.266	38754000	0	0	0	19.9907	21.5309	20.03	17.4797	22.867	0	0	0	21.9499	19.4963	20.5169	25.8261	21.2161	0	0	0	23.738	23.6756	19.8402	19.2686	19.8197	-1.42141	20.3797	-0.888768	21.8011	0.532644	21.2684	0.465093	5.57462	0.277721	5.27008	0.138168	5.41205	0.293658	0
6185	sp|P04844-2|RPN2_HUMAN	Isoform 2 of Dolichyl-diphosphooligosaccharide--protein glycosyltransferase subunit 2 OS=Homo sapiens	RPN2		sp|P04844-2|RPN2_HUMAN;sp|P04844|RPN2_HUMAN	13	33.8	67.723	0	173.41	23651000	0	0	0	0	0	0	0	0	0	0	0	21.8235	19.9557	22.1367	19.3708	19.9717	0	0	0	20.7945	27.6897	24.8169	21.7545	22.9949	-20.6517	0	-23.6101	20.6517	-2.95842	23.6101	9.52351	0	7.27309	6.8526	1.23231	5.17005	0	0.965865
6206	sp|P25398|RS12_HUMAN	40S ribosomal protein S12 OS=Homo sapiens	RPS12		sp|P25398|RS12_HUMAN	11	77.3	14.515	0	141.5	263250000	0	0	0	22.3777	26.1812	26.0358	17.0759	26.4957	0	0	0	26.2164	26.0303	25.8464	26.9755	26.0181	0	0	0	27.4719	24.616	23.6461	24.8421	25.8049	-2.58406	23.6333	-1.6429	26.2173	0.941158	25.2762	0.716374	4.19462	0.380783	10.1484	0.694677	6.97829	0.147992	0
6207	sp|P62277|RS13_HUMAN	40S ribosomal protein S13 OS=Homo sapiens	RPS13		sp|P62277|RS13_HUMAN	11	51.7	17.222	0	53.852	267060000	0	0	0	22.9421	25.9035	26.2078	20.1427	26.1055	0	0	0	25.2224	24.6001	25.2855	25.5479	24.8445	0	0	0	27.0068	27.7724	26.5455	26.8152	26.9342	-0.839752	24.2603	-2.75449	25.1001	-1.91474	27.0148	0.29548	5.29405	1.27708	10.466	4.04341	10.1407	0.491722	0
6208	sp|P62263|RS14_HUMAN	40S ribosomal protein S14 OS=Homo sapiens	RPS14		sp|P62263|RS14_HUMAN	10	41.7	16.273	0	45.303	178600000	0	0	0	22.9234	26.2622	25.7694	18.339	25.8938	0	0	0	25.0166	24.4724	25.894	26.0612	23.7795	0	0	0	24.8479	25.7494	23.834	25.0957	24.4819	-1.20719	23.8375	-0.96423	25.0447	0.242964	24.8018	0.336371	4.67781	0.262318	8.02124	0.179556	8.7735	0.404963	0
6210	sp|P62244|RS15A_HUMAN	40S ribosomal protein S15a OS=Homo sapiens	RPS15A		sp|P62244|RS15A_HUMAN	8	62.3	14.839	0	80.794	69399000	0	0	0	20.2581	25.2332	25.0817	20.0269	25.6077	0	0	0	23.5869	23.3977	24.0705	24.5792	24.6189	0	0	0	26.8049	23.5122	21.098	23.5668	24.9157	-0.809124	23.2415	-0.738004	24.0506	0.0711201	23.9795	0.26054	5.03441	0.185567	9.32765	0.0253422	5.88871	0.586264	0
6218	sp|P08708|RS17_HUMAN	40S ribosomal protein S17 OS=Homo sapiens	RPS17		sp|P08708|RS17_HUMAN	7	56.3	15.55	0	13.27	83882000	0	0	0	20.1743	23.8013	24.2078	18.3704	25.0312	0	0	0	23.8331	23.2418	24.385	24.1316	22.6592	0	0	0	24.9089	25.6416	24.5495	24.8316	25.0773	-1.33313	22.317	-2.68479	23.6501	-1.35166	25.0018	0.46243	4.88814	1.13459	8.6965	2.24425	10.2597	0.296349	0
6223	sp|P39019|RS19_HUMAN	40S ribosomal protein S19 OS=Homo sapiens	RPS19		sp|P39019|RS19_HUMAN	16	67.6	16.06	0	72.93	240150000	0	0	0	23.7063	26.5949	26.2779	22.2002	26.5444	0	0	0	26.5753	26.1529	26.1488	26.7005	26.2703	0	0	0	26.8752	26.6359	25.6203	26.2869	26.4407	-1.30477	25.0648	-1.30702	26.3695	-0.00224762	26.3718	0.729293	6.11727	0.713342	11.6194	0.00314989	9.98932	0.162403	0
6187	sp|P15880|RS2_HUMAN	40S ribosomal protein S2 OS=Homo sapiens	RPS2		sp|P15880|RS2_HUMAN	10	43.7	31.324	0	32.41	45060000	0	0	0	24.2271	25.7354	25.2473	22.5596	21.5946	0	0	0	24.6151	24.8633	24.9192	25.5992	24.8565	0	0	0	23.3828	26.918	25.1388	24.8347	24.6851	-1.09785	23.8728	-1.11906	24.9707	-0.0212078	24.9919	0.678689	6.32457	0.549477	10.4914	0.0122181	7.29063	0.189275	0
6227	sp|P63220|RS21_HUMAN	40S ribosomal protein S21 OS=Homo sapiens	RPS21		sp|P63220|RS21_HUMAN	6	63.9	9.1113	0	106.69	78775000	0	0	0	22.3623	24.9826	24.6551	20.7184	24.3003	0	0	0	25.1663	24.5494	18.6739	25.4409	24.7797	0	0	0	23.3604	21.6089	19.3151	19.3978	20.8085	-0.318272	23.4038	2.5056	23.722	2.82387	20.8982	0.0766891	6.19677	1.27271	5.08076	1.03454	6.09744	0.913077	0
6228	sp|P62266|RS23_HUMAN	40S ribosomal protein S23 OS=Homo sapiens	RPS23		sp|P62266|RS23_HUMAN	5	29.4	15.807	0	10.527	43857000	0	0	0	19.134	23.5932	23.9999	18.6613	24.1109	0	0	0	22.3342	21.5842	23.5489	23.5487	22.5569	0	0	0	25.2195	25.2561	23.9318	24.9794	25.257	-0.814672	21.8999	-3.02891	22.7145	-2.21423	24.9288	0.264005	4.96008	1.37129	8.10574	2.90638	9.36788	0.574722	0
6229	sp|P62847-2|RS24_HUMAN	Isoform 2 of 40S ribosomal protein S24 OS=Homo sapiens	RPS24		sp|P62847-2|RS24_HUMAN;sp|P62847-3|RS24_HUMAN;sp|P62847|RS24_HUMAN;sp|P62847-4|RS24_HUMAN	5	36.2	15.069	0	9.516	34059000	0	0	0	19.9522	22.8482	22.2684	16.459	22.6685	0	0	0	21.7477	19.2059	23.2339	22.0053	21.5499	0	0	0	21.9705	25.8029	24.5528	24.5055	24.4379	-0.709306	20.8392	-3.41469	21.5485	-2.70538	24.2539	0.20716	4.87295	1.43509	6.53583	1.76092	6.96468	0.749576	0
6230	sp|P62851|RS25_HUMAN	40S ribosomal protein S25 OS=Homo sapiens	RPS25		sp|P62851|RS25_HUMAN	5	29.6	13.742	0	8.724	187290000	0	0	0	23.3376	26.2588	26.0281	19.7436	25.3899	0	0	0	25.4898	24.9299	24.9182	25.6382	25.0753	0	0	0	25.183	26.6874	25.5357	25.4223	25.2066	-1.05867	24.1516	-1.45539	25.2103	-0.396712	25.607	0.384298	5.23894	0.557491	10.7936	0.612618	9.20752	0.360076	0
6232	sp|P42677|RS27_HUMAN	40S ribosomal protein S27 OS=Homo sapiens	RPS27		sp|P42677|RS27_HUMAN	5	40.5	9.461	0	25	64478000	0	0	0	19.2486	23.8762	23.4826	18.5768	23.5212	0	0	0	22.9595	21.6445	22.39	22.9847	22.759	0	0	0	24.0669	20.0963	20.5538	19.42	20.7916	-0.806482	21.7411	0.755326	22.5476	1.56181	20.9857	0.287	5.08865	0.216414	9.15787	0.995705	5.93558	0.513018	0
51065	sp|Q71UM5|RS27L_HUMAN	40S ribosomal protein S27-like OS=Homo sapiens	RPS27L		sp|Q71UM5|RS27L_HUMAN	3	40.5	9.4771	0	20.66	14364000	0	0	0	18.4481	23.2925	23.1391	17.1169	22.9521	0	0	0	21.8768	21.9044	17.356	23.4486	22.6394	0	0	0	0	0	0	0	0	-0.455302	20.9897	20.9897	21.445	21.445	0	0.0993081	4.66301	6.59243	5.28164	7.42267	0	0.891727	0
6234	sp|P62857|RS28_HUMAN	40S ribosomal protein S28 OS=Homo sapiens	RPS28		sp|P62857|RS28_HUMAN	11	68.1	7.8409	0	29.002	157540000	0	0	0	25.4819	25.5284	25.1526	18.6068	24.4973	0	0	0	25.8714	25.8006	20.5742	26.0123	25.4244	0	0	0	23.4966	19.8526	20.2069	21.6821	22.6587	-0.883172	23.8534	2.27402	24.7366	3.1572	21.5794	0.211235	4.99094	0.776863	5.68757	1.44141	6.37845	0.732522	0
6235	sp|P62273|RS29_HUMAN	40S ribosomal protein S29 OS=Homo sapiens	RPS29		sp|P62273|RS29_HUMAN;sp|P62273-2|RS29_HUMAN	3	60.7	6.6767	0	9.4756	26795000	0	0	0	21.6125	23.4173	23.2641	17.9632	22.5728	0	0	0	21.7851	22.0279	20.0737	22.7216	22.1541	0	0	0	0	0	0	0	0	0.0134903	21.766	21.766	21.7525	21.7525	0	0.00414712	5.46629	7.67004	7.54953	10.4538	0	0.994979	0
6192	sp|P22090|RS4Y1_HUMAN	40S ribosomal protein S4, Y isoform 1 OS=Homo sapiens	RPS4Y1		sp|P22090|RS4Y1_HUMAN	3	34.2	29.455	0	10.418	3373800	0	0	0	0	0	0	0	0	0	0	0	0	0	0	0	0	0	0	0	19.821	24.6706	23.7451	20.2333	22.6166	0	0	-22.2173	0	-22.2173	22.2173	0	0	7.91189	0	7.91189	5.64693	0.973776	0.944079
6193	sp|P46782|RS5_HUMAN	40S ribosomal protein S5 OS=Homo sapiens	RPS5		sp|P46782|RS5_HUMAN	17	57.4	22.876	0	79.414	263150000	0	0	0	24.1746	26.019	26.1017	23.2274	24.3254	0	0	0	26.2938	24.8349	26.0844	25.6291	25.3074	0	0	0	27.0665	28.0586	27.7132	27.2855	27.57	-0.86029	24.7696	-2.76913	25.6299	-1.90884	27.5388	0.695382	7.30302	2.82901	9.355	3.52818	10.6546	0.19383	0
6202	sp|P62241|RS8_HUMAN	40S ribosomal protein S8 OS=Homo sapiens	RPS8		sp|P62241|RS8_HUMAN	18	59.6	24.205	0	323.31	426070000	0	0	0	25.3682	26.7749	26.7083	22.9134	23.9465	0	0	0	26.0042	24.7507	26.1946	26.8109	26.2339	0	0	0	26.8577	28.6196	28.0902	26.9471	26.6205	-0.856601	25.1423	-2.28476	25.9989	-1.42816	27.427	0.476417	6.54802	1.54796	8.72467	1.60384	8.49559	0.302466	0
22800	sp|P62070|RRAS2_HUMAN	Ras-related protein R-Ras2 OS=Homo sapiens	RRAS2		sp|P62070|RRAS2_HUMAN;sp|P62070-4|RRAS2_HUMAN;sp|P62070-3|RRAS2_HUMAN;sp|P62070-2|RRAS2_HUMAN	2	25	23.399	0	6.1639	3632700	0	0	0	17.2597	19.2051	19.7818	18.924	18.1624	0	0	0	21.7901	20.6315	22.7377	22.0005	19.511	0	0	0	22.5204	23.5192	22.4349	19.3472	23.4651	-2.66756	18.6666	-3.59072	21.3342	-0.923166	22.2573	2.23255	7.20645	2.45462	6.88065	0.443986	6.22747	0.00413738	0
6240	sp|P23921|RIR1_HUMAN	Ribonucleoside-diphosphate reductase large subunit OS=Homo sapiens	RRM1		sp|P23921|RIR1_HUMAN	4	7.2	90.069	0.00045725	4.0424	461890	0	0	0	19.8069	20.7824	19.7309	17.4918	18.1281	0	0	0	0	0	0	0	0	0	0	0	22.3558	22.6145	21.5234	16.8287	20.9771	19.188	19.188	-1.6719	0	-20.8599	20.8599	8.9971	6.4585	0.690104	0	7.36942	5.24191	0	0
9136	sp|O43818|U3IP2_HUMAN	U3 small nucleolar RNA-interacting protein 2 OS=Homo sapiens	RRP9		sp|O43818|U3IP2_HUMAN	2	3.8	51.84	0.0064205	1.5775	250100	0	0	0	0	0	0	0	0	0	0	0	0	0	0	0	0	0	0	0	20.263	22.2022	19.4283	21.3506	20.5195	0	0	-20.7527	0	-20.7527	20.7527	0	0	10.0825	0	10.0825	7.2713	0.991986	0.987709
8634	sp|O00442|RTCA_HUMAN	RNA 3-terminal phosphate cyclase OS=Homo sapiens	RTCA		sp|O00442|RTCA_HUMAN;sp|O00442-2|RTCA_HUMAN	4	14.8	39.336	0	5.8053	3521100	0	0	0	17.6513	18.8533	20.5247	16.2854	19.4159	0	0	0	21.1165	20.5715	22.049	21.8487	21.4835	0	0	0	23.131	24.0138	22.8977	22.8252	22.2265	-2.86771	18.5461	-4.47271	21.4138	-1.605	23.0188	2.21318	5.86702	3.33736	8.87612	2.45853	8.8207	0.00413228	0
10313	sp|O95197-3|RTN3_HUMAN	Isoform 3 of Reticulon-3 OS=Homo sapiens	RTN3		sp|O95197-3|RTN3_HUMAN;sp|O95197-6|RTN3_HUMAN;sp|O95197-5|RTN3_HUMAN;sp|O95197-4|RTN3_HUMAN;sp|O95197-7|RTN3_HUMAN;sp|O95197-2|RTN3_HUMAN;sp|O95197|RTN3_HUMAN	2	11	25.609	0	7.3546	36623000	0	0	0	17.1781	21.1861	19.3797	17.1594	19.3416	0	0	0	24.14	23.8984	25.2229	23.9394	23.8896	0	0	0	22.8079	24.9557	24.0418	24.4713	24.4838	-5.36907	18.849	-5.30308	24.2181	0.0659901	24.1521	3.80532	5.79856	3.61873	9.28497	0.0525357	8.34189	0.000123412	0
57142	sp|Q9NQC3-2|RTN4_HUMAN	Isoform 2 of Reticulon-4 OS=Homo sapiens	RTN4		sp|Q9NQC3-2|RTN4_HUMAN;sp|Q9NQC3|RTN4_HUMAN;sp|Q9NQC3-3|RTN4_HUMAN;sp|Q9NQC3-4|RTN4_HUMAN;sp|Q9NQC3-6|RTN4_HUMAN	6	19	40.317	0	30.722	131220000	0	0	0	21.7099	21.668	23.1857	22.3431	22.0308	0	0	0	26.4372	26.6445	26.8578	26.5568	26.5389	0	0	0	25.7603	27.5987	25.949	26.0055	26.3297	-4.41954	22.1875	-4.14114	26.607	0.278402	26.3286	6.50667	8.8375	4.93658	12.8702	0.362529	8.8306	0	0
6281	sp|P60903|S10AA_HUMAN	Protein S100-A10 OS=Homo sapiens	S100A10		sp|P60903|S10AA_HUMAN	7	57.7	11.203	0	12.837	81221000	0	0	0	23.6015	22.382	21.9468	19.1547	22.7584	0	0	0	26.7802	25.4694	19.6907	25.9125	24.978	0	0	0	22.8467	21.1871	20.6979	19.716	21.5126	-2.59749	21.9687	0.776636	24.5662	3.37412	21.1921	0.94351	6.22087	0.377456	5.20374	1.42548	7.12445	0.0801054	0
10055	sp|Q9UBE0|SAE1_HUMAN	SUMO-activating enzyme subunit 1 OS=Homo sapiens	SAE1		sp|Q9UBE0|SAE1_HUMAN;sp|Q9UBE0-2|SAE1_HUMAN;sp|Q9UBE0-3|SAE1_HUMAN	7	27.5	38.449	0	9.1792	3139200	0	0	0	22.0738	22.9677	22.5523	20.1534	20.104	0	0	0	20.9974	20.5495	19.4838	22.5697	21.393	0	0	0	22.6574	23.2409	22.9616	19.6585	21.7767	0.571542	21.5702	-0.488764	20.9987	-1.06031	22.059	0.310302	6.74179	0.224232	7.13647	0.631886	6.62148	0.490997	0
6294	sp|Q15424-2|SAFB1_HUMAN	Isoform 2 of Scaffold attachment factor B1 OS=Homo sapiens	SAFB		sp|Q15424-2|SAFB1_HUMAN;sp|Q15424|SAFB1_HUMAN;sp|Q15424-4|SAFB1_HUMAN;sp|Q15424-3|SAFB1_HUMAN;sp|Q14151|SAFB2_HUMAN	4	7.1	95.18	0	5.7647	397960	0	0	0	18.5266	22.1213	20.2778	19.1064	20.3089	0	0	0	0	0	0	0	0	0	0	0	20.4579	20.8938	20.6643	20.4022	21.9972	20.0682	20.0682	-0.814854	0	-20.8831	20.8831	9.05923	6.50501	0.573818	0	11.7926	8.55294	0	0
84324	sp|P82979|SARNP_HUMAN	SAP domain-containing ribonucleoprotein OS=Homo sapiens	SARNP		sp|P82979|SARNP_HUMAN	4	20.5	23.671	0	6.5491	4507100	0	0	0	17.3611	20.867	19.842	19.4532	19.2689	0	0	0	21.0382	21.832	21.6206	23.5682	20.5866	0	0	0	20.7527	22.9503	22.6839	21.5273	22.4998	-2.37066	19.3585	-2.72437	21.7291	-0.35371	22.0828	1.83309	6.61399	2.32771	7.20826	0.219456	7.81149	0.0104178	0
51119	sp|Q9Y3A5|SBDS_HUMAN	Ribosome maturation protein SBDS OS=Homo sapiens	SBDS		sp|Q9Y3A5|SBDS_HUMAN	10	42.4	28.763	0	25.272	16654000	0	0	0	22.0004	23.3447	23.1165	21.959	18.6577	0	0	0	23.0614	22.6288	23.9808	23.8685	23.5008	0	0	0	24.3819	24.7405	24.0496	24.2795	24.3759	-1.5924	21.8157	-2.54984	23.4081	-0.957438	24.3655	0.972745	5.93083	1.77756	9.22413	2.0723	11.4606	0.0844385	0
950	sp|Q14108|SCRB2_HUMAN	Lysosome membrane protein 2 OS=Homo sapiens	SCARB2		sp|Q14108|SCRB2_HUMAN;sp|Q14108-2|SCRB2_HUMAN	8	20.3	54.29	0	23.463	6633600	0	0	0	18.6096	18.0637	18.6072	19.3144	18.2862	0	0	0	23.3322	19.0779	19.8734	21.1465	21.7588	0	0	0	22.6246	25.1129	23.8351	20.0857	22.7971	-2.46154	18.5762	-4.31485	21.0378	-1.8533	22.8911	1.89457	9.08583	2.99811	6.15378	0.871534	6.08049	0.00888411	0
91179	sp|Q96GP6-2|SREC2_HUMAN	Isoform 2 of Scavenger receptor class F member 2 OS=Homo sapiens	SCARF2		sp|Q96GP6-2|SREC2_HUMAN;sp|Q96GP6|SREC2_HUMAN	2	3	91.815	0	6.074	769460	0	0	0	0	0	0	0	0	0	0	0	0	0	0	0	0	0	0	0	22.659	22.8743	21.7585	22.2208	21.8424	0	0	-22.271	0	-22.271	22.271	0	0	13.0028	0	13.0028	9.46037	0.921804	0.845895
6342	sp|P22307-6|NLTP_HUMAN	Isoform 6 of Non-specific lipid-transfer protein OS=Homo sapiens	SCP2		sp|P22307-6|NLTP_HUMAN;sp|P22307-2|NLTP_HUMAN;sp|P22307-4|NLTP_HUMAN;sp|P22307-7|NLTP_HUMAN;sp|P22307-8|NLTP_HUMAN;sp|P22307|NLTP_HUMAN	6	37.9	15.079	0	6.2067	5164100	0	0	0	18.8694	22.8726	21.8204	18.8814	22.018	0	0	0	22.2616	21.2537	22.0524	22.8236	22.073	0	0	0	21.2356	21.0079	21.5172	19.9773	21.2674	-1.2005	20.8924	-0.108714	22.0929	1.09178	21.0011	0.679448	5.80812	0.0432803	9.08128	1.74548	8.78399	0.185888	0
9805	sp|Q12765|SCRN1_HUMAN	Secernin-1 OS=Homo sapiens	SCRN1		sp|Q12765|SCRN1_HUMAN;sp|Q12765-2|SCRN1_HUMAN;sp|Q12765-3|SCRN1_HUMAN	7	21.3	46.382	0	13.216	7714400	0	0	0	0	0	0	0	0	0	0	0	23.1532	21.1059	22.2945	23.0532	22.6185	0	0	0	23.9651	23.9053	22.8784	23.9868	24.3186	-22.4451	0	-23.8109	22.4451	-1.3658	23.8109	11.2306	0	12.8668	8.13165	1.82686	9.3584	0	0.898078
222663	sp|Q8IX30|SCUB3_HUMAN	Signal peptide, CUB and EGF-like domain-containing protein 3 OS=Homo sapiens	SCUBE3		sp|Q8IX30|SCUB3_HUMAN;sp|Q8IX30-2|SCUB3_HUMAN	23	32	109.28	0	152.73	8134700	0	0	0	20.5365	19.8297	20.2636	21.156	20.613	0	0	0	22.2261	24.2446	24.0202	25.8813	24.0768	0	0	0	0	0	0	0	0	-3.61001	20.4798	20.4798	24.0898	24.0898	0	3.40887	9.26355	12.7403	7.14162	9.9094	0	0.000264407	0
6388	sp|Q99470|SDF2_HUMAN	Stromal cell-derived factor 2 OS=Homo sapiens	SDF2		sp|Q99470|SDF2_HUMAN	3	24.6	23.026	0	27.847	14015000	0	0	0	0	0	0	0	0	0	0	0	23.0767	21.3895	23.1371	23.7306	22.9253	0	0	0	23.129	24.845	23.4492	22.6098	22.0996	-22.8518	0	-23.2265	22.8518	-0.374702	23.2265	11.0938	0	10.5423	8.02915	0.256173	7.61579	0	0.841995
6389	sp|P31040-2|SDHA_HUMAN	Isoform 2 of Succinate dehydrogenase [ubiquinone] flavoprotein subunit, mitochondrial OS=Homo sapiens	SDHA		sp|P31040-2|SDHA_HUMAN;sp|P31040|SDHA_HUMAN;sp|P31040-3|SDHA_HUMAN	3	6.5	67.299	0	10.061	983530	0	0	0	0	0	0	0	0	0	0	0	0	0	0	0	0	0	0	0	21.2118	23.9635	19.7343	21.563	18.7455	0	0	-21.0436	0	-21.0436	21.0436	0	0	7.9653	0	7.9653	5.68683	0.969117	0.935724
6396	sp|P55735-2|SEC13_HUMAN	Isoform 2 of Protein SEC13 homolog OS=Homo sapiens	SEC13		sp|P55735-2|SEC13_HUMAN;sp|P55735|SEC13_HUMAN;sp|P55735-3|SEC13_HUMAN	7	30.5	34.011	0	44.248	35130000	0	0	0	23.5317	23.8975	23.6521	18.927	21.4336	0	0	0	23.9542	24.343	24.6263	24.7494	24.5393	0	0	0	25.289	26.0562	25.3519	25.5967	25.068	-2.15405	22.2884	-3.18397	24.4424	-1.02992	25.4724	1.25978	5.66691	1.96571	10.8949	2.82146	10.4982	0.0385856	0
10483	sp|Q15437|SC23B_HUMAN	Protein transport protein Sec23B OS=Homo sapiens	SEC23B		sp|Q15437|SC23B_HUMAN	3	10.7	86.478	0.00045188	3.8042	548180	0	0	0	0	0	0	0	0	0	0	0	0	0	0	0	0	0	0	0	21.7508	22.8567	22.6338	20.4946	19.3127	0	0	-21.4097	0	-21.4097	21.4097	0	0	9.00597	0	9.00597	6.46514	0.94247	0.883077
11196	sp|Q9Y6Y8-2|S23IP_HUMAN	Isoform 2 of SEC23-interacting protein OS=Homo sapiens	SEC23IP		sp|Q9Y6Y8-2|S23IP_HUMAN;sp|Q9Y6Y8|S23IP_HUMAN	3	3.5	102.19	0.0052546	1.6938	1040600	0	0	0	0	0	0	0	0	0	0	0	0	0	0	0	0	0	0	0	22.6756	23.0746	22.4607	22.4073	22.874	0	0	-22.6984	0	-22.6984	22.6984	0	0	15.0152	0	15.0152	10.9695	0.895858	0.807801
10802	sp|O95486|SC24A_HUMAN	Protein transport protein Sec24A OS=Homo sapiens	SEC24A		sp|O95486|SC24A_HUMAN	12	13.5	119.75	0	11.064	1779800	0	0	0	18.4644	21.6528	21.5215	19.7419	19.6321	0	0	0	19.0197	19.9777	18.8805	19.5966	19.2684	0	0	0	22.2459	23.3374	23.5317	22.9611	22.7592	0.85395	20.2025	-2.76455	19.3486	-3.6185	22.9671	0.659841	6.55956	2.55915	9.35077	5.67635	9.46711	0.209926	0
9632	sp|P53992|SC24C_HUMAN	Protein transport protein Sec24C OS=Homo sapiens	SEC24C		sp|P53992|SC24C_HUMAN	11	13.4	118.32	0	19.406	4715700	0	0	0	21.3001	23.3493	23.1109	21.6428	21.1148	0	0	0	19.2439	22.3485	19.9729	23.0724	23.1359	0	0	0	24.1097	24.2068	24.5518	23.8749	23.7289	0.548853	22.1036	-1.99086	21.5547	-2.53972	24.0944	0.239992	7.46536	2.44044	5.97348	1.81454	10.7976	0.684505	0
9871	sp|O94855|SC24D_HUMAN	Protein transport protein Sec24D OS=Homo sapiens	SEC24D		sp|O94855|SC24D_HUMAN;sp|O94855-2|SC24D_HUMAN	16	22.3	113.01	0	50.565	15791000	0	0	0	23.3409	24.8958	24.6335	23.8254	24.4086	0	0	0	18.8805	23.3234	20.1767	24.1376	23.9211	0	0	0	24.6077	25.1486	25.5585	24.9906	25.2683	2.13296	24.2208	-0.89391	22.0879	-3.02687	25.1147	1.04204	9.02532	1.61312	5.33063	1.62855	10.6427	0.0651778	0
10952	sp|P60468|SC61B_HUMAN	Protein transport protein Sec61 subunit beta OS=Homo sapiens	SEC61B		sp|P60468|SC61B_HUMAN	2	25	9.9743	0.0098775	1.3229	1971600	0	0	0	20.8804	19.2543	19.9348	20.0806	19.2127	0	0	0	21.9434	20.2925	21.1083	20.9129	21.4231	0	0	0	0	0	0	0	0	-1.26351	19.8725	19.8725	21.1361	21.1361	0	1.81722	8.29369	11.4467	8.75131	12.0572	0	0.0165886	0
11231	sp|Q9UGP8|SEC63_HUMAN	Translocation protein SEC63 homolog OS=Homo sapiens	SEC63		sp|Q9UGP8|SEC63_HUMAN	2	3.4	87.996	0.0016688	2.3094	92188	0	0	0	0	0	0	0	0	0	0	0	0	0	0	0	0	0	0	0	20.6626	21.4868	20.2626	20.1154	22.1579	0	0	-20.937	0	-20.937	20.937	0	0	10.8192	0	10.8192	7.82331	0.901659	0.817331
8991	sp|Q13228|SBP1_HUMAN	Selenium-binding protein 1 OS=Homo sapiens	SELENBP1		sp|Q13228|SBP1_HUMAN;sp|Q13228-4|SBP1_HUMAN;sp|Q13228-2|SBP1_HUMAN;sp|Q13228-3|SBP1_HUMAN	9	25.4	52.39	0	18.05	2233400	0	0	0	16.5893	20.6887	19.4591	18.6264	19.5974	0	0	0	23.9937	21.9174	22.5879	22.7442	21.0139	0	0	0	0	0	0	0	0	-3.45921	18.9922	18.9922	22.4514	22.4514	0	2.46653	6.09609	8.51273	7.38433	10.2334	0	0.00219373	0
140606	sp|Q8WWX9|SELM_HUMAN	Selenoprotein M OS=Homo sapiens	SELM		sp|Q8WWX9|SELM_HUMAN	2	20.7	16.231	0.00047237	4.6188	1689100	0	0	0	19.1495	19.8554	17.9631	17.4082	19.7984	0	0	0	21.7687	20.9371	18.9446	21.4918	21.0072	0	0	0	0	0	0	0	0	-1.99497	18.8349	18.8349	20.8299	20.8299	0	1.66982	6.92121	9.61512	7.16815	9.9448	0	0.0158348	0
22929	sp|P49903-4|SPS1_HUMAN	Isoform 4 of Selenide, water dikinase 1 OS=Homo sapiens	SEPHS1		sp|P49903-4|SPS1_HUMAN;sp|P49903|SPS1_HUMAN;sp|P49903-2|SPS1_HUMAN;sp|P49903-3|SPS1_HUMAN	3	11.7	35.62	0	5.2053	823790	0	0	0	18.7999	21.5439	18.762	18.0663	20.6489	0	0	0	20.1666	18.0871	17.8681	19.4775	19.0834	0	0	0	0	0	0	0	0	0.627694	19.5642	19.5642	18.9365	18.9365	0	0.350831	6.28795	8.76919	7.29308	10.1116	0	0.419214	0
23176	sp|Q92599-2|SEPT8_HUMAN	Isoform 2 of Septin-8 OS=Homo sapiens	SEPT8		sp|Q92599-2|SEPT8_HUMAN;sp|Q92599-4|SEPT8_HUMAN;sp|Q92599|SEPT8_HUMAN;sp|Q92599-3|SEPT8_HUMAN	3	14.5	49.814	0.00047371	4.753	2174800	0	0	0	18.9234	20.9091	20.9716	19.3994	19.6636	0	0	0	0	0	0	0	0	0	0	0	22.0365	23.5521	23.0631	21.9918	22.0362	19.9734	19.9734	-2.56254	0	-22.536	22.536	10.4381	7.53771	2.91437	0	11.6869	8.47371	0	0
10801	sp|Q9UHD8-7|SEPT9_HUMAN	Isoform 7 of Septin-9 OS=Homo sapiens	SEPT9		sp|Q9UHD8-7|SEPT9_HUMAN;sp|Q9UHD8-2|SEPT9_HUMAN;sp|Q9UHD8-5|SEPT9_HUMAN;sp|Q9UHD8|SEPT9_HUMAN;sp|Q9UHD8-3|SEPT9_HUMAN;sp|Q9UHD8-4|SEPT9_HUMAN;sp|Q9UHD8-9|SEPT9_HUMAN;sp|Q9UHD8-8|SEPT9_HUMAN	17	32.3	63.502	0	48.604	26420000	0	0	0	23.5781	25.3541	24.8681	23.4284	24.4523	0	0	0	24.459	23.7526	24.9873	24.4316	23.7802	0	0	0	26.0472	25.9689	26.5566	25.4627	26.3201	0.0540726	24.3362	-1.73488	24.2821	-1.78895	26.0711	0.0435834	8.33537	2.52425	9.53279	3.50331	10.3264	0.957633	0
5055	sp|P05120|PAI2_HUMAN	Plasminogen activator inhibitor 2 OS=Homo sapiens	SERPINB2		sp|P05120|PAI2_HUMAN	5	13	46.596	0	7.1644	1154100	0	0	0	0	0	0	0	0	0	0	0	20.7827	19.1126	23.6983	19.7875	19.1405	0	0	0	0	0	0	0	0	-20.5043	0	0	20.5043	20.5043	0	8.01501	0	0	5.72398	8.01501	0	0	0.965401
5274	sp|Q99574|NEUS_HUMAN	Neuroserpin OS=Homo sapiens	SERPINI1		sp|Q99574|NEUS_HUMAN	4	12.9	46.426	0	12.043	9966000	0	0	0	17.1624	19.7156	20.1242	20.2226	20.0527	0	0	0	24.2418	24.5274	23.9014	21.9701	22.9035	0	0	0	23.7724	23.5963	23.9213	24.1273	25.6521	-4.05335	19.4555	-4.75838	23.5089	-0.705034	24.2139	3.20063	6.58733	3.91353	7.60758	0.562593	8.31914	0.000379368	0
646817	sp|Q01105-2|SET_HUMAN	Isoform 2 of Protein SET OS=Homo sapiens	SET		sp|Q01105-2|SET_HUMAN;sp|Q01105-3|SET_HUMAN;sp|Q01105-4|SET_HUMAN;sp|P0DME0|SETLP_HUMAN	10	46.2	32.103	0	138.09	245150000	0	0	0	26.0334	26.4931	26.8279	25.701	25.3425	0	0	0	26.4562	25.8508	24.2256	26.4515	24.9335	0	0	0	27.0596	28.0936	27.922	26.8901	26.6883	0.496054	26.0796	-1.25114	25.5835	-1.7472	27.3307	0.440951	9.36665	1.90803	8.01807	1.99163	9.32329	0.354867	0
7536	sp|Q15637-4|SF01_HUMAN	Isoform 4 of Splicing factor 1 OS=Homo sapiens	SF1		sp|Q15637-4|SF01_HUMAN;sp|Q15637-6|SF01_HUMAN;sp|Q15637-7|SF01_HUMAN;sp|Q15637-3|SF01_HUMAN;sp|Q15637-2|SF01_HUMAN;sp|Q15637|SF01_HUMAN;sp|Q15637-5|SF01_HUMAN	4	9.1	59.711	0	5.752	1274700	0	0	0	19.0862	22.3997	21.9555	17.5106	19.0933	0	0	0	0	0	0	0	0	0	0	0	19.5278	21.1727	20.9443	21.428	20.4319	20.0091	20.0091	-0.691859	0	-20.7009	20.7009	7.62588	5.43332	0.296331	0	11.2704	8.16151	0	0
10291	sp|Q15459|SF3A1_HUMAN	Splicing factor 3A subunit 1 OS=Homo sapiens	SF3A1		sp|Q15459|SF3A1_HUMAN;sp|Q15459-2|SF3A1_HUMAN	5	6.9	88.885	0	9.4477	1802600	0	0	0	19.4028	23.239	22.2134	19.4604	19.8391	0	0	0	0	0	0	0	0	0	0	0	21.7044	24.0945	23.663	22.4149	20.892	20.8309	20.8309	-1.72282	0	-22.5537	22.5537	8.31953	5.95161	0.917418	0	9.58281	6.89701	0	0
10946	sp|Q12874|SF3A3_HUMAN	Splicing factor 3A subunit 3 OS=Homo sapiens	SF3A3		sp|Q12874|SF3A3_HUMAN	6	13.8	58.848	0	17.78	4754300	0	0	0	19.7867	24.2193	23.926	18.0988	22.7285	0	0	0	22.2351	21.5236	21.4508	22.9796	19.0944	0	0	0	22.3711	22.9404	23.8002	21.9937	22.4274	0.29518	21.7519	-0.954684	21.4567	-1.24986	22.7066	0.0784767	4.9997	0.332837	6.53493	0.912951	8.59362	0.912154	0
10992	sp|Q13435|SF3B2_HUMAN	Splicing factor 3B subunit 2 OS=Homo sapiens	SF3B2		sp|Q13435|SF3B2_HUMAN	3	3.4	100.23	0.001657	2.1911	385310	0	0	0	18.7701	21.8007	20.7418	18.8519	18.9357	0	0	0	18.6171	19.1399	19.0938	20.6694	19.1701	0	0	0	20.2422	21.0932	20.4069	20.6522	20.761	0.482002	19.8201	-0.811052	19.3381	-1.29305	20.6311	0.288208	6.477	0.626487	7.89551	2.04439	10.3046	0.557615	0
51639	sp|Q9Y3B4|SF3B6_HUMAN	Splicing factor 3B subunit 6 OS=Homo sapiens	SF3B6		sp|Q9Y3B4|SF3B6_HUMAN	2	18.4	14.585	0.0008726	3.2372	631610	0	0	0	18.7051	20.7414	19.983	17.0053	20.6475	0	0	0	0	0	0	0	0	0	0	0	0	0	0	0	0	19.4165	19.4165	19.4165	0	0	0	8.49205	6.08063	8.49205	0	0	0	0	0
6422	sp|Q8N474|SFRP1_HUMAN	Secreted frizzled-related protein 1 OS=Homo sapiens	SFRP1		sp|Q8N474|SFRP1_HUMAN	7	35.4	35.385	0	30.497	24471000	0	0	0	18.536	21.8354	20.4841	20.0112	18.9865	0	0	0	0	0	0	0	0	0	0	0	25.1955	20.0144	26.9508	24.6541	20.3604	19.9707	19.9707	-3.46439	0	-23.435	23.435	9.24652	6.64521	1.30574	0	6.83292	4.842	0	0
6424	sp|Q6FHJ7|SFRP4_HUMAN	Secreted frizzled-related protein 4 OS=Homo sapiens	SFRP4		sp|Q6FHJ7|SFRP4_HUMAN	6	20.2	39.826	0	10.328	12063000	0	0	0	18.4376	19.3499	20.2854	18.62	17.8074	0	0	0	24.6205	23.5624	25.1832	24.9651	23.7911	0	0	0	0	0	0	0	0	-5.52438	18.9001	18.9001	24.4244	24.4244	0	5.19435	7.31739	10.144	8.71753	12.0121	0	2.32558e-05	0
94081	sp|Q9H9B4|SFXN1_HUMAN	Sideroflexin-1 OS=Homo sapiens	SFXN1		sp|Q9H9B4|SFXN1_HUMAN	4	14.6	35.619	0.00046926	4.5208	4728800	0	0	0	0	0	0	0	0	0	0	0	0	0	0	0	0	0	0	0	22.57	24.7965	21.8157	22.2988	23.3401	0	0	-22.9642	0	-22.9642	22.9642	0	0	10.115	0	10.115	7.29565	0.910875	0.827089
81855	sp|Q9BWM7|SFXN3_HUMAN	Sideroflexin-3 OS=Homo sapiens	SFXN3		sp|Q9BWM7|SFXN3_HUMAN	2	6.8	35.978	0.00044783	3.6528	488550	0	0	0	0	0	0	0	0	0	0	0	0	0	0	0	0	0	0	0	19.8418	22.9666	19.4232	20.5874	19.6005	0	0	-20.4839	0	-20.4839	20.4839	0	0	8.94268	0	8.94268	6.41778	0.913489	0.832229
8910	sp|O43556|SGCE_HUMAN	Epsilon-sarcoglycan OS=Homo sapiens	SGCE		sp|O43556|SGCE_HUMAN;sp|O43556-3|SGCE_HUMAN;sp|O43556-4|SGCE_HUMAN	3	8	49.85	0	5.2918	3273100	0	0	0	22.113	21.5019	21.3956	22.456	19.0855	0	0	0	21.5446	20.3452	20.5547	21.3239	21.1041	0	0	0	23.9345	21.9244	22.5187	22.9739	23.0765	0.335916	21.3104	-1.57519	20.9745	-1.91111	22.8856	0.215051	6.77888	1.3162	9.20952	2.83946	8.45511	0.770345	0
6451	sp|O75368|SH3L1_HUMAN	SH3 domain-binding glutamic acid-rich-like protein OS=Homo sapiens	SH3BGRL		sp|O75368|SH3L1_HUMAN	3	36	12.774	0.00045065	3.7495	3580400	0	0	0	17.8097	21.0742	21.1901	17.1022	21.9113	0	0	0	22.5328	21.414	21.3073	21.0973	21.6161	0	0	0	21.6945	21.6593	22.7316	20.0519	19.3369	-1.776	19.8175	-1.27735	21.5935	0.498642	21.0948	0.930192	5.28248	0.520285	9.0482	0.324937	6.64816	0.0914134	0
6455	sp|Q99961|SH3G1_HUMAN	Endophilin-A2 OS=Homo sapiens	SH3GL1		sp|Q99961|SH3G1_HUMAN;sp|Q99961-3|SH3G1_HUMAN;sp|Q99961-2|SH3G1_HUMAN	4	12.2	41.489	0	9.8986	4311700	0	0	0	23.3072	23.2072	23.4662	22.1204	18.6525	0	0	0	20.4547	21.2142	22.9063	20.687	20.5931	0	0	0	21.2886	21.6154	21.1057	20.6528	20.6846	0.97963	22.1507	1.08125	21.1711	0.101622	21.0694	0.441571	5.77032	0.559384	7.44756	0.0755892	9.79058	0.318272	0
23729	sp|Q9UHJ6|SHPK_HUMAN	Sedoheptulokinase OS=Homo sapiens	SHPK		sp|Q9UHJ6|SHPK_HUMAN	2	5	51.49	0.00045005	3.7383	194290	0	0	0	19.1732	20.7754	19.429	17.4328	19.6818	0	0	0	0	0	0	0	0	0	0	0	0	0	0	0	0	19.2984	19.2984	19.2984	0	0	0	9.38264	6.74712	9.38264	0	0	0	0	0
54414	sp|Q9HAT2-2|SIAE_HUMAN	Isoform 2 of Sialate O-acetylesterase OS=Homo sapiens	SIAE		sp|Q9HAT2-2|SIAE_HUMAN;sp|Q9HAT2|SIAE_HUMAN	4	10.5	54.572	0	12.849	4675300	0	0	0	18.4665	22.0148	22.5542	22.5876	22.0687	0	0	0	24.3896	22.9515	23.2609	23.6846	23.3632	0	0	0	22.5497	20.7595	22.4322	22.8164	21.9503	-1.9916	21.5384	-0.563252	23.53	1.42835	22.1016	1.39495	6.09325	0.275778	9.32017	1.93736	8.12669	0.0289264	0
10280	sp|Q99720-4|SGMR1_HUMAN	Isoform 4 of Sigma non-opioid intracellular receptor 1 OS=Homo sapiens	SIGMAR1		sp|Q99720-4|SGMR1_HUMAN;sp|Q99720-3|SGMR1_HUMAN;sp|Q99720|SGMR1_HUMAN	2	19.8	11.992	0.00086319	3.0634	3939000	0	0	0	0	0	0	0	0	0	0	0	0	0	0	0	0	0	0	0	21.2845	22.9445	20.9317	20.2066	20.4196	0	0	-21.1574	0	-21.1574	21.1574	0	0	10.0733	0	10.0733	7.26442	0.917628	0.839181
10326	sp|P78324|SHPS1_HUMAN	Tyrosine-protein phosphatase non-receptor type substrate 1 OS=Homo sapiens	SIRPA		sp|P78324|SHPS1_HUMAN;sp|P78324-2|SHPS1_HUMAN;sp|P78324-4|SHPS1_HUMAN;sp|Q5TFQ8|SIRBL_HUMAN	12	25.6	54.966	0	21.25	13374000	0	0	0	20.9291	23.4807	22.788	23.647	23.6586	0	0	0	23.6323	22.8613	23.7651	23.6805	22.3283	0	0	0	24.5192	24.8821	25.0874	24.6092	24.881	-0.352837	22.9007	-1.89511	23.2535	-1.54227	24.7958	0.24684	7.30006	2.14855	8.91468	3.04706	11.7172	0.709739	0
23517	sp|P42285|SK2L2_HUMAN	Superkiller viralicidic activity 2-like 2 OS=Homo sapiens	SKIV2L2		sp|P42285|SK2L2_HUMAN	5	6.1	117.8	0.00047824	4.9013	560170	0	0	0	18.3467	21.1584	19.4757	18.6771	19.0294	0	0	0	0	0	0	0	0	0	0	0	21.461	23	22.6501	21.2005	21.9236	19.3375	19.3375	-2.70958	0	-22.047	22.047	9.71202	6.99378	2.70859	0	11.4225	8.27554	0	0
6500	sp|P63208|SKP1_HUMAN	S-phase kinase-associated protein 1 OS=Homo sapiens	SKP1		sp|P63208|SKP1_HUMAN;sp|P63208-2|SKP1_HUMAN	5	23.9	18.658	0	13.176	14116000	0	0	0	19.2461	21.963	22.4359	17.4927	21.8753	0	0	0	22.8599	20.8016	22.791	23.0269	22.4877	0	0	0	23.6222	24.7769	24.0282	23.8943	23.9355	-1.79083	20.6026	-3.44882	22.3934	-1.658	24.0514	0.907956	5.44328	2.11164	7.86557	2.20365	9.98794	0.0965463	0
6509	sp|P43007|SATT_HUMAN	Neutral amino acid transporter A OS=Homo sapiens	SLC1A4		sp|P43007|SATT_HUMAN	2	5.3	55.722	0.0052525	1.6842	382240	0	0	0	0	0	0	0	0	0	0	0	20.3207	18.8352	20.8802	20.7262	20.9831	0	0	0	0	0	0	0	0	-20.3491	0	0	20.3491	20.3491	0	10.652	0	0	7.69806	10.652	0	0	0.927516
6510	sp|Q15758|AAAT_HUMAN	Neutral amino acid transporter B(0) OS=Homo sapiens	SLC1A5		sp|Q15758|AAAT_HUMAN;sp|Q15758-3|AAAT_HUMAN;sp|Q15758-2|AAAT_HUMAN	12	24.4	56.598	0	71.796	45443000	0	0	0	18.672	21.4539	22.4704	22.2848	23.0837	0	0	0	23.5168	23.7103	24.1696	24.6612	24.386	0	0	0	25.8722	26.4183	26.6582	25.1793	26.5594	-2.49582	21.593	-4.54452	24.0888	-2.0487	26.1375	1.83756	6.10568	3.25333	9.76359	3.4428	9.28649	0.0100189	0
6576	sp|P53007|TXTP_HUMAN	Tricarboxylate transport protein, mitochondrial OS=Homo sapiens	SLC25A1		sp|P53007|TXTP_HUMAN	3	10.3	34.012	0.00044964	3.709	1691300	0	0	0	0	0	0	0	0	0	0	0	0	0	0	0	0	0	0	0	20.3174	24.5078	18.1409	20.4551	20.6158	0	0	-20.8074	0	-20.8074	20.8074	0	0	7.42533	0	7.42533	5.28363	0.957456	0.914845
8402	sp|Q02978|M2OM_HUMAN	Mitochondrial 2-oxoglutarate/malate carrier protein OS=Homo sapiens	SLC25A11		sp|Q02978|M2OM_HUMAN;sp|Q02978-2|M2OM_HUMAN	3	11.8	34.061	0.00047619	4.8394	1384800	0	0	0	0	0	0	0	0	0	0	0	0	0	0	0	0	0	0	0	18.6067	24.0443	19.7709	19.9302	19.6757	0	0	-20.4055	0	-20.4055	20.4055	0	0	7.67338	0	7.67338	5.46878	0.952137	0.900897
29957	sp|Q6NUK1-2|SCMC1_HUMAN	Isoform 2 of Calcium-binding mitochondrial carrier protein SCaMC-1 OS=Homo sapiens	SLC25A24		sp|Q6NUK1-2|SCMC1_HUMAN;sp|Q6NUK1|SCMC1_HUMAN	5	12	51.354	0	13.994	2833000	0	0	0	0	0	0	0	0	0	0	0	0	0	0	0	0	0	0	0	19.3825	25.3587	22.5669	19.9041	20.2269	0	0	-21.4878	0	-21.4878	21.4878	0	0	7.27626	0	7.27626	5.17242	0.936922	0.869697
5250	sp|Q00325-2|MPCP_HUMAN	Isoform B of Phosphate carrier protein, mitochondrial OS=Homo sapiens	SLC25A3		sp|Q00325-2|MPCP_HUMAN;sp|Q00325|MPCP_HUMAN	8	18.8	39.958	0	10.848	18225000	0	0	0	0	0	0	0	0	0	0	0	21.147	18.3158	22.6898	20.4668	21.0847	0	0	0	21.0008	26.8672	22.2453	19.7994	19.9176	-20.7408	0	-21.9661	20.7408	-1.22525	21.9661	8.69744	0	6.81041	6.23427	0.364006	4.82524	0	0.90414
292	sp|P05141|ADT2_HUMAN	ADP/ATP translocase 2 OS=Homo sapiens	SLC25A5		sp|P05141|ADT2_HUMAN	3	25.8	32.852	0.00044444	3.543	3946500	0	0	0	0	0	0	0	0	0	0	0	0	0	0	0	0	0	0	0	20.2397	25.5597	18.3424	20.092	18.6767	0	0	-20.5821	0	-20.5821	20.5821	0	0	6.59722	0	6.59722	4.66657	0.98193	0.964938
293	sp|P12236|ADT3_HUMAN	ADP/ATP translocase 3 OS=Homo sapiens	SLC25A6		sp|P12236|ADT3_HUMAN	9	38.3	32.866	0	17.541	40889000	0	0	0	0	0	0	0	0	0	0	0	21.3622	19.256	21.7651	19.94	20.2299	0	0	0	19.2653	26.3408	23.4584	20.1762	22.3963	-20.5106	0	-22.3274	20.5106	-1.81678	22.3274	10.1324	0	6.99702	7.30868	0.676104	4.96424	0	0.955302
6513	sp|P11166|GTR1_HUMAN	Solute carrier family 2, facilitated glucose transporter member 1 OS=Homo sapiens	SLC2A1		sp|P11166|GTR1_HUMAN	2	3.7	54.083	0.00087298	3.2537	2977900	0	0	0	0	0	0	0	0	0	0	0	19.1779	20.4804	21.0261	21.022	20.9026	0	0	0	22.9365	23.7209	21.8195	19.1778	22.0889	-20.5218	0	-21.9487	20.5218	-1.4269	21.9487	11.0945	0	8.60942	8.02966	0.88656	6.16841	0	0.957579
347734	sp|Q8TB61-3|S35B2_HUMAN	Isoform 3 of Adenosine 3-phospho 5-phosphosulfate transporter 1 OS=Homo sapiens	SLC35B2		sp|Q8TB61-3|S35B2_HUMAN;sp|Q8TB61-2|S35B2_HUMAN;sp|Q8TB61|S35B2_HUMAN;sp|Q8TB61-5|S35B2_HUMAN;sp|Q8TB61-4|S35B2_HUMAN	2	5.5	42.127	0.0016793	2.4292	671350	0	0	0	0	0	0	0	0	0	0	0	0	0	0	0	0	0	0	0	20.0679	22.0074	22.0698	20.6961	19.475	0	0	-20.8632	0	-20.8632	20.8632	0	0	9.80333	0	9.80333	7.06217	0.926789	0.85453
6520	sp|P08195-2|4F2_HUMAN	Isoform 2 of 4F2 cell-surface antigen heavy chain OS=Homo sapiens	SLC3A2		sp|P08195-2|4F2_HUMAN;sp|P08195-3|4F2_HUMAN;sp|P08195|4F2_HUMAN;sp|P08195-4|4F2_HUMAN	20	41.4	57.944	0	124.03	53761000	0	0	0	17.917	21.6628	22.8263	23.3899	23.3248	0	0	0	24.6623	23.3916	25.5664	25.212	25.391	0	0	0	26.3859	26.9168	26.2767	25.5383	27.495	-3.02051	21.8241	-4.69838	24.8447	-1.67787	26.5225	1.60217	5.41765	2.62169	8.22492	1.94834	8.87104	0.0152442	0
23446	sp|Q8WWI5-3|CTL1_HUMAN	Isoform 3 of Choline transporter-like protein 1 OS=Homo sapiens	SLC44A1		sp|Q8WWI5-3|CTL1_HUMAN;sp|Q8WWI5-2|CTL1_HUMAN;sp|Q8WWI5|CTL1_HUMAN	6	9	73.011	0	12.4	891070	0	0	0	0	0	0	0	0	0	0	0	23.2264	19.898	22.1542	19.2964	21.2007	0	0	0	20.6957	20.1122	20.9719	20.4806	21.6426	-21.1551	0	-20.7806	21.1551	0.374522	20.7806	8.71689	0	12.2109	6.24881	0.195998	8.8666	0	0.851993
57153	sp|Q8IWA5-3|CTL2_HUMAN	Isoform 3 of Choline transporter-like protein 2 OS=Homo sapiens	SLC44A2		sp|Q8IWA5-3|CTL2_HUMAN;sp|Q8IWA5|CTL2_HUMAN;sp|Q8IWA5-2|CTL2_HUMAN	8	14.9	79.845	0	10.577	3660700	0	0	0	0	0	0	0	0	0	0	0	24.1432	22.0506	22.4219	20.8875	18.256	0	0	0	23.4675	23.8942	23.6622	22.6747	24.7062	-21.5519	0	-23.6809	21.5519	-2.12909	23.6809	7.73092	0	11.8187	5.51175	1.14058	8.57255	0	0.860754
6541	sp|P30825|CTR1_HUMAN	High affinity cationic amino acid transporter 1 OS=Homo sapiens	SLC7A1		sp|P30825|CTR1_HUMAN	2	4.8	67.638	0	7.0256	723940	0	0	0	0	0	0	0	0	0	0	0	0	0	0	0	0	0	0	0	19.2063	22.9304	19.9897	20.3792	21.3465	0	0	-20.7704	0	-20.7704	20.7704	0	0	9.04976	0	9.04976	6.49791	0.969539	0.93616
8140	sp|Q01650|LAT1_HUMAN	Large neutral amino acids transporter small subunit 1 OS=Homo sapiens	SLC7A5		sp|Q01650|LAT1_HUMAN	3	4.5	55.01	0	9.5837	7567100	0	0	0	0	0	0	0	0	0	0	0	20.4209	21.54	23.7488	22.5489	22.9806	0	0	0	23.2037	24.4788	23.6796	23.1465	25.319	-22.2478	0	-23.9655	22.2478	-1.7177	23.9655	9.63244	0	11.0551	6.93418	1.37255	8.00011	0	0.902921
6590	sp|P03973|SLPI_HUMAN	Antileukoproteinase OS=Homo sapiens	SLPI		sp|P03973|SLPI_HUMAN	2	20.5	14.326	0.0016653	2.2691	3729100	0	0	0	19.1007	23.042	19.4617	19.7482	22.8628	0	0	0	19.396	22.457	22.1676	19.5199	20.0444	0	0	0	0	0	0	0	0	0.126106	20.8431	20.8431	20.717	20.717	0	0.0405508	5.72554	8.0171	6.40659	8.92774	0	0.955275	0
8243	sp|Q14683|SMC1A_HUMAN	Structural maintenance of chromosomes protein 1A OS=Homo sapiens	SMC1A		sp|Q14683|SMC1A_HUMAN	5	4.9	143.23	0.00044484	3.5631	140230	0	0	0	17.8689	19.9083	20.0487	18.8479	18.976	0	0	0	0	0	0	0	0	0	0	0	18.8341	22.3745	20.9017	21.3195	20.2094	19.1299	19.1299	-1.5979	0	-20.7278	20.7278	10.4243	7.52738	1.26282	0	9.33027	6.70791	0	0
9126	sp|Q9UQE7|SMC3_HUMAN	Structural maintenance of chromosomes protein 3 OS=Homo sapiens	SMC3		sp|Q9UQE7|SMC3_HUMAN	6	5.8	141.54	0	5.5337	489400	0	0	0	17.5354	21.7932	20.5578	16.6006	20.67	0	0	0	0	0	0	0	0	0	0	0	21.469	23.1247	22.7057	20.813	20.4022	19.4314	19.4314	-2.27151	0	-21.7029	21.7029	7.29254	5.18456	1.10053	0	9.87235	7.11388	0	0
23347	sp|A6NHR9|SMHD1_HUMAN	Structural maintenance of chromosomes flexible hinge domain-containing protein 1 OS=Homo sapiens	SMCHD1		sp|A6NHR9|SMHD1_HUMAN;sp|A6NHR9-2|SMHD1_HUMAN	3	1.7	226.37	0.00045893	4.1395	546760	0	0	0	0	0	0	0	0	0	0	0	0	0	0	0	0	0	0	0	23.1898	23.328	24.0095	23.9873	19.7987	0	0	-22.8627	0	-22.8627	22.8627	0	0	8.68412	0	8.68412	6.2243	0.998208	0.998013
64093	sp|Q9H4F8|SMOC1_HUMAN	SPARC-related modular calcium-binding protein 1 OS=Homo sapiens	SMOC1		sp|Q9H4F8|SMOC1_HUMAN;sp|Q9H4F8-2|SMOC1_HUMAN	2	5.5	48.162	0.00044014	3.3656	268070	0	0	0	0	0	0	0	0	0	0	0	22.6729	19.1046	18.3453	19.5113	19.9999	0	0	0	0	0	0	0	0	-19.9268	0	0	19.9268	19.9268	0	8.41832	0	0	6.02548	8.41832	0	0	0.828454
6611	sp|P52788|SPSY_HUMAN	Spermine synthase OS=Homo sapiens	SMS		sp|P52788|SPSY_HUMAN;sp|P52788-2|SPSY_HUMAN	9	30.9	41.268	0	10.689	13209000	0	0	0	22.5554	21.046	21.3887	18.1048	22.0672	0	0	0	0	0	0	0	0	0	0	0	24.8702	24.9171	25.1179	24.1258	25.374	21.0324	21.0324	-3.84859	0	-24.881	24.881	8.42552	6.03087	2.85736	0	13.5627	9.88019	0	0
55234	sp|Q2TAY7|SMU1_HUMAN	WD40 repeat-containing protein SMU1 OS=Homo sapiens	SMU1		sp|Q2TAY7|SMU1_HUMAN;sp|Q2TAY7-2|SMU1_HUMAN	2	6.6	57.543	0.0016913	2.5648	1104000	0	0	0	18.0958	21.1369	20.624	19.8102	21.1093	0	0	0	0	0	0	0	0	0	0	0	19.3736	22.9178	22.8544	21.2772	19.9142	20.1553	20.1553	-1.11217	0	-21.2674	21.2674	9.36059	6.73061	0.579009	0	8.68023	6.22139	0	0
10322	sp|Q6GMV2|SMYD5_HUMAN	SET and MYND domain-containing protein 5 OS=Homo sapiens	SMYD5		sp|Q6GMV2|SMYD5_HUMAN	3	6.7	47.34	0.0045008	1.8855	1192100	0	0	0	18.8432	21.7569	21.6508	18.2366	19.5988	0	0	0	0	0	0	0	0	0	0	0	18.3197	21.5534	21.4383	21.8315	20.5035	20.0173	20.0173	-0.712028	0	-20.7293	20.7293	8.511	6.0948	0.316741	0	9.0329	6.4853	0	0
23020	sp|O75643|U520_HUMAN	U5 small nuclear ribonucleoprotein 200 kDa helicase OS=Homo sapiens	SNRNP200		sp|O75643|U520_HUMAN	27	16.3	244.5	0	69.844	2643800	0	0	0	19.5947	22.926	20.9617	17.5772	20.278	0	0	0	0	0	0	0	0	0	0	0	24.1476	24.7492	24.9084	24.0604	23.9963	20.2675	20.2675	-4.10485	0	-24.3724	24.3724	7.90042	5.63836	2.75297	0	13.825	10.0769	0	0
6626	sp|P09012|SNRPA_HUMAN	U1 small nuclear ribonucleoprotein A OS=Homo sapiens	SNRPA		sp|P09012|SNRPA_HUMAN	2	13.1	31.279	0	5.5206	17750000	0	0	0	23.2726	25.3795	24.8309	20.6357	23.1849	0	0	0	19.6427	23.6898	20.8111	24.8534	23.1954	0	0	0	20.1859	23.5742	23.6004	22.9244	19.2505	1.02221	23.4607	1.55362	22.4385	0.531414	21.9071	0.35362	6.15566	0.614762	5.65523	0.155543	5.72036	0.391162	0
6627	sp|P09661|RU2A_HUMAN	U2 small nuclear ribonucleoprotein A OS=Homo sapiens	SNRPA1		sp|P09661|RU2A_HUMAN	7	37.6	28.415	0	26.609	9882400	0	0	0	19.0933	23.4442	23.3382	17.6898	19.875	0	0	0	21.1146	20.9078	20.7083	22.071	18.3248	0	0	0	22.1635	24.2202	23.4478	19.3339	20.8747	0.0627758	20.6881	-1.31993	20.6253	-1.38271	22.008	0.0163458	4.97091	0.408618	6.56056	0.629778	5.83406	0.985109	0
6628	sp|P14678-2|RSMB_HUMAN	Isoform SM-B of Small nuclear ribonucleoprotein-associated proteins B and B OS=Homo sapiens	SNRPB		sp|P14678-2|RSMB_HUMAN;sp|P63162|RSMN_HUMAN;sp|P14678|RSMB_HUMAN;sp|P63162-2|RSMN_HUMAN;sp|P14678-3|RSMB_HUMAN	4	19	23.656	0.00047506	4.8054	16277000	0	0	0	22.2651	24.0029	23.9519	20.9042	22.8296	0	0	0	23.538	22.984	22.0752	23.3232	22.1205	0	0	0	23.4429	25.1088	25.3098	24.611	24.2878	-0.0174412	22.7907	-1.76135	22.8082	-1.7439	24.5521	0.00908249	7.00909	1.5331	8.68107	2.33429	8.64702	0.990347	0
6629	sp|P08579|RU2B_HUMAN	U2 small nuclear ribonucleoprotein B OS=Homo sapiens	SNRPB2		sp|P08579|RU2B_HUMAN	4	21.3	25.486	0	7.3538	10177000	0	0	0	21.929	23.3531	23.2423	17.9642	17.7142	0	0	0	20.3485	19.4905	19.5157	20.9071	19.8708	0	0	0	23.4829	23.1201	22.2366	23.1269	23.4059	0.814058	20.8406	-2.2339	20.0265	-3.04795	23.0745	0.265576	4.79346	0.932494	8.65054	4.63696	9.52568	0.570048	0
6632	sp|P62314|SMD1_HUMAN	Small nuclear ribonucleoprotein Sm D1 OS=Homo sapiens	SNRPD1		sp|P62314|SMD1_HUMAN	2	26.1	13.281	0.00044843	3.6672	5295500	0	0	0	17.7837	21.0434	21.6601	16.7963	22.1519	0	0	0	21.4228	19.1083	18.485	20.9772	20.2032	0	0	0	20.4426	19.2344	19.051	19.881	20.7383	-0.15221	19.8871	0.0176041	20.0393	0.169814	19.8695	0.0439929	5.03327	0.005243	6.78803	0.09785	8.11525	0.950794	0
6633	sp|P62316|SMD2_HUMAN	Small nuclear ribonucleoprotein Sm D2 OS=Homo sapiens	SNRPD2		sp|P62316|SMD2_HUMAN;sp|P62316-2|SMD2_HUMAN	7	55.1	13.527	0	15.511	40952000	0	0	0	19.4629	24.5658	23.4042	18.8699	24.47	0	0	0	24.0742	23.5575	23.0682	24.2361	22.8902	0	0	0	24.7998	24.3324	22.8474	24.4619	24.6708	-1.41071	22.1545	-2.06793	23.5653	-0.657216	24.2225	0.525207	4.97003	0.831201	9.10989	0.756209	8.44115	0.25601	0
6634	sp|P62318-2|SMD3_HUMAN	Isoform 2 of Small nuclear ribonucleoprotein Sm D3 OS=Homo sapiens	SNRPD3		sp|P62318-2|SMD3_HUMAN;sp|P62318|SMD3_HUMAN	4	49.2	13.291	0	64.244	42200000	0	0	0	17.7608	24.3612	23.7616	17.6209	24.8115	0	0	0	24.586	23.5312	23.9651	24.8993	23.0407	0	0	0	25.2957	24.4234	22.379	23.0155	23.6608	-2.3413	21.6632	-2.09171	24.0045	0.249586	23.7549	0.704777	4.22859	0.591987	8.527	0.157721	7.41902	0.154953	0
6635	sp|P62304|RUXE_HUMAN	Small nuclear ribonucleoprotein E OS=Homo sapiens	SNRPE		sp|P62304|RUXE_HUMAN	2	25	10.803	0.00046041	4.1939	20220000	0	0	0	19.7329	23.0725	23.2338	17.5911	23.4216	0	0	0	23.185	22.1807	20.9841	23.8506	22.5496	0	0	0	23.5573	20.7948	19.5296	20.0524	21.9293	-1.13959	21.4104	0.237698	22.55	1.37729	21.1727	0.402896	5.02427	0.0618903	7.43701	0.821339	6.24712	0.342276	0
6636	sp|P62306|RUXF_HUMAN	Small nuclear ribonucleoprotein F OS=Homo sapiens	SNRPF		sp|P62306|RUXF_HUMAN	2	24.4	9.7251	0.00087451	3.2792	5532800	0	0	0	16.951	22.2441	22.1073	17.4675	21.1989	0	0	0	21.4724	20.7103	18.2223	21.2691	20.4625	0	0	0	0	0	0	0	0	-0.433562	19.9938	19.9938	20.4273	20.4273	0	0.127402	4.89355	6.90213	6.70841	9.33094	0	0.863248	0
6637	sp|P62308|RUXG_HUMAN	Small nuclear ribonucleoprotein G OS=Homo sapiens	SNRPG		sp|P62308|RUXG_HUMAN;sp|A8MWD9|RUXGL_HUMAN	3	26.3	8.496	0.0012744	2.7109	9551400	0	0	0	20.3984	22.2263	21.5879	18.5538	21.4751	0	0	0	19.8921	18.8135	19.7315	21.9481	17.6013	0	0	0	21.794	21.7094	21.3158	20.6644	20.6471	1.251	20.8483	-0.377832	19.5973	-1.62883	21.2262	0.638325	6.49198	0.22265	6.06387	1.19756	9.03353	0.201698	0
6645	sp|Q13425|SNTB2_HUMAN	Beta-2-syntrophin OS=Homo sapiens	SNTB2		sp|Q13425|SNTB2_HUMAN;sp|Q13425-2|SNTB2_HUMAN	4	8.5	57.949	0	5.4194	719390	0	0	0	18.8119	19.7456	18.4423	21.3283	17.7952	0	0	0	19.6423	17.251	20.1321	20.0025	18.9324	0	0	0	19.5594	23.5371	20.997	20.977	20.3396	0.0326118	19.2247	-1.85737	19.1921	-1.88998	21.082	0.0137452	6.41052	1.12697	6.79256	1.24287	6.4294	0.987504	0
4809	sp|P55769|NH2L1_HUMAN	NHP2-like protein 1 OS=Homo sapiens	SNU13		sp|P55769|NH2L1_HUMAN	5	46.1	14.173	0	15.128	8165900	0	0	0	19.1613	23.9809	23.5962	17.4693	23.8765	0	0	0	19.4159	19.7563	20.186	21.2219	19.604	0	0	0	0	0	0	0	0	1.58002	21.6168	21.6168	20.0368	20.0368	0	0.528879	4.64714	6.57109	8.18518	11.302	0	0.25109	0
58533	sp|Q9UNH7-2|SNX6_HUMAN	Isoform 2 of Sorting nexin-6 OS=Homo sapiens	SNX6		sp|Q9UNH7-2|SNX6_HUMAN;sp|Q9UNH7|SNX6_HUMAN	3	12.1	33.57	0.00046729	4.4573	2577800	0	0	0	17.6397	21.7	21.3064	20.461	21.5657	0	0	0	0	0	0	0	0	0	0	0	21.6405	23.1284	22.3194	22.1026	22.8428	20.5346	20.5346	-1.87217	0	-22.4067	22.4067	8.44353	6.04434	1.32414	0	12.3772	8.9913	0	0
6648	sp|P04179-4|SODM_HUMAN	Isoform 4 of Superoxide dismutase [Mn], mitochondrial OS=Homo sapiens	SOD2		sp|P04179-4|SODM_HUMAN;sp|P04179|SODM_HUMAN;sp|P04179-3|SODM_HUMAN;sp|P04179-2|SODM_HUMAN	7	52.8	19.73	0	49.513	45680000	0	0	0	20.4804	21.628	18.7649	20.3964	21.2694	0	0	0	24.3685	21.9958	22.5874	23.2101	21.0188	0	0	0	24.2234	24.8241	25.1155	26.3268	24.175	-2.1283	20.5078	-4.42514	22.6361	-2.29684	24.933	1.66027	7.13594	3.95609	7.05039	1.99387	8.24805	0.0154858	0
8470	sp|O94875-9|SRBS2_HUMAN	Isoform 9 of Sorbin and SH3 domain-containing protein 2 OS=Homo sapiens	SORBS2		sp|O94875-9|SRBS2_HUMAN;sp|O94875-5|SRBS2_HUMAN;sp|O94875-3|SRBS2_HUMAN;sp|O94875-8|SRBS2_HUMAN;sp|O94875-2|SRBS2_HUMAN;sp|O94875-4|SRBS2_HUMAN;sp|O94875-12|SRBS2_HUMAN;sp|O94875-10|SRBS2_HUMAN;sp|O94875-7|SRBS2_HUMAN;sp|O94875|SRBS2_HUMAN;sp|O94875-11|SRBS2_HUMAN	3	7.6	71.685	0.00044524	3.5704	1116100	0	0	0	20.5765	18.8949	18.2391	18.9395	18.9817	0	0	0	23.8504	22.614	22.8257	19.8905	22.9706	0	0	0	0	0	0	0	0	-3.3039	19.1263	19.1263	22.4302	22.4302	0	2.56736	7.58771	10.5048	6.58456	9.1655	0	0.00166618	0
10174	sp|O60504-2|VINEX_HUMAN	Isoform Beta of Vinexin OS=Homo sapiens	SORBS3		sp|O60504-2|VINEX_HUMAN;sp|O60504|VINEX_HUMAN	2	6.7	36.742	0.0040984	1.9409	815020	0	0	0	18.2085	22.3496	22.7395	18.8247	18.9776	0	0	0	19.075	20.3879	20.2259	19.9842	19.0755	0	0	0	0	0	0	0	0	0.470264	20.22	20.22	19.7497	19.7497	0	0.186507	5.39007	7.56795	8.48869	11.7069	0	0.79915	0
6652	sp|Q00796|DHSO_HUMAN	Sorbitol dehydrogenase OS=Homo sapiens	SORD		sp|Q00796|DHSO_HUMAN	5	23.8	38.324	0	23.759	10767000	0	0	0	20.6098	24.0832	24.0743	24.0781	23.429	0	0	0	22.556	21.3304	21.643	22.4702	18.4557	0	0	0	23.3672	25.011	24.9895	24.5487	24.3657	1.9638	23.2549	-1.20157	21.2911	-3.16536	24.4564	1.06269	6.66171	0.849031	6.16581	2.36314	8.89429	0.0635253	0
9043	sp|O60271-5|JIP4_HUMAN	Isoform 5 of C-Jun-amino-terminal kinase-interacting protein 4 OS=Homo sapiens	SPAG9		sp|O60271-5|JIP4_HUMAN;sp|O60271-3|JIP4_HUMAN;sp|O60271-9|JIP4_HUMAN;sp|O60271-4|JIP4_HUMAN;sp|O60271-2|JIP4_HUMAN;sp|O60271|JIP4_HUMAN	2	4.6	103.21	0.00044543	3.5853	113750	0	0	0	0	0	0	0	0	0	0	0	19.1655	19.9201	21.1037	20.7535	19.6786	0	0	0	0	0	0	0	0	-20.1243	0	0	20.1243	20.1243	0	10.9866	0	0	7.94882	10.9866	0	0	0.986739
9789	sp|Q15005|SPCS2_HUMAN	Signal peptidase complex subunit 2 OS=Homo sapiens	SPCS2		sp|Q15005|SPCS2_HUMAN	3	12.4	25.003	0.00047103	4.5898	2253600	0	0	0	0	0	0	0	0	0	0	0	0	0	0	0	0	0	0	0	20.4233	24.3645	20.1704	19.7326	19.0842	0	0	-20.755	0	-20.755	20.755	0	0	7.76294	0	7.76294	5.53566	0.944869	0.886976
60559	sp|P61009|SPCS3_HUMAN	Signal peptidase complex subunit 3 OS=Homo sapiens	SPCS3		sp|P61009|SPCS3_HUMAN	4	21.7	20.313	0	5.0682	9842400	0	0	0	0	0	0	0	0	0	0	0	0	0	0	0	0	0	0	0	19.8496	25.3702	22.7877	19.8409	21.6899	0	0	-21.9077	0	-21.9077	21.9077	0	0	7.59224	0	7.59224	5.40821	0.954994	0.910285
10417	sp|Q9BUD6|SPON2_HUMAN	Spondin-2 OS=Homo sapiens	SPON2		sp|Q9BUD6|SPON2_HUMAN	14	32.9	35.846	0	41.355	666460000	0	0	0	25.5499	25.868	25.8815	26.0459	24.9283	0	0	0	0	0	0	0	0	0	0	0	27.5064	29.9317	29.5374	29.8033	29.2912	25.6547	25.6547	-3.55926	0	-29.214	29.214	13.8417	10.0895	4.10142	0	11.5232	8.35103	0	0
9517	sp|O15270|SPTC2_HUMAN	Serine palmitoyltransferase 2 OS=Homo sapiens	SPTLC2		sp|O15270|SPTC2_HUMAN	2	5.7	62.924	0.00046992	4.5458	142340	0	0	0	0	0	0	0	0	0	0	0	0	0	0	0	0	0	0	0	20.0372	21.953	20.3295	20.1799	21.141	0	0	-20.7281	0	-20.7281	20.7281	0	0	11.0262	0	11.0262	7.97847	0.993756	0.990631
10011	sp|Q9HD15|SRA1_HUMAN	Steroid receptor RNA activator 1 OS=Homo sapiens	SRA1		sp|Q9HD15|SRA1_HUMAN	4	14.8	25.673	0	6.2356	19874000	0	0	0	24.5963	23.7101	21.4643	21.4523	24.6017	0	0	0	23.7365	25.1754	24.611	22.5364	25.0404	0	0	0	24.281	23.2997	24.1627	24.1956	24.9607	-1.05496	23.1649	-1.01498	24.2199	0.0399742	24.1799	0.587555	6.49432	0.657806	7.58856	0.0247811	9.19235	0.233171	0
6723	sp|P19623|SPEE_HUMAN	Spermidine synthase OS=Homo sapiens	SRM		sp|P19623|SPEE_HUMAN	14	57	33.824	0	35.522	44336000	0	0	0	22.8508	23.8295	24.4275	22.6299	19.9679	0	0	0	22.7683	24.271	24.2947	24.4984	23.6568	0	0	0	25.1727	25.8524	25.4087	25.5175	25.6355	-1.15674	22.7411	-2.77625	23.8979	-1.61951	25.5174	0.698367	6.26937	2.14596	8.69904	2.88479	11.5366	0.179644	0
6728	sp|P09132|SRP19_HUMAN	Signal recognition particle 19 kDa protein OS=Homo sapiens	SRP19		sp|P09132|SRP19_HUMAN;sp|P09132-2|SRP19_HUMAN	6	35.4	16.156	0	17.707	8205300	0	0	0	22.0916	22.7335	21.9973	18.0404	20.7812	0	0	0	20.4968	20.5869	20.5467	20.7813	19.9673	0	0	0	22.4785	23.0058	21.9822	22.4793	22.4151	0.65297	21.1288	-1.34339	20.4758	-1.99636	22.4722	0.3354	5.86174	0.816523	10.4885	4.87886	10.2662	0.438409	0
6729	sp|P61011-2|SRP54_HUMAN	Isoform 2 of Signal recognition particle 54 kDa protein OS=Homo sapiens	SRP54		sp|P61011-2|SRP54_HUMAN;sp|P61011|SRP54_HUMAN	2	6.8	50.369	0.009127	1.361	1045000	0	0	0	18.3544	21.4216	21.0898	18.0507	18.307	0	0	0	0	0	0	0	0	0	0	0	22.1528	22.6208	22.5238	20.7577	21.9803	19.4447	19.4447	-2.56238	0	-22.0071	22.0071	8.31142	5.94555	1.8639	0	11.5077	8.33941	0	0
6730	sp|Q9UHB9|SRP68_HUMAN	Signal recognition particle subunit SRP68 OS=Homo sapiens	SRP68		sp|Q9UHB9|SRP68_HUMAN;sp|Q9UHB9-4|SRP68_HUMAN;sp|Q9UHB9-2|SRP68_HUMAN;sp|Q9UHB9-3|SRP68_HUMAN	9	18.5	70.729	0	22.686	3109900	0	0	0	20.4313	22.623	22.4788	20.1234	20.7976	0	0	0	21.1838	18.8446	20.4569	20.4463	19.7384	0	0	0	23.0973	24.1662	23.7632	22.8474	21.7747	1.15679	21.2908	-1.83897	20.134	-2.99576	23.1298	0.932949	7.07233	1.60313	7.66871	3.11064	7.92145	0.105018	0
6726	sp|P49458|SRP09_HUMAN	Signal recognition particle 9 kDa protein OS=Homo sapiens	SRP9		sp|P49458|SRP09_HUMAN;sp|P49458-2|SRP09_HUMAN	3	34.9	10.112	0	25.538	12914000	0	0	0	18.5588	23.8165	23.6521	17.8944	23.2841	0	0	0	23.6208	21.2868	19.1439	24.1836	23.3001	0	0	0	0	0	0	0	0	-0.865858	21.4412	21.4412	22.307	22.307	0	0.21738	4.73157	6.68457	5.72309	8.01382	0	0.7174	0
6734	sp|P08240-2|SRPRA_HUMAN	Isoform 2 of Signal recognition particle receptor subunit alpha OS=Homo sapiens	SRPRA		sp|P08240-2|SRPRA_HUMAN;sp|P08240|SRPRA_HUMAN	5	11.1	66.558	0	9.4517	1652900	0	0	0	0	0	0	0	0	0	0	0	0	0	0	0	0	0	0	0	21.4813	24.797	22.7373	18.152	20.7047	0	0	-21.5745	0	-21.5745	21.5745	0	0	7.32226	0	7.32226	5.20673	0.981066	0.962626
58477	sp|Q9Y5M8|SRPRB_HUMAN	Signal recognition particle receptor subunit beta OS=Homo sapiens	SRPRB		sp|Q9Y5M8|SRPRB_HUMAN	6	29.9	29.702	0	9.8514	7868600	0	0	0	0	0	0	0	0	0	0	0	0	0	0	0	0	0	0	0	19.5982	25.641	23.4611	22.134	22.9773	0	0	-22.7623	0	-22.7623	22.7623	0	0	7.89996	0	7.89996	5.63802	0.89694	0.808776
27286	sp|O60687|SRPX2_HUMAN	Sushi repeat-containing protein SRPX2 OS=Homo sapiens	SRPX2		sp|O60687|SRPX2_HUMAN	25	49.2	52.971	0	160.49	120320000	0	0	0	24.4793	24.3194	25.4712	25.6418	24.9872	0	0	0	24.9119	23.5463	24.7345	25.1499	25.8808	0	0	0	26.9401	26.768	27.2821	26.6011	26.965	0.135104	24.9798	-1.93146	24.8447	-2.06657	26.9113	0.109831	9.30433	3.8507	8.32509	3.09881	11.6694	0.894478	0
6426	sp|Q07955|SRSF1_HUMAN	Serine/arginine-rich splicing factor 1 OS=Homo sapiens	SRSF1		sp|Q07955|SRSF1_HUMAN;sp|Q07955-3|SRSF1_HUMAN;sp|Q07955-2|SRSF1_HUMAN	13	38.3	27.744	0	46.92	76298000	0	0	0	23.5727	24.2249	24.3622	22.9038	18.6302	0	0	0	23.8865	24.212	23.0729	24.1879	22.4606	0	0	0	24.7216	26.9951	26.3473	26.2939	25.0254	-0.825199	22.7388	-3.13791	23.564	-2.31271	25.8767	0.318745	5.43734	1.59705	8.43498	2.52073	8.0985	0.448627	0
6427	sp|Q01130-2|SRSF2_HUMAN	Isoform 2 of Serine/arginine-rich splicing factor 2 OS=Homo sapiens	SRSF2		sp|Q01130-2|SRSF2_HUMAN;sp|Q01130|SRSF2_HUMAN	4	20.6	24.153	0.00045455	3.8814	12456000	0	0	0	0	0	0	0	0	0	0	0	21.9634	22.8769	22.3636	23.6238	21.9481	0	0	0	18.198	25.2875	21.4669	20.657	24.1633	-22.5552	0	-21.9545	22.5552	0.600637	21.9545	11.7785	0	6.90641	8.54239	0.182171	4.89674	0	0.903327
6428	sp|P84103-2|SRSF3_HUMAN	Isoform 2 of Serine/arginine-rich splicing factor 3 OS=Homo sapiens	SRSF3		sp|P84103-2|SRSF3_HUMAN;sp|P84103|SRSF3_HUMAN	8	53.2	14.203	0	31.75	90225000	0	0	0	23.2258	25.0886	24.5566	21.4806	22.9989	0	0	0	23.2947	23.088	22.6595	23.9841	22.0496	0	0	0	24.8276	27.4965	26.6126	25.2651	25.1588	0.454922	23.4701	-2.40203	23.0152	-2.85695	25.8721	0.267309	6.84036	1.7394	8.54377	2.83986	7.6691	0.624326	0
6432	sp|Q16629-3|SRSF7_HUMAN	Isoform 3 of Serine/arginine-rich splicing factor 7 OS=Homo sapiens	SRSF7		sp|Q16629-3|SRSF7_HUMAN;sp|Q16629-2|SRSF7_HUMAN;sp|Q16629-4|SRSF7_HUMAN;sp|Q16629|SRSF7_HUMAN	3	28.8	15.257	0	19.196	16827000	0	0	0	0	0	0	0	0	0	0	0	21.3138	22.5356	21.8791	23.2309	20.4132	0	0	0	20.0689	25.6569	24.1254	23.8817	23.4717	-21.8745	0	-23.4409	21.8745	-1.5664	23.4409	10.1824	0	8.21773	7.34617	0.767535	5.8755	0	0.879597
8683	sp|Q13242|SRSF9_HUMAN	Serine/arginine-rich splicing factor 9 OS=Homo sapiens	SRSF9		sp|Q13242|SRSF9_HUMAN	5	23.5	25.542	0.00047214	4.6126	6414000	0	0	0	19.7155	21.2405	21.2714	18.7207	18.2257	0	0	0	20.2356	21.773	21.1224	22.8427	21.562	0	0	0	22.9449	24.9654	23.5087	22.465	21.894	-1.67239	19.8348	-3.32084	21.5072	-1.64845	23.1556	1.23247	6.43052	2.43813	7.64747	1.39125	7.29416	0.0455708	0
6741	sp|P05455|LA_HUMAN	Lupus La protein OS=Homo sapiens	SSB		sp|P05455|LA_HUMAN	26	64	46.836	0	194.75	104480000	0	0	0	24.2199	25.581	25.1062	23.9254	24.7325	0	0	0	25.1627	24.136	24.365	25.2875	25.0036	0	0	0	26.1457	26.9462	26.3666	26.2223	26.0811	-0.0779335	24.713	-1.63936	24.7909	-1.56143	26.3524	0.075437	8.93827	2.91168	9.63941	3.31855	10.7896	0.928152	0
6742	sp|Q04837|SSBP_HUMAN	Single-stranded DNA-binding protein, mitochondrial OS=Homo sapiens	SSBP1		sp|Q04837|SSBP_HUMAN	4	33.1	17.259	0.00047664	4.8459	9157200	0	0	0	18.68	21.9886	22.0098	18.8574	23.267	0	0	0	23.7419	21.7779	22.2172	23.8419	22.0469	0	0	0	22.002	20.3423	19.725	20.189	21.0247	-1.76459	20.9606	0.304002	22.7252	2.0686	20.6566	0.908887	5.57688	0.113413	7.69587	2.08619	7.73203	0.0966662	0
284297	sp|A1L4H1|SRCRL_HUMAN	Soluble scavenger receptor cysteine-rich domain-containing protein SSC5D OS=Homo sapiens	SSC5D		sp|A1L4H1|SRCRL_HUMAN;sp|A1L4H1-2|SRCRL_HUMAN	19	22	165.74	0	93.2	8801300	0	0	0	24.6583	24.0483	21.3342	19.8565	25.2677	0	0	0	25.7049	24.7733	25.1648	23.0006	24.8731	0	0	0	21.8968	21.4996	22.9395	23.775	22.9901	-1.67035	23.033	0.412796	24.7033	2.08315	22.6202	0.745874	5.51688	0.141754	7.8309	2.02974	7.87943	0.147542	0
6745	sp|P43307|SSRA_HUMAN	Translocon-associated protein subunit alpha OS=Homo sapiens	SSR1		sp|P43307|SSRA_HUMAN;sp|P43307-2|SSRA_HUMAN	3	11.9	32.235	0.00086356	3.07	18437000	0	0	0	0	0	0	0	0	0	0	0	0	0	0	0	0	0	0	0	20.9134	26.9167	23.9348	19.3274	20.9794	0	0	-22.4143	0	-22.4143	22.4143	0	0	6.75825	0	6.75825	4.78641	0.964085	0.926661
6748	sp|P51571|SSRD_HUMAN	Translocon-associated protein subunit delta OS=Homo sapiens	SSR4		sp|P51571|SSRD_HUMAN	5	36.4	18.998	0	17.965	14524000	0	0	0	18.3755	18.5213	19.2243	18.7559	19.7061	0	0	0	21.8185	18.9939	22.154	20.9254	21.3753	0	0	0	21.746	25.6725	23.1759	19.9295	22.3753	-2.1368	18.9166	-3.66322	21.0534	-1.52642	22.5798	2.10824	8.75743	2.26293	6.90414	0.699789	5.72486	0.0063462	0
6749	sp|Q08945|SSRP1_HUMAN	FACT complex subunit SSRP1 OS=Homo sapiens	SSRP1		sp|Q08945|SSRP1_HUMAN	10	16.5	81.074	0	15.466	2023300	0	0	0	19.7408	23.3155	23.2094	18.1917	22.3944	0	0	0	0	0	0	0	0	0	0	0	0	0	0	0	0	21.3703	21.3703	21.3703	0	0	0	7.53517	5.3656	7.53517	0	0	0	0	0
81849	sp|Q9BVH7|SIA7E_HUMAN	Alpha-N-acetylgalactosaminide alpha-2,6-sialyltransferase 5 OS=Homo sapiens	ST6GALNAC5		sp|Q9BVH7|SIA7E_HUMAN	4	14.6	38.442	0	17.689	6594100	0	0	0	0	0	0	0	0	0	0	0	0	0	0	0	0	0	0	0	23.5468	24.0274	24.0171	24.355	24.7271	0	0	-24.1347	0	-24.1347	24.1347	0	0	13.6698	0	13.6698	9.96054	0.913864	0.832919
8027	sp|Q92783-2|STAM1_HUMAN	Isoform 2 of Signal transducing adapter molecule 1 OS=Homo sapiens	STAM		sp|Q92783-2|STAM1_HUMAN;sp|Q92783|STAM1_HUMAN	2	6.5	44.971	0.00044643	3.6046	70564	0	0	0	16.8345	19.9243	19.1811	19.1683	19.9427	0	0	0	0	0	0	0	0	0	0	0	0	0	0	0	0	19.0102	19.0102	19.0102	0	0	0	9.14823	6.57162	9.14823	0	0	0	0	0
6781	sp|P52823|STC1_HUMAN	Stanniocalcin-1 OS=Homo sapiens	STC1		sp|P52823|STC1_HUMAN;sp|P52823-2|STC1_HUMAN	7	36	27.621	0	53.792	30021000	0	0	0	0	0	0	0	0	0	0	0	20.4825	23.0985	22.0554	23.3555	19.8642	0	0	0	22.6192	24.6001	26.2084	25.9432	23.9283	-21.7712	0	-24.6598	21.7712	-2.8886	24.6598	8.9325	0	9.53214	6.41016	1.77548	6.85907	0	0.915679
8614	sp|O76061|STC2_HUMAN	Stanniocalcin-2 OS=Homo sapiens	STC2		sp|O76061|STC2_HUMAN	9	33.8	33.248	0	173.96	902830000	0	0	0	23.7089	23.6633	24.3024	24.5902	22.9104	0	0	0	28.1916	27.1075	27.8446	26.939	26.7498	0	0	0	28.5276	29.5218	29.7986	29.2062	29.9049	-3.53147	23.835	-5.5568	27.3665	-2.02533	29.3918	4.65671	8.9063	6.31229	9.38664	3.21336	9.86785	2.23881e-05	0
27347	sp|Q9UEW8-2|STK39_HUMAN	Isoform 2 of STE20/SPS1-related proline-alanine-rich protein kinase OS=Homo sapiens	STK39		sp|Q9UEW8-2|STK39_HUMAN;sp|Q9UEW8|STK39_HUMAN	2	9.3	57.937	0	13.708	1310100	0	0	0	0	0	0	0	0	0	0	0	0	0	0	0	0	0	0	0	20.4119	24.223	18.844	19.591	22.5207	0	0	-21.1181	0	-21.1181	21.1181	0	0	7.6095	0	7.6095	5.42108	0.90239	0.817664
3925	sp|P16949|STMN1_HUMAN	Stathmin OS=Homo sapiens	STMN1		sp|P16949|STMN1_HUMAN;sp|P16949-2|STMN1_HUMAN	9	54.4	17.302	0	21.514	80198000	0	0	0	22.0257	25.4161	24.3111	18.3815	24.6735	0	0	0	25.3988	24.7326	23.2953	24.9123	23.7844	0	0	0	26.2181	25.9113	24.2438	25.3775	26.3143	-1.46312	22.9616	-2.65141	24.4247	-1.1883	25.613	0.516152	4.98635	1.08733	8.23725	1.22803	8.40069	0.259963	0
30968	sp|Q9UJZ1|STML2_HUMAN	Stomatin-like protein 2, mitochondrial OS=Homo sapiens	STOML2		sp|Q9UJZ1|STML2_HUMAN;sp|Q9UJZ1-2|STML2_HUMAN	3	14.9	38.534	0	6.0179	1877200	0	0	0	0	0	0	0	0	0	0	0	0	0	0	0	0	0	0	0	21.7038	24.3672	19.245	17.8801	19.8023	0	0	-20.5997	0	-20.5997	20.5997	0	0	7.09146	0	7.09146	5.03463	0.899838	0.815672
3703	sp|P46977|STT3A_HUMAN	Dolichyl-diphosphooligosaccharide--protein glycosyltransferase subunit STT3A OS=Homo sapiens	STT3A		sp|P46977|STT3A_HUMAN;sp|P46977-2|STT3A_HUMAN	12	17.3	80.529	0	43.32	9908600	0	0	0	0	0	0	0	0	0	0	0	0	0	0	0	0	0	0	0	20.6416	26.4671	24.4057	20.0912	23.4043	0	0	-23.002	0	-23.002	23.002	0	0	7.28201	0	7.28201	5.17671	0.963251	0.92538
201595	sp|Q8TCJ2|STT3B_HUMAN	Dolichyl-diphosphooligosaccharide--protein glycosyltransferase subunit STT3B OS=Homo sapiens	STT3B		sp|Q8TCJ2|STT3B_HUMAN	3	4.6	93.673	0	41.72	200780	0	0	0	0	0	0	0	0	0	0	0	0	0	0	0	0	0	0	0	20.0323	22.4492	21.7513	19.5195	18.9081	0	0	-20.5321	0	-20.5321	20.5321	0	0	8.83652	0	8.83652	6.33833	0.926403	0.854167
23673	sp|Q86Y82|STX12_HUMAN	Syntaxin-12 OS=Homo sapiens	STX12		sp|Q86Y82|STX12_HUMAN	5	23.9	31.642	0	37.212	15405000	0	0	0	21.9281	24.0625	24.0836	20.3011	22.1651	0	0	0	24.5421	23.8405	24.134	22.7254	24.2966	0	0	0	22.884	22.9481	20.1714	21.9963	23.595	-1.39965	22.5081	0.189114	23.9077	1.58876	22.319	0.953618	6.4216	0.0737236	8.68968	1.33741	6.87849	0.0933946	0
6812	sp|P61764|STXB1_HUMAN	Syntaxin-binding protein 1 OS=Homo sapiens	STXBP1		sp|P61764|STXB1_HUMAN;sp|P61764-2|STXB1_HUMAN	4	9.4	67.568	0	5.7803	1293500	0	0	0	17.8479	18.8855	22.1707	18.4867	18.8358	0	0	0	20.4373	21.9006	22.454	19.4823	20.2791	0	0	0	22.5362	22.1912	22.2544	20.6619	22.7879	-1.66534	19.2453	-2.84097	20.9107	-1.17564	22.0863	0.950421	5.87983	2.01457	6.91483	0.942844	8.06825	0.0882855	0
10923	sp|P53999|TCP4_HUMAN	Activated RNA polymerase II transcriptional coactivator p15 OS=Homo sapiens	SUB1		sp|P53999|TCP4_HUMAN	7	57.5	14.395	0	22.229	51768000	0	0	0	21.2961	25.7009	24.8123	16.726	25.0033	0	0	0	22.5711	21.3034	18.7402	23.0533	21.4402	0	0	0	23.3288	23.3142	22.5714	23.1316	23.4335	1.28609	22.7077	-0.448174	21.4216	-1.73426	23.1559	0.297478	4.27133	0.0984359	6.1777	1.27736	10.4847	0.466412	0
8802	sp|P53597|SUCA_HUMAN	Succinyl-CoA ligase [ADP/GDP-forming] subunit alpha, mitochondrial OS=Homo sapiens	SUCLG1		sp|P53597|SUCA_HUMAN	3	12.1	36.249	0	7.8197	4673800	0	0	0	0	0	0	0	0	0	0	0	0	0	0	0	0	0	0	0	23.0245	24.4107	24.0993	21.7841	23.2033	0	0	-23.3044	0	-23.3044	23.3044	0	0	10.5834	0	10.5834	7.64664	0.957045	0.914429
10910	sp|Q9Y2Z0-2|SGT1_HUMAN	Isoform 2 of Protein SGT1 homolog OS=Homo sapiens	SUGT1		sp|Q9Y2Z0-2|SGT1_HUMAN;sp|Q9Y2Z0|SGT1_HUMAN	8	35.7	37.804	0	18.859	5814800	0	0	0	21.1078	22.3294	21.3632	21.3677	18.6662	0	0	0	20.605	21.1889	22.9237	23.4133	19.2677	0	0	0	23.027	24.4235	23.8305	22.9125	22.9947	-0.512882	20.9668	-2.47079	21.4797	-1.95791	23.4376	0.21218	6.6407	2.17635	6.14188	1.36336	8.80397	0.752322	0
23213	sp|Q8IWU6|SULF1_HUMAN	Extracellular sulfatase Sulf-1 OS=Homo sapiens	SULF1		sp|Q8IWU6|SULF1_HUMAN	30	31.7	101.03	0	253.3	145930000	0	0	0	21.735	21.8841	22.6793	22.7152	23.5777	0	0	0	22.9316	26.2176	21.5773	26.3129	25.4569	0	0	0	26.1809	26.971	27.6734	28.4629	26.9815	-1.98101	22.5183	-4.73567	24.4993	-2.75465	27.2539	1.06961	8.41314	4.84948	5.90035	1.55535	8.53265	0.0623467	0
55959	sp|Q8IWU5-2|SULF2_HUMAN	Isoform 2 of Extracellular sulfatase Sulf-2 OS=Homo sapiens	SULF2		sp|Q8IWU5-2|SULF2_HUMAN;sp|Q8IWU5|SULF2_HUMAN	9	11.8	100.16	0	30.056	11969000	0	0	0	24.2061	22.0611	22.527	23.7514	23.5777	0	0	0	21.1195	19.0191	19.4126	19.243	20.642	0	0	0	20.6835	24.0421	25.0782	26.6971	24.6562	3.33743	23.2247	-1.00677	19.8872	-4.3442	24.2314	3.37822	8.00568	0.427844	7.49543	2.42986	5.77373	0.000328859	0
25870	sp|Q8NBJ7|SUMF2_HUMAN	Sulfatase-modifying factor 2 OS=Homo sapiens	SUMF2		sp|Q8NBJ7|SUMF2_HUMAN;sp|Q8NBJ7-3|SUMF2_HUMAN;sp|Q8NBJ7-2|SUMF2_HUMAN;sp|Q8NBJ7-5|SUMF2_HUMAN	9	31.6	33.843	0	31.979	17827000	0	0	0	21.9072	19.0392	19.5884	22.114	17.6634	0	0	0	23.7069	24.0418	23.211	24.7649	24.075	0	0	0	23.5103	24.5497	24.3477	24.3277	23.5386	-3.89749	20.0624	-3.99236	23.9599	-0.094873	24.0548	2.62149	5.66382	2.70965	9.26785	0.105144	9.6545	0.00136921	0
7341	sp|P63165|SUMO1_HUMAN	Small ubiquitin-related modifier 1 OS=Homo sapiens	SUMO1		sp|P63165|SUMO1_HUMAN;sp|P63165-2|SUMO1_HUMAN	4	43.6	11.557	0	6.7885	8355900	0	0	0	17.9062	22.9466	20.68	17.6912	18.6578	0	0	0	22.2899	21.7471	21.3743	19.6057	17.9798	0	0	0	23.2121	22.6124	21.6452	23.3051	22.5319	-1.02301	19.5763	-3.085	20.5994	-2.062	22.6613	0.351941	5.21788	1.74994	5.92149	1.38544	8.71449	0.391908	0
6836	sp|O15260-2|SURF4_HUMAN	Isoform 2 of Surfeit locus protein 4 OS=Homo sapiens	SURF4		sp|O15260-2|SURF4_HUMAN;sp|O15260|SURF4_HUMAN;sp|O15260-3|SURF4_HUMAN	5	41.5	17.97	0	24.3	22431000	0	0	0	0	0	0	0	0	0	0	0	17.7026	17.1079	21.2601	17.7555	19.7634	0	0	0	19.7357	26.3481	23.7493	20.3053	22.9966	-18.7179	0	-22.627	18.7179	-3.90909	22.627	8.02252	0	7.17776	5.72959	1.58556	5.09896	0	0.99112
79987	sp|Q4LDE5|SVEP1_HUMAN	Sushi, von Willebrand factor type A, EGF and pentraxin domain-containing protein 1 OS=Homo sapiens	SVEP1		sp|Q4LDE5|SVEP1_HUMAN	51	20.5	390.17	0	178.05	16461000	0	0	0	19.2639	22.0945	20.9105	23.2678	22.8386	0	0	0	25.5151	23.1465	23.493	23.5508	23.7365	0	0	0	25.3422	25.6646	26.3979	26.6406	25.8462	-2.21331	21.6751	-4.30324	23.8884	-2.08993	25.9783	1.53355	6.29413	3.31762	7.96853	2.60929	9.64758	0.0201736	0
26099	sp|Q7Z422-2|SZRD1_HUMAN	Isoform 2 of SUZ domain-containing protein 1 OS=Homo sapiens	SZRD1		sp|Q7Z422-2|SZRD1_HUMAN;sp|Q7Z422-4|SZRD1_HUMAN;sp|Q7Z422-3|SZRD1_HUMAN;sp|Q7Z422-5|SZRD1_HUMAN;sp|Q7Z422|SZRD1_HUMAN	2	25	14.604	0	6.4221	4416000	0	0	0	0	0	0	0	0	0	0	0	22.9335	23.0579	22.2153	22.8879	21.2484	0	0	0	0	0	0	0	0	-22.4686	0	0	22.4686	22.4686	0	11.5292	0	0	8.35554	11.5292	0	0	0.863715
8148	sp|Q92804-2|RBP56_HUMAN	Isoform Short of TATA-binding protein-associated factor 2N OS=Homo sapiens	TAF15		sp|Q92804-2|RBP56_HUMAN;sp|Q92804|RBP56_HUMAN	2	7.8	61.557	0.00046253	4.2362	851040	0	0	0	0	0	0	0	0	0	0	0	22.8834	19.8421	22.7926	22.2643	21.8767	0	0	0	0	0	0	0	0	-21.9318	0	0	21.9318	21.9318	0	9.74241	0	0	7.01654	9.74241	0	0	0.849831
23435	sp|Q13148|TADBP_HUMAN	TAR DNA-binding protein 43 OS=Homo sapiens	TARDBP		sp|Q13148|TADBP_HUMAN;sp|Q13148-4|TADBP_HUMAN	3	10.9	44.739	0	6.6957	1292100	0	0	0	0	0	0	0	0	0	0	0	18.8552	18.8926	19.1266	19.3555	19.1159	0	0	0	20.5151	23.5905	20.3547	19.5968	20.2525	-19.0692	0	-20.8619	19.0692	-1.79275	20.8619	15.5339	0	8.75985	11.3585	1.45993	6.28096	0	0.896475
83940	sp|Q6P1N9|TATD1_HUMAN	Putative deoxyribonuclease TATDN1 OS=Homo sapiens	TATDN1		sp|Q6P1N9|TATD1_HUMAN;sp|Q6P1N9-2|TATD1_HUMAN	2	7.1	33.601	0.0016618	2.2532	842150	0	0	0	19.9407	19.9984	19.607	19.6903	19.9202	0	0	0	0	0	0	0	0	0	0	0	21.8658	22.0997	19.7431	21.8297	20.0298	19.8313	19.8313	-1.28231	0	-21.1136	21.1136	16.2463	11.8927	1.43897	0	9.92701	7.15482	0	0
30851	sp|O14907|TX1B3_HUMAN	Tax1-binding protein 3 OS=Homo sapiens	TAX1BP3		sp|O14907|TX1B3_HUMAN	2	25	13.735	0	6.1447	15702000	0	0	0	18.4869	22.2417	20.8113	16.6791	22.448	0	0	0	23.2043	23.4838	22.0407	24.6175	23.4914	0	0	0	0	0	0	0	0	-3.23415	20.1334	20.1334	23.3675	23.3675	0	1.58064	4.99556	7.03905	7.95346	10.9928	0	0.0154323	0
1155	sp|Q99426|TBCB_HUMAN	Tubulin-folding cofactor B OS=Homo sapiens	TBCB		sp|Q99426|TBCB_HUMAN;sp|Q99426-2|TBCB_HUMAN	5	23.8	27.325	0	13.915	7238800	0	0	0	20.4231	20.5407	20.9494	19.9338	19.8539	0	0	0	21.339	21.4752	22.8743	24.1317	21.8534	0	0	0	23.9207	24.252	22.2404	23.4629	24.0344	-1.99455	20.3402	-3.24191	22.3347	-1.24736	23.5821	2.1264	9.43425	4.30482	7.20782	1.07014	8.32642	0.00643781	0
6904	sp|Q9BTW9-5|TBCD_HUMAN	Isoform 5 of Tubulin-specific chaperone D OS=Homo sapiens	TBCD		sp|Q9BTW9-5|TBCD_HUMAN;sp|Q9BTW9|TBCD_HUMAN;sp|Q9BTW9-4|TBCD_HUMAN	2	3.6	84.262	0.0012771	2.7681	308160	0	0	0	0	0	0	0	0	0	0	0	0	0	0	0	0	0	0	0	20.8544	22.0223	21.7204	20.3532	20.7581	0	0	-21.1417	0	-21.1417	21.1417	0	0	11.5881	0	11.5881	8.39966	0.914614	0.834649
6905	sp|Q15813|TBCE_HUMAN	Tubulin-specific chaperone E OS=Homo sapiens	TBCE		sp|Q15813|TBCE_HUMAN;sp|Q15813-2|TBCE_HUMAN	2	5.3	59.345	0.00087489	3.28	215180	0	0	0	0	0	0	0	0	0	0	0	0	0	0	0	0	0	0	0	19.6883	22.4872	19.36	20.046	20.5135	0	0	-20.419	0	-20.419	20.419	0	0	9.50841	0	9.50841	6.8413	0.940481	0.880754
6917	sp|P23193|TCEA1_HUMAN	Transcription elongation factor A protein 1 OS=Homo sapiens	TCEA1		sp|P23193|TCEA1_HUMAN;sp|P23193-2|TCEA1_HUMAN	4	16.3	33.969	0.001692	2.5746	601930	0	0	0	20.6978	21.0816	20.7132	18.5065	19.9705	0	0	0	18.5747	20.1352	18.096	21.3769	19.0326	0	0	0	0	0	0	0	0	0.750846	20.1939	20.1939	19.4431	19.4431	0	0.462999	7.28927	10.1065	6.54079	9.10704	0	0.315591	0
85012	sp|Q969E4|TCAL3_HUMAN	Transcription elongation factor A protein-like 3 OS=Homo sapiens	TCEAL3		sp|Q969E4|TCAL3_HUMAN	3	33.5	22.502	0	12.408	10785000	0	0	0	21.6503	20.9947	21.0652	18.4525	18.5907	0	0	0	24.0861	23.975	24.2373	24.6183	22.2377	0	0	0	20.998	22.0595	22.2899	21.6805	20.3884	-3.68024	20.1507	-1.33258	23.8309	2.34766	21.4832	2.78429	6.28419	0.92856	7.99265	2.60303	8.14938	0.00107927	0
6921	sp|Q15369|ELOC_HUMAN	Transcription elongation factor B polypeptide 1 OS=Homo sapiens	TCEB1		sp|Q15369|ELOC_HUMAN;sp|Q15369-2|ELOC_HUMAN	4	33	12.473	0	16.386	10338000	0	0	0	19.6712	23.453	22.902	18.269	22.646	0	0	0	21.0861	22.3243	19.1228	23.5232	23.3311	0	0	0	0	0	0	0	0	-0.489268	21.3882	21.3882	21.8775	21.8775	0	0.144223	5.37744	7.55103	6.0156	8.40511	0	0.847292	0
10342	sp|Q92734-4|TFG_HUMAN	Isoform 4 of Protein TFG OS=Homo sapiens	TFG		sp|Q92734-4|TFG_HUMAN;sp|Q92734-3|TFG_HUMAN;sp|Q92734-2|TFG_HUMAN;sp|Q92734|TFG_HUMAN	8	24.3	30.921	0	16.447	32951000	0	0	0	19.3006	24.7494	24.4759	21.1923	24.863	0	0	0	24.5151	24.1138	25.1988	24.9362	24.6659	0	0	0	25.0804	24.1988	23.4791	24.235	24.5726	-1.76973	22.9162	-1.39693	24.686	0.3728	24.3132	0.792059	5.28816	0.57902	10.1772	0.555697	9.22959	0.13014	0
7980	sp|P48307-2|TFPI2_HUMAN	Isoform 2 of Tissue factor pathway inhibitor 2 OS=Homo sapiens	TFPI2		sp|P48307-2|TFPI2_HUMAN;sp|P48307|TFPI2_HUMAN	11	47.8	25.795	0	88.146	598760000	0	0	0	23.4244	23.1885	23.5466	22.9787	20.6394	0	0	0	20.7053	18.907	25.0079	19.6443	20.1675	0	0	0	28.1481	28.4936	30.7514	28.4337	27.7073	1.86911	22.7555	-5.95132	20.8864	-7.82043	28.7068	0.80175	7.1858	4.31377	5.18994	3.74333	7.82899	0.12477	0
100506564	sp|P0DJG4|THEGL_HUMAN	Testicular haploid expressed gene protein-like OS=Homo sapiens	THEGL		sp|P0DJG4|THEGL_HUMAN	2	5.6	53.028	0.0075637	1.4036	1868100	0	0	0	18.6558	17.8441	21.442	21.879	20.0704	0	0	0	23.1117	23.0038	23.8046	20.0559	23.8955	0	0	0	0	0	0	0	0	-2.79608	19.9782	19.9782	22.7743	22.7743	0	1.5469	5.90089	8.25169	6.49679	9.04825	0	0.0178209	0
9967	sp|Q9Y2W1|TR150_HUMAN	Thyroid hormone receptor-associated protein 3 OS=Homo sapiens	THRAP3		sp|Q9Y2W1|TR150_HUMAN	2	3.5	108.66	0	4.9966	165320	0	0	0	18.6182	21.223	18.9242	17.7058	17.6459	0	0	0	0	0	0	0	0	0	0	0	19.9988	21.3998	21.0386	20.1127	20.4707	18.8234	18.8234	-1.78069	0	-20.6041	20.6041	8.66078	6.20684	1.454	0	12.026	8.72798	0	0
55623	sp|Q9NXG2|THUM1_HUMAN	THUMP domain-containing protein 1 OS=Homo sapiens	THUMPD1		sp|Q9NXG2|THUM1_HUMAN	2	7.6	39.315	0.0016771	2.3803	439560	0	0	0	0	0	0	0	0	0	0	0	0	0	0	0	0	0	0	0	18.8034	20.1315	21.2369	21.3089	22.0203	0	0	-20.7002	0	-20.7002	20.7002	0	0	9.48834	0	9.48834	6.82627	0.906059	0.82067
7070	sp|P04216|THY1_HUMAN	Thy-1 membrane glycoprotein OS=Homo sapiens	THY1		sp|P04216|THY1_HUMAN	4	24.8	17.935	0	121.27	505330000	0	0	0	22.901	24.1721	24.6977	24.8211	24.5101	0	0	0	27.4675	26.7435	27.4733	27.3552	27.0863	0	0	0	26.7755	28.8039	27.9657	27.2455	28.815	-3.00475	24.2204	-3.70073	27.2252	-0.695978	27.9211	4.36939	8.48259	3.90163	11.1662	0.835412	8.42752	6.62983e-05	0
7073	sp|Q01085|TIAR_HUMAN	Nucleolysin TIAR OS=Homo sapiens	TIAL1		sp|Q01085|TIAR_HUMAN;sp|Q01085-2|TIAR_HUMAN	3	8.5	41.59	0.00044287	3.4774	2611600	0	0	0	22.0147	22.6336	22.5363	21.0741	19.5811	0	0	0	18.1835	21.0798	21.1174	21.967	21.0145	0	0	0	18.6508	22.2903	21.8948	20.2336	20.8969	0.895512	21.5679	0.774667	20.6724	-0.120846	20.7933	0.483395	6.90382	0.403795	6.46302	0.0466678	6.47542	0.297067	0
7077	sp|P16035|TIMP2_HUMAN	Metalloproteinase inhibitor 2 OS=Homo sapiens	TIMP2		sp|P16035|TIMP2_HUMAN	24	74.1	24.399	0	323.31	1757300000	0	0	0	27.7577	28.8364	29.6155	28.3031	28.0487	0	0	0	29.4933	29.4296	29.3041	29.5579	29.7557	0	0	0	29.8652	29.4706	30.023	30.4399	29.658	-0.99583	28.5123	-1.37905	29.5081	-0.383216	29.8913	1.74192	9.05848	2.25167	12.9985	1.16555	10.9556	0.0237595	0
64129	sp|Q9GZM7-3|TINAL_HUMAN	Isoform 3 of Tubulointerstitial nephritis antigen-like OS=Homo sapiens	TINAGL1		sp|Q9GZM7-3|TINAL_HUMAN;sp|Q9GZM7|TINAL_HUMAN	5	13.3	48.807	0	9.9843	3696300	0	0	0	0	0	0	0	0	0	0	0	19.7008	19.3842	22.7869	19.8366	20.1942	0	0	0	23.7712	22.2682	24.5924	23.3098	23.3383	-20.3805	0	-23.456	20.3805	-3.07543	23.456	9.1222	0	11.3087	6.55214	2.56015	8.19021	0	0.830852
261726	sp|O75663|TIPRL_HUMAN	TIP41-like protein OS=Homo sapiens	TIPRL		sp|O75663|TIPRL_HUMAN;sp|O75663-2|TIPRL_HUMAN	7	33.5	31.444	0	12.41	2712700	0	0	0	21.5533	21.8914	21.9523	22.5108	18.1753	0	0	0	19.5252	21.0193	19.85	20.991	19.7947	0	0	0	22.459	21.349	19.7543	22.9138	22.7555	0.980598	21.2166	-0.629692	20.236	-1.61029	21.8463	0.559151	6.05907	0.270566	8.23982	1.36528	6.84045	0.25113	0
7082	sp|Q07157-2|ZO1_HUMAN	Isoform Short of Tight junction protein ZO-1 OS=Homo sapiens	TJP1		sp|Q07157-2|ZO1_HUMAN;sp|Q07157|ZO1_HUMAN	3	2.5	186.96	0.00047326	4.7149	1545200	0	0	0	17.7265	22.7323	23.172	23.6985	22.6256	0	0	0	22.1641	22.751	23.3724	23.5236	23.9614	0	0	0	23.9712	22.3448	22.6012	23.0269	24.2319	-1.16351	21.991	-1.24422	23.1545	-0.0807159	23.2352	0.478461	5.29638	0.510245	8.62519	0.0591925	8.19517	0.291061	0
51372	sp|Q9Y2S6|TMA7_HUMAN	Translation machinery-associated protein 7 OS=Homo sapiens	TMA7		sp|Q9Y2S6|TMA7_HUMAN	3	31.2	7.0662	0	5.3866	32625000	0	0	0	18.0481	23.6226	22.2575	17.2991	21.792	0	0	0	22.0075	23.4175	19.3296	23.7759	23.072	0	0	0	0	0	0	0	0	-1.71665	20.6039	20.6039	22.3205	22.3205	0	0.554879	4.78909	6.76185	6.09727	8.5143	0	0.234015	0
10959	sp|Q15363|TMED2_HUMAN	Transmembrane emp24 domain-containing protein 2 OS=Homo sapiens	TMED2		sp|Q15363|TMED2_HUMAN	2	10.9	22.761	0.00047438	4.7851	3545800	0	0	0	0	0	0	0	0	0	0	0	0	0	0	0	0	0	0	0	19.3965	24.0467	21.1689	17.1415	19.6505	0	0	-20.2808	0	-20.2808	20.2808	0	0	6.9904	0	6.9904	4.95931	0.942869	0.883854
51014	sp|Q9Y3B3-2|TMED7_HUMAN	Isoform 2 of Transmembrane emp24 domain-containing protein 7 OS=Homo sapiens	TMED7		sp|Q9Y3B3-2|TMED7_HUMAN;sp|Q9Y3B3|TMED7_HUMAN;sp|Q86XR7-2|TCAM2_HUMAN	6	39.4	21.233	0	11.398	17320000	0	0	0	0	0	0	0	0	0	0	0	22.0401	21.0912	23.0569	22.8055	22.7481	0	0	0	22.318	26.1923	23.9779	22.1723	21.9309	-22.3484	0	-23.3183	22.3484	-0.969892	23.3183	11.3284	0	8.66441	8.20501	0.519523	6.20955	0	0.810734
54972	sp|Q24JP5|T132A_HUMAN	Transmembrane protein 132A OS=Homo sapiens	TMEM132A		sp|Q24JP5|T132A_HUMAN;sp|Q24JP5-2|T132A_HUMAN;sp|Q24JP5-4|T132A_HUMAN	6	10.2	110.11	0	9.2209	1535900	0	0	0	0	0	0	0	0	0	0	0	0	0	0	0	0	0	0	0	21.5175	22.8458	23.6373	23.6567	23.3776	0	0	-23.007	0	-23.007	23.007	0	0	11.0321	0	11.0321	7.98293	0.938896	0.878059
79188	sp|Q9BTV4|TMM43_HUMAN	Transmembrane protein 43 OS=Homo sapiens	TMEM43		sp|Q9BTV4|TMM43_HUMAN	6	19.2	44.875	0	51.519	5519100	0	0	0	0	0	0	0	0	0	0	0	20.154	20.4893	20.7711	21.149	18.4501	0	0	0	19.0932	26.1493	23.2074	20.5993	22.5455	-20.2027	0	-22.3189	20.2027	-2.1162	22.3189	10.0411	0	7.13806	7.2403	0.855835	5.06936	0	0.834996
7112	sp|P42167-3|LAP2B_HUMAN	Isoform Zeta of Lamina-associated polypeptide 2, isoforms beta/gamma OS=Homo sapiens	TMPO		sp|P42167-3|LAP2B_HUMAN;sp|P42167-2|LAP2B_HUMAN;sp|P42167|LAP2B_HUMAN;sp|P42166|LAP2A_HUMAN	5	31.9	27.388	0	15.393	6800400	0	0	0	21.6335	24.2172	24.05	19.2392	18.2288	0	0	0	20.2115	21.1048	18.8293	20.5339	18.811	0	0	0	21.1488	22.9557	22.1349	19.4066	20.2868	1.57562	21.4737	0.287186	19.8981	-1.28843	21.1865	0.582781	4.93533	0.0759358	7.22842	0.857307	6.58064	0.22086	0
7114	sp|P62328|TYB4_HUMAN	Thymosin beta-4 OS=Homo sapiens	TMSB4X		sp|P62328|TYB4_HUMAN	9	88.6	5.0526	0	40.777	211230000	0	0	0	19.4339	25.501	24.1543	22.697	23.1159	0	0	0	25.0615	25.8901	24.2819	24.9892	24.849	0	0	0	0	0	0	0	0	-2.03393	22.9804	22.9804	25.0143	25.0143	0	1.06105	5.5862	7.83059	9.33952	12.8417	0	0.0631507	0
81542	sp|Q9H3N1|TMX1_HUMAN	Thioredoxin-related transmembrane protein 1 OS=Homo sapiens	TMX1		sp|Q9H3N1|TMX1_HUMAN	4	16.1	31.791	0	8.8372	5902400	0	0	0	0	0	0	0	0	0	0	0	0	0	0	0	0	0	0	0	18.671	25.4069	21.5148	19.7213	21.7834	0	0	-21.4195	0	-21.4195	21.4195	0	0	7.14544	0	7.14544	5.07487	0.911993	0.82948
7130	sp|P98066|TSG6_HUMAN	Tumor necrosis factor-inducible gene 6 protein OS=Homo sapiens	TNFAIP6		sp|P98066|TSG6_HUMAN	10	48.4	31.203	0	18.107	30326000	0	0	0	21.4455	22.5983	23.5447	23.7297	22.7436	0	0	0	22.7094	22.9695	24.6943	24.6847	23.1805	0	0	0	23.7156	25.3202	23.5481	26.4976	25.3269	-0.835322	22.8124	-2.06931	23.6477	-1.23399	24.8817	0.706863	7.92284	1.77605	7.85604	0.931665	7.341	0.191754	0
51330	sp|Q9NP84|TNR12_HUMAN	Tumor necrosis factor receptor superfamily member 12A OS=Homo sapiens	TNFRSF12A		sp|Q9NP84|TNR12_HUMAN	3	29.5	13.911	0	6.6211	7472800	0	0	0	22.1227	20.7167	19.9457	18.2022	19.4258	0	0	0	22.8094	24.5705	19.3295	22.7074	22.7447	0	0	0	0	0	0	0	0	-2.34965	20.0826	20.0826	22.4323	22.4323	0	1.22106	6.35797	8.86277	5.96139	8.3326	0	0.0411616	0
85456	sp|Q9C0C2|TB182_HUMAN	182 kDa tankyrase-1-binding protein OS=Homo sapiens	TNKS1BP1		sp|Q9C0C2|TB182_HUMAN	6	4.2	181.79	0	6.7865	111140	0	0	0	19.6897	21.8487	20.3785	17.1127	19.4676	0	0	0	20.0802	20.6688	19.3193	18.8564	19.6146	0	0	0	0	0	0	0	0	-0.00844078	19.6994	19.6994	19.7079	19.7079	0	0.00342996	5.8908	8.2382	8.22714	11.358	0	0.995426	0
23534	sp|Q9Y5L0-3|TNPO3_HUMAN	Isoform 3 of Transportin-3 OS=Homo sapiens	TNPO3		sp|Q9Y5L0-3|TNPO3_HUMAN;sp|Q9Y5L0|TNPO3_HUMAN;sp|Q9Y5L0-5|TNPO3_HUMAN;sp|Q9Y5L0-1|TNPO3_HUMAN	9	16.4	102.54	0	17.923	2122500	0	0	0	0	0	0	0	0	0	0	0	0	0	0	0	0	0	0	0	21.6155	24.0293	23.4994	23.3381	23.9479	0	0	-23.2861	0	-23.2861	23.2861	0	0	10.7635	0	10.7635	7.78155	0.897302	0.809102
10043	sp|O60784|TOM1_HUMAN	Target of Myb protein 1 OS=Homo sapiens	TOM1		sp|O60784|TOM1_HUMAN;sp|O60784-2|TOM1_HUMAN;sp|O60784-3|TOM1_HUMAN;sp|O60784-4|TOM1_HUMAN	3	11.2	53.818	0	7.3775	567100	0	0	0	0	0	0	0	0	0	0	0	19.371	21.4518	22.1595	20.1828	19.7542	0	0	0	0	0	0	0	0	-20.5839	0	0	20.5839	20.5839	0	9.69218	0	0	6.97893	9.69218	0	0	0.983358
9868	sp|O94826|TOM70_HUMAN	Mitochondrial import receptor subunit TOM70 OS=Homo sapiens	TOMM70		sp|O94826|TOM70_HUMAN	2	4.9	67.454	0	14.829	384650	0	0	0	0	0	0	0	0	0	0	0	0	0	0	0	0	0	0	0	19.0364	23.1851	21.1336	20.7493	19.6122	0	0	-20.7433	0	-20.7433	20.7433	0	0	8.65223	0	8.65223	6.20044	0.988027	0.978568
7150	sp|P11387|TOP1_HUMAN	DNA topoisomerase 1 OS=Homo sapiens	TOP1		sp|P11387|TOP1_HUMAN	7	9.9	90.725	0	9.1138	1437000	0	0	0	18.0408	22.1553	22.8827	18.0981	21.804	0	0	0	0	0	0	0	0	0	0	0	21.3294	23.859	22.8863	20.849	19.7203	20.5962	20.5962	-1.13264	0	-21.7288	21.7288	7.33633	5.21722	0.395997	0	8.72458	6.25457	0	0
7155	sp|Q02880-2|TOP2B_HUMAN	Isoform Beta-1 of DNA topoisomerase 2-beta OS=Homo sapiens	TOP2B		sp|Q02880-2|TOP2B_HUMAN;sp|Q02880|TOP2B_HUMAN	3	2	182.66	0.0016764	2.3798	39712	0	0	0	18.034	20.3908	19.2292	19.1991	19.8268	0	0	0	0	0	0	0	0	0	0	0	0	0	0	0	0	19.336	19.336	19.336	0	0	0	10.4974	7.58219	10.4974	0	0	0	0	0
1861	sp|O14656|TOR1A_HUMAN	Torsin-1A OS=Homo sapiens	TOR1A		sp|O14656|TOR1A_HUMAN	3	10.2	37.808	0.00047416	4.7767	3238300	0	0	0	0	0	0	0	0	0	0	0	0	0	0	0	0	0	0	0	18.6967	24.1527	20.8715	24.5938	20.6509	0	0	-21.7931	0	-21.7931	21.7931	0	0	7.29183	0	7.29183	5.18403	0.995532	0.994554
26092	sp|Q5JTV8|TOIP1_HUMAN	Torsin-1A-interacting protein 1 OS=Homo sapiens	TOR1AIP1		sp|Q5JTV8|TOIP1_HUMAN;sp|Q5JTV8-3|TOIP1_HUMAN	2	4.3	66.248	0.00086059	2.9654	530740	0	0	0	0	0	0	0	0	0	0	0	19.6726	19.551	19.0202	19.484	18.8692	0	0	0	21.0479	23.5148	20.7596	18.6432	19.9665	-19.3194	0	-20.7864	19.3194	-1.46697	20.7864	13.6558	0	8.28958	9.94998	0.960719	5.92922	0	0.873478
27348	sp|O14657|TOR1B_HUMAN	Torsin-1B OS=Homo sapiens	TOR1B		sp|O14657|TOR1B_HUMAN	6	22	37.978	0	10.5	5159000	0	0	0	0	0	0	0	0	0	0	0	19.791	21.0157	20.3916	20.506	20.7	0	0	0	22.4087	24.5321	23.9847	23.2455	23.3657	-20.4809	0	-23.5074	20.4809	-3.02647	23.5074	12.9948	0	11.4852	9.45432	4.09666	8.32251	0	0.994062
8460	sp|O60507|TPST1_HUMAN	Protein-tyrosine sulfotransferase 1 OS=Homo sapiens	TPST1		sp|O60507|TPST1_HUMAN	2	7	42.188	0	9.5899	2629000	0	0	0	0	0	0	0	0	0	0	0	0	0	0	0	0	0	0	0	22.5171	23.1849	23.3833	23.6329	23.0362	0	0	-23.1509	0	-23.1509	23.1509	0	0	13.6861	0	13.6861	9.97274	0.990222	0.985287
6434	sp|P62995-3|TRA2B_HUMAN	Isoform 3 of Transformer-2 protein homolog beta OS=Homo sapiens	TRA2B		sp|P62995-3|TRA2B_HUMAN;sp|P62995|TRA2B_HUMAN	2	10.6	21.935	0.0040967	1.9097	3447900	0	0	0	0	0	0	0	0	0	0	0	18.8931	20.0234	19.1842	21.3715	20.4087	0	0	0	19.8997	22.1381	20.8702	23.7807	21.5538	-19.9762	0	-21.6485	19.9762	-1.6723	21.6485	10.1848	0	9.14025	7.34794	1.17791	6.56565	0	0.907817
23471	sp|Q15629-2|TRAM1_HUMAN	Isoform 2 of Translocating chain-associated membrane protein 1 OS=Homo sapiens	TRAM1		sp|Q15629-2|TRAM1_HUMAN;sp|Q15629|TRAM1_HUMAN	2	6.1	39.682	0.0016577	2.192	1297600	0	0	0	0	0	0	0	0	0	0	0	0	0	0	0	0	0	0	0	20.8482	23.6389	20.7434	20.0919	19.2122	0	0	-20.9069	0	-20.9069	20.9069	0	0	8.56254	0	8.56254	6.13335	0.942072	0.882689
10131	sp|Q12931-2|TRAP1_HUMAN	Isoform 2 of Heat shock protein 75 kDa, mitochondrial OS=Homo sapiens	TRAP1		sp|Q12931-2|TRAP1_HUMAN;sp|Q12931|TRAP1_HUMAN	6	14.3	74.267	0	22.594	1637300	0	0	0	19.1537	20.8289	20.0191	17.7985	17.9263	0	0	0	0	0	0	0	0	0	0	0	21.9534	24.6681	21.976	22.4214	22.315	19.1453	19.1453	-3.5215	0	-22.6668	22.6668	9.06818	6.51171	2.71706	0	10.1485	7.32078	0	0
27095	sp|O43617|TPPC3_HUMAN	Trafficking protein particle complex subunit 3 OS=Homo sapiens	TRAPPC3		sp|O43617|TPPC3_HUMAN;sp|O43617-2|TPPC3_HUMAN	4	26.7	20.274	0	5.8985	7087500	0	0	0	19.881	21.2797	19.5115	17.3219	22.3294	0	0	0	20.9412	21.2434	21.6313	22.2249	20.9753	0	0	0	22.5899	23.4643	22.1366	23.0353	22.7752	-1.33851	20.0647	-2.73558	21.4032	-1.39707	22.8003	0.7739	5.67916	1.8419	9.12725	2.5708	9.49736	0.144454	0
29953	sp|Q9UKU6|TRHDE_HUMAN	Thyrotropin-releasing hormone-degrading ectoenzyme OS=Homo sapiens	TRHDE		sp|Q9UKU6|TRHDE_HUMAN	14	16.7	117	0	34.955	7738800	0	0	0	0	0	0	0	0	0	0	0	0	0	0	0	0	0	0	0	24.3701	25.3018	24.7687	25.2825	23.9284	0	0	-24.7303	0	-24.7303	24.7303	0	0	12.7104	0	12.7104	9.24111	0.899112	0.814349
7706	sp|Q14258|TRI25_HUMAN	E3 ubiquitin/ISG15 ligase TRIM25 OS=Homo sapiens	TRIM25		sp|Q14258|TRI25_HUMAN	2	4.8	70.973	0.00045045	3.7434	274910	0	0	0	20.3348	20.4343	19.2918	17.6473	19.227	0	0	0	0	0	0	0	0	0	0	0	21.0106	20.0793	20.1178	20.0522	21.0719	19.387	19.387	-1.0793	0	-20.4663	20.4663	9.64801	6.94585	1.05678	0	12.4704	9.06112	0	0
10155	sp|Q13263-2|TIF1B_HUMAN	Isoform 2 of Transcription intermediary factor 1-beta OS=Homo sapiens	TRIM28		sp|Q13263-2|TIF1B_HUMAN;sp|Q13263|TIF1B_HUMAN	6	10.8	79.473	0	22.278	3441800	0	0	0	0	0	0	0	0	0	0	0	20.0216	22.3549	19.566	23.7507	21.4541	0	0	0	22.6405	23.9674	22.7461	24.2564	23.7522	-21.4295	0	-23.4725	21.4295	-2.04306	23.4725	8.54615	0	11.786	6.12109	1.40166	8.54805	0	0.895276
51592	sp|Q9UPN9-2|TRI33_HUMAN	Isoform Beta of E3 ubiquitin-protein ligase TRIM33 OS=Homo sapiens	TRIM33		sp|Q9UPN9-2|TRI33_HUMAN;sp|Q9UPN9|TRI33_HUMAN	3	4.1	120.54	0.0056383	1.6475	1310500	0	0	0	0	0	0	0	0	0	0	0	18.1638	24.3754	24.3947	22.5444	23.5262	0	0	0	18.8916	20.7868	21.8793	20.0149	21.4026	-22.6009	0	-20.595	22.6009	2.00587	20.595	7.30063	0	9.68768	5.19059	0.811949	6.97555	0	0.811389
7205	sp|Q15654|TRIP6_HUMAN	Thyroid receptor-interacting protein 6 OS=Homo sapiens	TRIP6		sp|Q15654|TRIP6_HUMAN	2	4.8	50.287	0.0016674	2.2904	622950	0	0	0	0	0	0	0	0	0	0	0	20.1498	18.4167	20.1714	21.6912	19.4263	0	0	0	20.8014	21.133	20.0507	19.9396	20.8048	-19.9711	0	-20.5459	19.9711	-0.574804	20.5459	9.5303	0	12.5087	6.85769	0.450704	9.0899	0	0.881527
51504	sp|Q9UI30-2|TR112_HUMAN	Isoform 2 of Multifunctional methyltransferase subunit TRM112-like protein OS=Homo sapiens	TRMT112		sp|Q9UI30-2|TR112_HUMAN;sp|Q9UI30|TR112_HUMAN	2	22.5	13.575	0.00085985	2.9575	1887900	0	0	0	18.484	21.4913	20.8206	19.3984	19.0323	0	0	0	19.2985	19.9035	19.6203	21.8102	21.0881	0	0	0	0	0	0	0	0	-0.498825	19.8453	19.8453	20.3441	20.3441	0	0.285615	6.70663	9.32855	7.2177	10.011	0	0.560006	0
51095	sp|Q96Q11-2|TRNT1_HUMAN	Isoform 2 of CCA tRNA nucleotidyltransferase 1, mitochondrial OS=Homo sapiens	TRNT1		sp|Q96Q11-2|TRNT1_HUMAN;sp|Q96Q11|TRNT1_HUMAN	3	9.7	47.828	0	5.6288	1106400	0	0	0	20.1262	21.3824	21.1271	18.1632	20.5173	0	0	0	19.7975	18.2932	18.8947	18.6737	18.5936	0	0	0	22.495	22.7628	22.2093	21.3635	20.9098	1.41269	20.2632	-1.68485	18.8505	-3.09754	21.9481	1.27139	6.73678	1.44573	8.62996	4.0113	8.20769	0.0455786	0
6738	sp|P10155-3|RO60_HUMAN	Isoform 3 of 60 kDa SS-A/Ro ribonucleoprotein OS=Homo sapiens	TROVE2		sp|P10155-3|RO60_HUMAN;sp|P10155-5|RO60_HUMAN;sp|P10155-4|RO60_HUMAN;sp|P10155|RO60_HUMAN;sp|P10155-2|RO60_HUMAN	9	19.7	58.482	0	23.732	6020100	0	0	0	18.6394	21.1328	20.8983	20.2134	21.0928	0	0	0	22.9438	22.0413	23.0465	22.4647	21.3004	0	0	0	24.4156	24.1885	24.0552	23.8931	22.9467	-1.964	20.3953	-3.50447	22.3594	-1.54046	23.8998	2.06659	7.25744	3.75975	8.48978	2.26579	9.27217	0.0072967	0
7251	sp|Q99816|TS101_HUMAN	Tumor susceptibility gene 101 protein OS=Homo sapiens	TSG101		sp|Q99816|TS101_HUMAN;sp|Q99816-2|TS101_HUMAN	4	13.6	43.944	0.0016591	2.2219	1337600	0	0	0	19.1855	18.1168	20.5587	18.2312	19.6591	0	0	0	0	0	0	0	0	0	0	0	20.8583	23.2965	19.4124	19.852	23.7588	19.1503	19.1503	-2.28532	0	-21.4356	21.4356	9.94439	7.16783	1.28891	0	8.03132	5.73617	0	0
25987	sp|Q8WUA8|TSK_HUMAN	Tsukushin OS=Homo sapiens	TSKU		sp|Q8WUA8|TSK_HUMAN	2	7.1	37.807	0.00043802	3.3015	1110600	0	0	0	18.2247	21.24	21.2019	18.5458	19.7847	0	0	0	18.244	21.5082	20.1977	19.7294	19.7051	0	0	0	0	0	0	0	0	-0.0774193	19.7994	19.7994	19.8769	19.8769	0	0.0327122	6.3921	8.90837	6.90593	9.59471	0	0.966687	0
7257	sp|Q99598|TSNAX_HUMAN	Translin-associated protein X OS=Homo sapiens	TSNAX		sp|Q99598|TSNAX_HUMAN	3	12.1	33.112	0.00086468	3.0816	1893500	0	0	0	0	0	0	0	0	0	0	0	17.8723	21.2772	20.1783	21.1949	20.4056	0	0	0	22.8977	21.5807	21.6018	22.4917	23.0794	-20.1857	0	-22.3303	20.1857	-2.14458	22.3303	9.08125	0	11.7429	6.52149	1.8294	8.51574	0	0.840586
81619	sp|Q8NG11-2|TSN14_HUMAN	Isoform 2 of Tetraspanin-14 OS=Homo sapiens	TSPAN14		sp|Q8NG11-2|TSN14_HUMAN;sp|Q8NG11|TSN14_HUMAN;sp|Q8NG11-3|TSN14_HUMAN	2	11.1	28.876	0.00044663	3.6189	1525900	0	0	0	0	0	0	0	0	0	0	0	0	0	0	0	0	0	0	0	22.0326	21.2485	22.1746	21.2008	21.6236	0	0	-21.656	0	-21.656	21.656	0	0	13.261	0	13.261	9.65394	0.92756	0.855258
10867	sp|O75954|TSN9_HUMAN	Tetraspanin-9 OS=Homo sapiens	TSPAN9		sp|O75954|TSN9_HUMAN	2	10.9	26.779	0	6.2328	9943600	0	0	0	0	0	0	0	0	0	0	0	22.1373	20.8509	19.6993	21.2007	17.5552	0	0	0	24.0529	23.236	24.5798	23.7419	23.8538	-20.2887	0	-23.8929	20.2887	-3.60417	23.8929	8.26012	0	13.2652	5.90719	2.64858	9.65707	0	0.980478
23170	sp|Q14166|TTL12_HUMAN	Tubulin--tyrosine ligase-like protein 12 OS=Homo sapiens	TTLL12		sp|Q14166|TTL12_HUMAN	5	14	74.403	0	7.2502	1196800	0	0	0	0	0	0	0	0	0	0	0	0	0	0	0	0	0	0	0	22.6633	23.5564	23.7805	20.2782	21.1487	0	0	-22.2854	0	-22.2854	22.2854	0	0	9.07413	0	9.07413	6.51616	0.946474	0.89012
80727	sp|Q9C0H2-3|TTYH3_HUMAN	Isoform 3 of Protein tweety homolog 3 OS=Homo sapiens	TTYH3		sp|Q9C0H2-3|TTYH3_HUMAN;sp|Q9C0H2-2|TTYH3_HUMAN;sp|Q9C0H2|TTYH3_HUMAN;sp|Q9C0H2-4|TTYH3_HUMAN	2	8.2	38.486	0	7.3915	1941300	0	0	0	0	0	0	0	0	0	0	0	0	0	0	0	0	0	0	0	22.6651	21.8545	22.3462	22.0547	22.5383	0	0	-22.2918	0	-22.2918	22.2918	0	0	14.3258	0	14.3258	10.4525	0.912741	0.831196
7280	sp|Q13885|TBB2A_HUMAN	Tubulin beta-2A chain OS=Homo sapiens	TUBB2A		sp|Q13885|TBB2A_HUMAN;sp|Q9BVA1|TBB2B_HUMAN	4	54.2	49.906	0	10.322	14031000	0	0	0	18.7962	22.7507	22.3152	20.0284	22.3241	0	0	0	21.8704	23.0071	24.2035	23.61	24.0415	0	0	0	25.0443	25.6398	24.9918	24.0701	23.9476	-2.10359	21.2429	-3.49581	23.3465	-1.39221	24.7387	1.35067	6.06024	2.50203	7.87549	1.51736	8.75615	0.0312675	0
347688	sp|Q3ZCM7|TBB8_HUMAN	Tubulin beta-8 chain OS=Homo sapiens	TUBB8		sp|Q3ZCM7|TBB8_HUMAN	3	27.3	49.775	0	15.97	4167600	0	0	0	19.104	23.4579	18.92	18.6806	23.499	0	0	0	23.2135	21.5989	23.6198	23.5975	23.7018	0	0	0	0	0	0	0	0	-2.41402	20.7323	20.7323	23.1463	23.1463	0	1.11236	5.05353	7.11683	8.02577	11.0893	0	0.0528345	0
7283	sp|Q9NRH3|TBG2_HUMAN	Tubulin gamma-2 chain OS=Homo sapiens	TUBG2		sp|Q9NRH3|TBG2_HUMAN;sp|P23258|TBG1_HUMAN	2	4.7	51.091	0.0052781	1.7646	970630	0	0	0	0	0	0	0	0	0	0	0	0	0	0	0	0	0	0	0	20.8737	23.1125	22.3043	19.5489	20.9572	0	0	-21.3593	0	-21.3593	21.3593	0	0	9.26924	0	9.26924	6.66222	0.907536	0.823023
57045	sp|Q9GZX9|TWSG1_HUMAN	Twisted gastrulation protein homolog 1 OS=Homo sapiens	TWSG1		sp|Q9GZX9|TWSG1_HUMAN	2	11.2	25.017	0	16.229	18106000	0	0	0	21.003	20.6732	21.1584	22.1033	21.2209	0	0	0	23.6851	23.2099	22.7745	22.6938	23.2489	0	0	0	23.6865	24.4481	24.681	24.6755	24.7421	-1.89069	21.2318	-3.21488	23.1225	-1.3242	24.4466	3.65519	9.12905	5.20663	10.0803	2.9635	9.99066	0.000398671	0
51060	sp|O95881|TXD12_HUMAN	Thioredoxin domain-containing protein 12 OS=Homo sapiens	TXNDC12		sp|O95881|TXD12_HUMAN	4	29.7	19.206	0	8.0472	13225000	0	0	0	19.3027	20.4622	18.4214	17.1112	20.1785	0	0	0	23.9276	23.6716	23.0975	24.3423	23.6213	0	0	0	22.9091	23.7368	22.4745	23.2856	23.4722	-4.63685	19.0952	-4.08041	23.7321	0.556442	23.1756	4.03222	6.40113	3.62193	9.82092	0.994457	9.54489	8.80734e-05	0
84817	sp|Q9BRA2|TXD17_HUMAN	Thioredoxin domain-containing protein 17 OS=Homo sapiens	TXNDC17		sp|Q9BRA2|TXD17_HUMAN	7	48.8	13.941	0	48.135	83915000	0	0	0	24.3099	25.6434	25.0951	18.1998	25.3522	0	0	0	25.9812	25.4593	24.0971	27.0494	26.6733	0	0	0	25.1879	20.9318	19.9497	21.1133	21.5812	-2.132	23.7201	1.96727	25.8521	4.09928	21.7528	0.720132	4.84062	0.567843	7.61682	2.37404	5.74421	0.151064	0
11338	sp|P26368-2|U2AF2_HUMAN	Isoform 2 of Splicing factor U2AF 65 kDa subunit OS=Homo sapiens	U2AF2		sp|P26368-2|U2AF2_HUMAN;sp|P26368|U2AF2_HUMAN	5	11	53.12	0	17.269	6267600	0	0	0	21.6177	23.4449	22.821	20.303	21.5092	0	0	0	0	0	0	0	0	0	0	0	23.6166	24.9643	22.9024	21.2672	21.4391	21.9392	21.9392	-0.898764	0	-22.8379	22.8379	9.77688	7.04236	0.470911	0	9.11451	6.54638	0	0
6675	sp|Q16222-3|UAP1_HUMAN	Isoform 3 of UDP-N-acetylhexosamine pyrophosphorylase OS=Homo sapiens	UAP1		sp|Q16222-3|UAP1_HUMAN;sp|Q16222|UAP1_HUMAN;sp|Q16222-2|UAP1_HUMAN	23	50.7	58.681	0	114.82	37077000	0	0	0	16.8129	24.5844	24.626	23.3763	24.3617	0	0	0	23.5546	23.2917	24.9343	24.6699	24.1988	0	0	0	25.3855	26.4684	25.4003	25.0341	25.6941	-1.3776	22.7523	-2.8442	24.1299	-1.46661	25.5965	0.402783	4.55493	1.00663	8.73358	2.21744	9.5708	0.337447	0
55236	sp|A0AVT1|UBA6_HUMAN	Ubiquitin-like modifier-activating enzyme 6 OS=Homo sapiens	UBA6		sp|A0AVT1|UBA6_HUMAN;sp|A0AVT1-2|UBA6_HUMAN	10	11.7	117.97	0	15.3	1647300	0	0	0	0	0	0	0	0	0	0	0	0	0	0	0	0	0	0	0	22.5756	23.7925	23.293	23.1033	23.6378	0	0	-23.2804	0	-23.2804	23.2804	0	0	13.24	0	13.24	9.6382	0.999551	0.999502
9898	sp|Q14157-4|UBP2L_HUMAN	Isoform 4 of Ubiquitin-associated protein 2-like OS=Homo sapiens	UBAP2L		sp|Q14157-4|UBP2L_HUMAN;sp|Q14157-1|UBP2L_HUMAN;sp|Q14157-3|UBP2L_HUMAN;sp|Q14157|UBP2L_HUMAN;sp|Q14157-5|UBP2L_HUMAN	2	2.8	103.17	0.00047962	4.9332	433340	0	0	0	19.6978	21.8504	19.5128	17.6692	19.9295	0	0	0	19.3407	17.9318	19.4377	19.2271	18.3873	0	0	0	21.03	20.8679	20.2357	19.1718	21.9592	0.86704	19.732	-0.920994	18.8649	-1.78803	20.653	0.571669	6.27086	0.540686	8.22661	1.93292	7.33108	0.250571	0
7329	sp|P63279|UBC9_HUMAN	SUMO-conjugating enzyme UBC9 OS=Homo sapiens	UBE2I		sp|P63279|UBC9_HUMAN	6	24.7	18.007	0	20.668	93255000	0	0	0	21.865	24.6228	24.8571	18.3155	24.3573	0	0	0	25.3071	24.4024	24.1447	24.8707	23.6432	0	0	0	25.4894	25.6044	24.9446	25.4532	25.1692	-1.67009	22.8035	-2.52862	24.4736	-0.858526	25.3322	0.643418	5.03525	1.10944	9.0015	1.60286	11.3581	0.189473	0
3093	sp|P61086|UBE2K_HUMAN	Ubiquitin-conjugating enzyme E2 K OS=Homo sapiens	UBE2K		sp|P61086|UBE2K_HUMAN;sp|P61086-2|UBE2K_HUMAN;sp|P61086-3|UBE2K_HUMAN	8	56.5	22.406	0	12.578	29734000	0	0	0	22.9643	24.3139	24.6383	22.3858	20.7345	0	0	0	18.9172	22.4605	23.0761	22.5061	23.0719	0	0	0	25.2357	24.8977	24.9717	25.0523	25.0262	1.001	23.0074	-2.02936	22.0064	-3.03036	25.0367	0.431951	6.51701	1.68277	6.12733	2.31648	13.3074	0.324512	0
997	sp|Q712K3|UB2R2_HUMAN	Ubiquitin-conjugating enzyme E2 R2 OS=Homo sapiens	UBE2R2		sp|Q712K3|UB2R2_HUMAN;sp|P49427|UB2R1_HUMAN	2	8	27.166	0.0012712	2.639	981710	0	0	0	18.4982	19.6277	21.7244	18.9138	20.5451	0	0	0	20.8556	18.4978	19.7713	20.9969	19.3178	0	0	0	20.2165	21.4262	19.0775	20.5852	18.9652	-0.0260521	19.8618	-0.192294	19.8879	-0.166242	20.0541	0.0118583	6.63494	0.0954713	7.18114	0.0925433	7.23422	0.987982	0
65264	sp|Q9H832-2|UBE2Z_HUMAN	Isoform 2 of Ubiquitin-conjugating enzyme E2 Z OS=Homo sapiens	UBE2Z		sp|Q9H832-2|UBE2Z_HUMAN;sp|Q9H832|UBE2Z_HUMAN	3	10.2	28.075	0.0052696	1.7513	1761400	0	0	0	20.8681	21.2821	20.914	17.7461	18.0532	0	0	0	20.2671	18.1664	21.1697	20.7102	19.1704	0	0	0	21.1841	21.2949	20.8231	21.1244	20.924	-0.124071	19.7727	-1.29742	19.8968	-1.17335	21.0701	0.0464461	5.89828	0.878182	6.80438	1.17938	11.7483	0.949012	0
29978	sp|Q9UHD9|UBQL2_HUMAN	Ubiquilin-2 OS=Homo sapiens	UBQLN2		sp|Q9UHD9|UBQL2_HUMAN;sp|Q9UMX0-4|UBQL1_HUMAN;sp|Q9UMX0-2|UBQL1_HUMAN;sp|Q9UMX0|UBQL1_HUMAN	2	5.3	65.695	0	6.6236	711750	0	0	0	19.1906	21.8982	20.9742	17.0886	17.9927	0	0	0	19.5935	18.5091	20.1766	19.9383	18.3586	0	0	0	0	0	0	0	0	0.113638	19.4289	19.4289	19.3152	19.3152	0	0.0410948	5.46144	7.66354	7.71537	10.6752	0	0.955524	0
23352	sp|Q5T4S7-3|UBR4_HUMAN	Isoform 3 of E3 ubiquitin-protein ligase UBR4 OS=Homo sapiens	UBR4		sp|Q5T4S7-3|UBR4_HUMAN;sp|Q5T4S7-4|UBR4_HUMAN;sp|Q5T4S7|UBR4_HUMAN;sp|Q5T4S7-2|UBR4_HUMAN;sp|Q5T4S7-5|UBR4_HUMAN	8	2.8	571.85	0	14.46	158780	0	0	0	0	0	0	0	0	0	0	0	19.6463	20.9314	19.5617	20.2829	19.5151	0	0	0	19.3664	22.8919	22.7341	20.7454	23.0645	-19.9875	0	-21.7604	19.9875	-1.77293	21.7604	11.86	0	8.75429	8.60351	1.27728	6.2768	0	0.87234
7353	sp|Q92890|UFD1_HUMAN	Ubiquitin fusion degradation protein 1 homolog OS=Homo sapiens	UFD1L		sp|Q92890|UFD1_HUMAN;sp|Q92890-1|UFD1_HUMAN;sp|Q92890-3|UFD1_HUMAN	4	20.8	34.5	0	5.7187	4165100	0	0	0	20.2838	20.7301	20.1033	18.7337	19.7512	0	0	0	20.3818	24.0603	22.242	24.8508	20.5989	0	0	0	0	0	0	0	0	-2.50634	19.9204	19.9204	22.4268	22.4268	0	1.51081	8.06227	11.138	5.82745	8.15345	0	0.0200621	0
51569	sp|P61960|UFM1_HUMAN	Ubiquitin-fold modifier 1 OS=Homo sapiens	UFM1		sp|P61960|UFM1_HUMAN	2	27.1	9.1175	0.0052867	1.7913	10053000	0	0	0	17.9454	22.4794	22.6417	16.7524	21.1768	0	0	0	21.8521	23.3009	19.8514	20.3176	23.3125	0	0	0	0	0	0	0	0	-1.52775	20.1991	20.1991	21.7269	21.7269	0	0.509785	4.80789	6.78711	6.29469	8.77821	0	0.262508	0
80328	sp|Q9BZM5|N2DL2_HUMAN	NKG2D ligand 2 OS=Homo sapiens	ULBP2		sp|Q9BZM5|N2DL2_HUMAN	5	26.4	27.368	0	19.609	19037000	0	0	0	17.4137	19.0121	18.8668	21.575	19.2113	0	0	0	22.162	23.9214	22.5979	22.8618	22.8194	0	0	0	25.3216	24.3469	25.2341	24.1702	25.8518	-3.65671	19.2158	-5.7691	22.8725	-2.11239	24.9849	2.98239	6.18147	4.27616	8.80351	2.93613	8.81052	0.000722135	0
55898	sp|Q9H3U1-2|UN45A_HUMAN	Isoform 2 of Protein unc-45 homolog A OS=Homo sapiens	UNC45A		sp|Q9H3U1-2|UN45A_HUMAN;sp|Q9H3U1|UN45A_HUMAN	3	4.3	101.67	0	23.043	201740	0	0	0	0	0	0	0	0	0	0	0	0	0	0	0	0	0	0	0	19.8212	22.6047	20.8928	20.7559	20.6675	0	0	-20.9484	0	-20.9484	20.9484	0	0	10.2649	0	10.2649	7.40796	0.91162	0.829137
5976	sp|Q92900-2|RENT1_HUMAN	Isoform 2 of Regulator of nonsense transcripts 1 OS=Homo sapiens	UPF1		sp|Q92900-2|RENT1_HUMAN;sp|Q92900|RENT1_HUMAN;sp|Q92900-3xFLAG|RENT1flag_HUMAN	11	12.4	123.03	0	24.573	1209500	0	0	0	19.2292	19.5961	19.6494	18.729	18.7371	0	0	0	16.8036	20.694	20.1001	20.8447	18.1161	0	0	0	22.118	24.1206	23.0508	22.6585	22.8217	-0.12355	19.1882	-3.76574	19.3117	-3.64219	22.9539	0.0536705	9.3223	4.99702	5.75806	2.54548	8.48004	0.941789	0
7385	sp|P22695|QCR2_HUMAN	Cytochrome b-c1 complex subunit 2, mitochondrial OS=Homo sapiens	UQCRC2		sp|P22695|QCR2_HUMAN	4	7.9	48.442	0	5.9808	2123300	0	0	0	0	0	0	0	0	0	0	0	0	0	0	0	0	0	0	0	19.6412	24.6685	20.0284	19.2875	20.4579	0	0	-20.8167	0	-20.8167	20.8167	0	0	7.58699	0	7.58699	5.40428	0.972926	0.943192
8239	sp|Q93008-1|USP9X_HUMAN	Isoform 2 of Probable ubiquitin carboxyl-terminal hydrolase FAF-X OS=Homo sapiens	USP9X		sp|Q93008-1|USP9X_HUMAN;sp|Q93008|USP9X_HUMAN;sp|O00507|USP9Y_HUMAN	2	0.9	290.46	0.0016856	2.5194	125180	0	0	0	0	0	0	0	0	0	0	0	0	0	0	0	0	0	0	0	21.1604	20.9738	22.3205	19.7496	22.8679	0	0	-21.4145	0	-21.4145	21.4145	0	0	9.70658	0	9.70658	6.98971	0.923715	0.848754
80146	sp|Q8NBZ7|UXS1_HUMAN	UDP-glucuronic acid decarboxylase 1 OS=Homo sapiens	UXS1		sp|Q8NBZ7|UXS1_HUMAN;sp|Q8NBZ7-2|UXS1_HUMAN;sp|Q8NBZ7-3|UXS1_HUMAN	2	10	47.576	0.0004386	3.3034	1542700	0	0	0	0	0	0	0	0	0	0	0	0	0	0	0	0	0	0	0	21.3927	23.2764	22.7177	21.9759	19.6459	0	0	-21.8017	0	-21.8017	21.8017	0	0	9.29171	0	9.29171	6.67904	0.92872	0.856716
6844	sp|Q15836|VAMP3_HUMAN	Vesicle-associated membrane protein 3 OS=Homo sapiens	VAMP3		sp|Q15836|VAMP3_HUMAN;sp|P63027|VAMP2_HUMAN	2	33	11.309	0.0064257	1.5854	2289900	0	0	0	0	0	0	0	0	0	0	0	21.9155	20.3377	19.4656	21.4543	21.5902	0	0	0	0	0	0	0	0	-20.9527	0	0	20.9527	20.9527	0	10.2482	0	0	7.39546	10.2482	0	0	0.879982
7407	sp|P26640|SYVC_HUMAN	Valine--tRNA ligase OS=Homo sapiens	VARS		sp|P26640|SYVC_HUMAN	22	22.1	140.47	0	87.247	9784800	0	0	0	21.8233	24.0317	23.2962	22.8798	23.597	0	0	0	18.1917	19.0304	21.856	23.9595	23.4565	0	0	0	24.4397	25.3124	25.2905	24.6606	24.1237	1.82677	23.1256	-1.63978	21.2988	-3.46656	24.7654	0.764288	8.15712	2.21749	5.04313	1.72292	9.55964	0.138023	0
57687	sp|Q9HCJ6|VAT1L_HUMAN	Synaptic vesicle membrane protein VAT-1 homolog-like OS=Homo sapiens	VAT1L		sp|Q9HCJ6|VAT1L_HUMAN	2	6	45.899	0	5.394	1649000	0	0	0	0	0	0	0	0	0	0	0	0	0	0	0	0	0	0	0	22.0665	23.4711	22.0325	23.0155	21.6209	0	0	-22.4413	0	-22.4413	22.4413	0	0	11.4667	0	11.4667	8.30868	0.909759	0.82573
7411	sp|P61758|PFD3_HUMAN	Prefoldin subunit 3 OS=Homo sapiens	VBP1		sp|P61758|PFD3_HUMAN	7	45.7	22.658	0	21.105	11247000	0	0	0	20.7964	23.6692	24.9449	22.4547	19.3692	0	0	0	22.9474	22.9425	23.2622	22.9881	22.8072	0	0	0	23.6903	21.3111	24.0052	23.8088	23.7888	-0.742598	22.2469	-1.07396	22.9895	-0.33136	23.3208	0.321237	5.54637	0.439671	12.3508	0.272068	7.41334	0.451023	0
7416	sp|P21796|VDAC1_HUMAN	Voltage-dependent anion-selective channel protein 1 OS=Homo sapiens	VDAC1		sp|P21796|VDAC1_HUMAN	10	42.4	30.772	0	33.31	36443000	0	0	0	0	0	0	0	0	0	0	0	0	0	0	0	0	0	0	0	19.8782	27.7971	22.3665	20.2102	22.3218	0	0	-22.5148	0	-22.5148	22.5148	0	0	6.60555	0	6.60555	4.67277	0.974202	0.944967
7417	sp|P45880-2|VDAC2_HUMAN	Isoform 2 of Voltage-dependent anion-selective channel protein 2 OS=Homo sapiens	VDAC2		sp|P45880-2|VDAC2_HUMAN;sp|P45880|VDAC2_HUMAN;sp|P45880-1|VDAC2_HUMAN	8	36.7	30.412	0	19.778	24651000	0	0	0	0	0	0	0	0	0	0	0	0	0	0	0	0	0	0	0	20.6936	27.6707	19.6862	19.948	20.1539	0	0	-21.6305	0	-21.6305	21.6305	0	0	6.23913	0	6.23913	4.40042	0.963668	0.926233
7419	sp|Q9Y277|VDAC3_HUMAN	Voltage-dependent anion-selective channel protein 3 OS=Homo sapiens	VDAC3		sp|Q9Y277|VDAC3_HUMAN;sp|Q9Y277-2|VDAC3_HUMAN	5	15.5	30.658	0	7.3738	4936600	0	0	0	0	0	0	0	0	0	0	0	0	0	0	0	0	0	0	0	20.3981	25.3456	21.4099	20.1601	19.4611	0	0	-21.355	0	-21.355	21.355	0	0	7.46211	0	7.46211	5.31107	0.898387	0.811062
7424	sp|P49767|VEGFC_HUMAN	Vascular endothelial growth factor C OS=Homo sapiens	VEGFC		sp|P49767|VEGFC_HUMAN	16	38.4	46.883	0	36.186	36107000	0	0	0	21.9305	21.9075	22.586	22.711	19.0527	0	0	0	25.0897	24.3501	24.9301	24.5722	24.2396	0	0	0	25.9904	25.7859	25.6133	26.1288	26.6306	-2.9988	21.6375	-4.39225	24.6363	-1.39346	26.0298	2.62209	6.49989	3.66746	10.4885	3.40973	10.4716	0.00161516	0
112936	sp|Q4G0F5|VP26B_HUMAN	Vacuolar protein sorting-associated protein 26B OS=Homo sapiens	VPS26B		sp|Q4G0F5|VP26B_HUMAN	3	12.5	39.154	0.0004686	4.4928	1824700	0	0	0	19.0501	20.6911	19.7614	18.3746	20.0341	0	0	0	19.3921	21.4874	21.4919	22.224	22.1098	0	0	0	21.8167	21.6521	22.2111	22.094	21.6654	-1.75877	19.5823	-2.3056	21.341	-0.546824	21.8879	1.57451	7.56191	3.2615	7.15507	0.486361	11.1355	0.020888	0
51160	sp|Q9UK41|VPS28_HUMAN	Vacuolar protein sorting-associated protein 28 homolog OS=Homo sapiens	VPS28		sp|Q9UK41|VPS28_HUMAN;sp|Q9UK41-2|VPS28_HUMAN	2	15.8	25.425	0	6.8619	1897100	0	0	0	0	0	0	0	0	0	0	0	21.3975	20.0509	21.8924	21.595	18.557	0	0	0	20.9528	21.8704	21.6079	20.8238	21.4054	-20.6986	0	-21.332	20.6986	-0.633492	21.332	9.14241	0	13.2345	6.56727	0.444229	9.63408	0	0.815341
51699	sp|Q9UBQ0|VPS29_HUMAN	Vacuolar protein sorting-associated protein 29 OS=Homo sapiens	VPS29		sp|Q9UBQ0|VPS29_HUMAN;sp|Q9UBQ0-2|VPS29_HUMAN	6	44	20.505	0	19.014	23876000	0	0	0	18.6985	22.1074	21.9394	18.1767	21.252	0	0	0	21.5134	21.3958	23.5229	23.1469	22.7248	0	0	0	23.7571	25.2351	25.0065	25.1431	25.57	-2.02598	20.4348	-4.50756	22.4608	-2.48158	24.9424	1.20429	5.7827	3.01868	7.7325	2.79949	8.85174	0.045101	0
11311	sp|Q9NRW7|VPS45_HUMAN	Vacuolar protein sorting-associated protein 45 OS=Homo sapiens	VPS45		sp|Q9NRW7|VPS45_HUMAN	4	8.2	65.076	0.00044307	3.4806	653150	0	0	0	17.8759	22.9217	18.8562	18.0028	18.6099	0	0	0	17.7931	19.7713	19.8657	20.0593	19.5269	0	0	0	20.5943	21.9383	18.6045	19.5965	20.5179	-0.149952	19.2533	-0.996988	19.4033	-0.847036	20.2503	0.0521025	5.33118	0.413211	7.46714	0.592718	6.79987	0.941869	0
51534	sp|Q9NP79|VTA1_HUMAN	Vacuolar protein sorting-associated protein VTA1 homolog OS=Homo sapiens	VTA1		sp|Q9NP79|VTA1_HUMAN	2	10.1	33.879	0.00085874	2.9383	3589800	0	0	0	20.0728	22.3485	22.4996	19.0492	21.0218	0	0	0	20.8771	21.0192	21.1884	21.8623	22.484	0	0	0	19.7315	22.0669	21.7518	20.5894	20.1675	-0.487778	20.9984	0.136992	21.4862	0.62477	20.8614	0.283399	6.44575	0.061308	8.54299	0.548245	7.4145	0.569525	0
79084	sp|Q9BQA1|MEP50_HUMAN	Methylosome protein 50 OS=Homo sapiens	WDR77		sp|Q9BQA1|MEP50_HUMAN;sp|Q9BQA1-2|MEP50_HUMAN	6	24.3	36.724	0	6.4434	4955000	0	0	0	17.3101	20.5786	21.0815	17.8803	20.351	0	0	0	20.3355	20.6874	21.3611	23.2388	21.5712	0	0	0	21.9641	23.3903	22.2026	21.6031	21.2306	-1.99851	19.4403	-2.63786	21.4388	-0.639348	22.0781	1.21446	5.86061	1.83348	7.20933	0.476085	8.1	0.0444748	0
8839	sp|O76076|WISP2_HUMAN	WNT1-inducible-signaling pathway protein 2 OS=Homo sapiens	WISP2		sp|O76076|WISP2_HUMAN	12	47.2	26.825	0	47.48	32255000	0	0	0	23.3004	25.2739	24.932	25.4306	24.4293	0	0	0	24.2352	22.8422	18.8246	21.9174	19.1107	0	0	0	0	0	0	0	0	3.28721	24.6732	24.6732	21.386	21.386	0	1.72013	8.27305	11.4192	5.29167	7.43611	0	0.0112231	0
79971	sp|Q5T9L3|WLS_HUMAN	Protein wntless homolog OS=Homo sapiens	WLS		sp|Q5T9L3|WLS_HUMAN;sp|Q5T9L3-2|WLS_HUMAN;sp|Q5T9L3-3|WLS_HUMAN	2	3.5	62.253	0.0044971	1.8729	391100	0	0	0	0	0	0	0	0	0	0	0	0	0	0	0	0	0	0	0	20.4046	22.5717	20.4817	20.205	20.0905	0	0	-20.7507	0	-20.7507	20.7507	0	0	10.1871	0	10.1871	7.34964	0.93771	0.871962
7474	sp|P41221-2|WNT5A_HUMAN	Isoform 2 of Protein Wnt-5a OS=Homo sapiens	WNT5A		sp|P41221-2|WNT5A_HUMAN;sp|P41221|WNT5A_HUMAN	8	18.4	40.886	0	14.294	9936400	0	0	0	17.9594	19.2106	19.6867	18.2917	19.8138	0	0	0	20.6438	19.545	19.9045	20.0706	20.1761	0	0	0	24.0886	22.5895	25.8836	24.6748	24.036	-1.07557	18.9924	-5.26206	20.068	-4.18649	24.2545	1.50433	7.67634	4.39872	9.71449	4.13737	7.37618	0.0338757	0
57510	sp|Q9HAV4|XPO5_HUMAN	Exportin-5 OS=Homo sapiens	XPO5		sp|Q9HAV4|XPO5_HUMAN	2	1.7	136.31	0.0016715	2.3442	172140	0	0	0	0	0	0	0	0	0	0	0	0	0	0	0	0	0	0	0	20.5113	21.6798	21.5156	20.7734	20.464	0	0	-20.9888	0	-20.9888	20.9888	0	0	12.2704	0	12.2704	8.91121	0.910503	0.826409
4904	sp|P67809|YBOX1_HUMAN	Nuclease-sensitive element-binding protein 1 OS=Homo sapiens	YBX1		sp|P67809|YBOX1_HUMAN	19	54	35.924	0	175.83	188030000	0	0	0	24.576	27.1557	26.3237	22.7612	25.838	0	0	0	24.9821	25.2714	26.0267	27.3426	25.982	0	0	0	24.4718	25.7917	24.386	24.8109	24.6068	-0.590084	25.3309	0.517474	25.921	1.10756	24.8134	0.287326	6.5475	0.267924	8.23807	1.29683	9.35262	0.539131	0
8531	sp|P16989-2|YBOX3_HUMAN	Isoform 2 of Y-box-binding protein 3 OS=Homo sapiens	YBX3		sp|P16989-2|YBOX3_HUMAN;sp|P16989|YBOX3_HUMAN;sp|P16989-3|YBOX3_HUMAN	3	30.7	31.947	0	29.347	5519200	0	0	0	19.5988	22.4453	21.7517	17.2962	19.639	0	0	0	22.5461	21.5299	22.5871	24.37	21.3692	0	0	0	0	0	0	0	0	-2.33427	20.1462	20.1462	22.4805	22.4805	0	1.23747	5.518	7.73929	7.16859	9.9454	0	0.039634	0
54915	sp|Q9BYJ9|YTHD1_HUMAN	YTH domain-containing family protein 1 OS=Homo sapiens	YTHDF1		sp|Q9BYJ9|YTHD1_HUMAN;sp|Q7Z739|YTHD3_HUMAN	2	3.9	60.873	0.0004562	3.9717	1097400	0	0	0	21.5864	19.5833	18.7425	17.6709	19.0328	0	0	0	0	0	0	0	0	0	0	0	22.33	22.1153	22.2416	20.5129	20.3297	19.3232	19.3232	-2.1827	0	-21.5059	21.5059	8.77249	6.29042	1.62315	0	10.4293	7.53116	0	0
8882	sp|O75312|ZPR1_HUMAN	Zinc finger protein ZPR1 OS=Homo sapiens	ZPR1		sp|O75312|ZPR1_HUMAN	3	8.3	50.925	0	7.2748	2274300	0	0	0	19.0126	21.0512	19.4824	19.0872	21.0112	0	0	0	19.7016	19.9049	22.3811	22.111	21.488	0	0	0	22.4536	23.5182	22.6319	22.4415	22.451	-1.18839	19.9289	-2.77033	21.1173	-1.58194	22.6992	0.861532	7.26434	3.2502	6.90401	1.54228	9.65229	0.12222	0
[truncated: 21 more columns]

## Sheet: Panther Overrepre_all
	Statistical Overrepresentation-Test
	Panther (www.pantherdb.org) Fisher's Exact with FDR multiple test correction
	GO biological process complete	Homo sapiens - REFLIST (21042)	Client Text Box Input (103)	Client Text Box Input (expected)	Client Text Box Input (over/under)	Client Text Box Input (fold Enrichment)	Client Text Box Input (raw P-value)	Client Text Box Input (FDR)
	nuclear membrane organization (GO:0071763)	6	5	0.3	+	16.67	8.8e-05	0.00429
	DNA unwinding involved in DNA replication (GO:0006268)	8	6	0.4	+	15	2.48e-05	0.00147
	determination of dorsal/ventral asymmetry (GO:0048262)	6	4	0.3	+	13.33	0.000852	0.0279
	SRP-dependent cotranslational protein targeting to membrane, translocation (GO:0006616)	7	4	0.35	+	11.43	0.00129	0.0393
	IRES-dependent viral translational initiation (GO:0075522)	10	5	0.5	+	10	0.000488	0.0175
	protein deneddylation (GO:0000338)	10	5	0.5	+	10	0.000488	0.0174
	oligosaccharide catabolic process (GO:0009313)	13	6	0.65	+	9.23	0.000183	0.00793
	translational initiation (GO:0006413)	143	58	7.15	+	8.11	1.16e-29	3.61e-26
	ribosomal small subunit assembly (GO:0000028)	21	8	1.05	+	7.62	4.51e-05	0.00247
	nuclear-transcribed mRNA catabolic process, nonsense-mediated decay (GO:0000184)	119	45	5.95	+	7.56	2.7e-22	1.35e-19
	histone mRNA metabolic process (GO:0008334)	24	9	1.2	+	7.5	1.66e-05	0.00102
	viral transcription (GO:0019083)	114	42	5.7	+	7.37	1.49e-20	4.72e-18
	deoxyribonucleotide biosynthetic process (GO:0009263)	14	5	0.7	+	7.14	0.00161	0.0475
	cargo loading into vesicle (GO:0035459)	17	6	0.85	+	7.06	0.000577	0.02
	low-density lipoprotein particle clearance (GO:0034383)	24	7	1.2	+	5.83	0.000523	0.0184
	tricarboxylic acid cycle (GO:0006099)	31	9	1.55	+	5.81	8.74e-05	0.00428
	negative regulation of mRNA splicing, via spliceosome (GO:0048025)	21	6	1.05	+	5.71	0.00144	0.0433
	positive regulation of RNA splicing (GO:0033120)	30	8	1.5	+	5.33	0.000351	0.0133
	spliceosomal snRNP assembly (GO:0000387)	38	10	1.9	+	5.26	7.19e-05	0.00367
	ncRNA 3'-end processing (GO:0043628)	27	7	1.35	+	5.19	0.000945	0.0305
	cytoplasmic translation (GO:0002181)	45	11	2.25	+	4.89	5.61e-05	0.00295
	fatty acid beta-oxidation (GO:0006635)	58	14	2.9	+	4.83	6.36e-06	0.000437
	COPII vesicle coating (GO:0048208)	63	15	3.15	+	4.76	3.46e-06	0.000254
	multivesicular body assembly (GO:0036258)	30	7	1.5	+	4.67	0.0016	0.0474
	ribosomal large subunit assembly (GO:0000027)	30	7	1.5	+	4.67	0.0016	0.0473
	spliceosomal complex assembly (GO:0000245)	56	13	2.8	+	4.64	1.94e-05	0.00117
	protein peptidyl-prolyl isomerization (GO:0000413)	44	10	2.2	+	4.55	0.000203	0.0086
	regulation of cellular amino acid metabolic process (GO:0006521)	62	14	3.1	+	4.52	1.23e-05	0.000763
	mRNA stabilization (GO:0048255)	40	9	2	+	4.5	0.000447	0.0162
	negative regulation of BMP signaling pathway (GO:0030514)	49	11	2.45	+	4.49	0.000108	0.00516
	termination of RNA polymerase II transcription (GO:0006369)	69	15	3.45	+	4.35	8.98e-06	0.000578
	rRNA processing (GO:0006364)	261	55	13.05	+	4.21	5.25e-17	1.22e-14
	alpha-amino acid biosynthetic process (GO:1901607)	64	13	3.2	+	4.06	6.47e-05	0.00335
	interleukin-12-mediated signaling pathway (GO:0035722)	56	11	2.8	+	3.93	0.0003	0.0118
	chaperone-mediated protein folding (GO:0061077)	62	12	3.1	+	3.87	0.000182	0.00797
	glomerulus development (GO:0032835)	53	10	2.65	+	3.77	0.000737	0.0248
	purine ribonucleoside monophosphate biosynthetic process (GO:0009168)	64	12	3.2	+	3.75	0.000236	0.00957
	aspartate family amino acid metabolic process (GO:0009066)	54	10	2.7	+	3.7	0.000836	0.0275
	antigen processing and presentation of exogenous peptide antigen via MHC class I, TAP-dependent (GO:0002479)	76	14	3.8	+	3.68	8.68e-05	0.00426
	tRNA aminoacylation for protein translation (GO:0006418)	49	9	2.45	+	3.67	0.00158	0.047
	cellular aldehyde metabolic process (GO:0006081)	66	12	3.3	+	3.64	0.000303	0.0118
	SCF-dependent proteasomal ubiquitin-dependent protein catabolic process (GO:0031146)	73	13	3.65	+	3.56	0.000207	0.00866
	regulation of transcription from RNA polymerase II promoter in response to hypoxia (GO:0061418)	79	14	3.95	+	3.54	0.000125	0.00578
	negative regulation of G2/M transition of mitotic cell cycle (GO:0010972)	92	16	4.6	+	3.48	5.13e-05	0.00275
	IRE1-mediated unfolded protein response (GO:0036498)	58	10	2.9	+	3.45	0.00135	0.0409
	positive regulation of ubiquitin-protein ligase activity involved in regulation of mitotic cell cycle transition (GO:0051437)	77	13	3.85	+	3.38	0.000327	0.0126
	regulation of translational initiation (GO:0006446)	78	13	3.9	+	3.33	0.000365	0.0138
	negative regulation of ubiquitin protein ligase activity (GO:1904667)	79	13	3.95	+	3.29	0.000407	0.0151
[truncated: 479 more rows]

## Sheet: Panther Overrepre_extracell
	Statistical Overrepresentation-Test
[truncated: 70 more rows]
